# Supplementary material for: Estrogen regulates divergent transcriptional and epigenetic cell states in breast cancer
Source: Nucleic Acids Res. 2022 Nov 1;50(20):11492–508. doi: 10.1093/nar/gkac908 (PMC9723652; doi:10.1093/nar/gkac908)
Supplement: gkac908_Supplemental_Files [file gkac908_supplemental_files.zip]

Archive with 5 entries (5 files):
- SuppFigures_1-10_legends.pdf
- Supp_Table1_TITAN_Top50genes_topics_alldata.xlsx
- Supp_Table2_TITAN_TF.xlsx
- Supp_Table3_Topic_Overlaps.xlsx
- Supp_Table4_TITAN_differentialbins.xlsx
