# Supplementary material for: Estrogen regulates divergent transcriptional and epigenetic cell states in breast cancer
Source: Nucleic Acids Res. 2022 Nov 1;50(20):11492–508. doi: 10.1093/nar/gkac908 (PMC9723652; doi:10.1093/nar/gkac908)
Supplement: gkac908_Supplemental_Files [file gkac908_supplemental_files.zip › Supp_Table1_TITAN_Top50genes_topics_alldata.xlsx]

## Sheet: MCF7_E2
Topic_1	Topic_2	Topic_3	Topic_4	Topic_5	Topic_6	Topic_7	Topic_8	Topic_9	Topic_10	Topic_11	Topic_12	Topic_13	Topic_14	Topic_15	Topic_16	Topic_17	Topic_18	Topic_19	Topic_20
LGALS1	HMGB2	HIST1H4C	CCND1	NCL	S100A6	ANXA2	TFF1	TPD52L1	ADIRF	KRT81	TAGLN	SOX4	FTL	CTSD	MT2A	YBX1	SDF2L1	FBP1	ZNF217
CD99	UBE2S	GINS2	MT-CO2	YBX1	GDF15	ZFP36L2	TFF3	HSPD1	AGR2	ADIRF	CAV1	NEAT1	ZFAS1	TMEM64	TFF1	RPS2	SLC9A3R1	CLIC3	MT-CO2
PPP3CA	KPNA2	DUT	AHNAK	NME1	PHLDA2	DKK1	SLC39A6	YBX1	FXYD3	UPK3B	FLNA	PMEPA1	SQSTM1	NR2F2	ARL6IP1	SEC61G	SEC61G	METRN	MALAT1
SNORA76	UBE2C	KIAA0101	CALM2	TOMM40	ZNF217	TMSB4X	PKIB	WISP2	CLIC3	BASP1	PMEPA1	ZFP36L1	FTH1	HIGD1A	XBP1	IER3	CLIC3	ECH1	TMSB10
MDK	TUBA1B	ATAD2	ACTB	HMGB1	CLTB	CLU	MGP	LDHA	S100A14	S100P	TPM1	SQSTM1	BRI3	CALM2	SLC7A5	HSPD1	PREX1	CD47	VMP1
CRIP2	CKS2	MCM7	MT-CYB	KPNB1	BMP7	CAV1	TMEM64	CMSS1	S100A6	APOD	KRT81	MARCKS	MALAT1	SPTSSB	MT1X	SNORA76	SRM	BCAS4	KRT8
G6PD	TUBB4B	H2AFZ	HN1	CDV3	S100P	SOX4	XBP1	SRSF7	TXNIP	CYP1B1	ANXA2	CYP1B1	RPS27L	JAK1	SLC3A2	PGP	PPIB	CLDN3	MT-CO1
MYL6B	H2AFZ	RPA3	KRT8	HSPD1	AQP3	MALAT1	CTSD	SNHG9	S100A16	BAG1	CSRP1	ATP1B1	SULF2	SH3BGRL	HMGN2	PTMS	LDHA	TM7SF2	CRABP2
PPIB	STMN1	DEK	MT-CO1	RANBP1	VAMP8	S100A11	DSCAM-AS1	EIF1AX	XBP1	TACSTD2	PDLIM7	MALAT1	SH3BGRL	SEMA3C	HINT1	MYEOV2	DSCAM-AS1	MT-CO1	MYL12B
SERF2	CCNB1	TUBA1B	CACNG4	C12orf75	KRT81	S100A10	GFRA1	RHOBTB3	BLVRB	BCAS1	ACTN1	BMP7	NR2F2	CYP1B1	HNRNPA2B1	MT-CO1	B2M	GATA3-AS1	BCAS4
MGST1	CKS1B	TUBB	TPM4	SRSF7	ISG20	NEAT1	SLC9A3R1	SUPT16H	STARD10	CAMK2N1	LGALS1	TANC2	DSP	RDX	HMGB1	SPTSSB	CD99	VAMP8	ACKR3
CD47	PTTG1	BRIP1	MT-CO3	SNRPA1	C15orf48	GSTM3	PRSS23	NME1	MUC1	LXN	GSTM3	CDKN1A	H3F3B	KRT19	YBX1	NME1	ATP5G1	MT-CO2	NQO1
MT-CO2	TUBA1C	MCM3	TUBB4B	HNRNPU	HSPB8	TMSB10	RHOBTB3	RANBP1	TOB1	YPEL3	PALLD	BRI3	MDK	UGDH	C6orf211	LGALS1	NME1	MYL12B	CLU
LDOC1	PRC1	PCNA	PTMA	HNRNPAB	SYTL2	ZFP36L1	H2AFJ	H2AFZ	FBP1	NEAT1	S100A10	GPRC5A	BTG1	IGF1R	H2AFV	TUBB4B	SLC25A1	MGST1	MYL12A
MT-CO3	HMGN2	HELLS	SERF2	KPNA2	BCAM	VMP1	TPD52L1	DEK	NUCB2	BCAS4	TPM4	PSAP	ZMYND8	STC2	MRPL13	NCL	IDI1	MT-CYB	MT-ND3
TMSB4X	MKI67	RFC3	G6PD	SQLE	S100A14	PLK2	CELSR2	SLC39A4	SPDEF	SAT1	ZYX	S100A11	PARD6B	CCND1	SLC9A3R1	H3F3B	CCND1	SERF2	PARD6B
DSCAM-AS1	MT2A	RAD51C	HSPB1	TUBA1B	STARD10	BASP1	EMP2	PDIA6	RHOB	UPK2	TUBA1A	JUNB	PSAP	CD59	LSM4	SLC39A4	MYEOV2	MT-ND3	TBC1D9
SEC61G	TOP2A	UBE2T	HNRNPA2B1	ANP32B	TIMP1	CITED2	GREB1	TRAP1	DSCAM-AS1	VAMP8	CAV2	ITGB1	MGST1	OPN3	PTMS	MT-ND6	SLC3A2	EGFL7	METRN
RP11-304L19.5	ARL6IP1	MCM6	FLNA	TXN	RAB11FIP1	MYO1B	C6orf211	NCL	TM7SF2	SH3YL1	S100A11	TMSB10	CEBPB	HIF1A	MYEOV2	RPL22L1	RHOB	IGFBP2	MYO6
PRDX3	CENPF	RANBP1	KRT19	LYAR	RHOD	CD47	NPY1R	LSM4	SQLE	BCAM	KRT80	TUBA1A	ATP2B1	ACKR3	EIF1AX	PTMA	SLC35B1	TSPO	ABHD11
MT-CO1	CDKN3	CDT1	H3F3B	GPATCH4	SAT1	KCNQ1OT1	ARL3	FKBP4	SMIM14	PDLIM1	BASP1	FTH1	HIST1H2AC	IRS1	TFF3	MT-CYB	VGF	KRT19	KRT19
RPS2	H1FX	MYBL2	TRIP11	NOLC1	MYL12B	BTG1	TPBG	SRSF3	IGFBP2	MALAT1	TMSB4X	PNRC1	CACYBP	KRT13	SKA2	TPM4	RP11-332H18.4	RNASET2	MT-CO3
AP001816.1	KIAA0101	FEN1	MT-ND3	ALYREF	IER3	GPR126	GLA	PAICS	C3orf14	CLDN4	STK38L	KRT7	CAST	PAPSS2	LSM5	RANBP1	STRA13	TMSB10	ECH1
PMP22	AURKA	TMPO	HSPA5	LDHA	CRABP2	CADM1	RP11-662G23.1	TUBA1B	CALML5	ALCAM	MYO1B	SMAD3	AKR1C2	BUB3	HSP90B1	CCND1	TPM1	H3F3B	FTL
BCAS4	CDK1	MCM5	TPM1	ENAH	LMTK3	TACC1	MT2A	BCYRN1	HIGD1A	HES1	PDLIM1	KRT80	NUPR1	DSCAM-AS1	SQLE	SCAMP3	PDIA6	KRT18	CD9
ACTB	BIRC5	DHFR	HNRNPAB	PRMT6	PREX1	PPP3CA	PCP4	SRSF2	MAL2	CD55	IER3	TMSB4X	PHF3	MT-CO1	UBE2S	KRT19	MZT2A	MT-ND4	KCNQ1OT1
RPS27L	TUBB	NASP	VMP1	TRA2B	B4GALT1	PNRC1	FKBP4	PPA2	CD9	PSCA	ITGB1	VMP1	PTMS	MT-ND3	SNRNP25	SNHG9	EIF1AX	MT-CO3	SQSTM1
TMSB10	NUSAP1	WDR34	RDX	SFPQ	ST3GAL1	UBL3	ARMCX3	MYEOV2	SLC25A1	ZFP36L2	MYH9	SCN1B	BEX2	RHOD	FKBP4	SERF2	SNHG9	HSPB1	CLDN3
COL12A1	TPX2	TFF1	PHLDA2	PTMA	C19orf33	PHACTR2	AGR2	ISOC2	PRDX3	ELF3	ISG15	PACS1	HCFC1R1	VMP1	SWI5	GAPDH	LY6E	BAG1	GSTM3
ZMYND8	SMC4	SIVA1	SH3BGRL	RHEB	TFF1	CALM2	DEGS2	GGCT	ANXA9	CLU	TACSTD2	GALNT1	SLC3A2	ATP1B1	ISOC2	ANP32B	RDX	C3orf14	NR2F2
GAPDH	DBF4	UNG	UGP2	PARP1	CCND1	DAAM1	ABHD2	RPL22L1	RPS27L	CTSL	ACTB	S100A10	GATA3-AS1	TPBG	DDX39A	HNRNPA2B1	PTP4A1	FXYD3	HSPB1
METRN	DTYMK	DNMT1	SPTSSB	SUPT16H	MDK	FOS	PGR	NOP56	SERF2	CAST	CALD1	ZNF217	RPS2	EMP2	TUBA1B	CEBPB	LRRC59	STARD10	ANXA2
TIMP1	MYBL2	TYMS	SFPQ	CDK4	FAM102A	BAMBI	TET2	CHCHD3	NQO1	RNASET2	ITGB6	GSN	IRF2BP2	MT-CYB	LY6E	LSM5	XIST	KRT8	GATA3-AS1
IGFBP2	RAD21	STMN1	ASAP2	BUB3	ADIRF	HES1	PARD6B	SPTSSA	RP11-332H18.4	UPK3A	LPP	APP	NCL	ABAT	RBBP7	MRPS6	DRG1	CLU	KRT18
SNHG9	PBK	SNRNP25	SLC7A5	SMS	MYL12A	TACSTD2	SIAH2	NOP14	FAM162A	SMIM5	MIR4435-1HG	TES	COX6C	CCPG1	ANP32B	HSPB1	S100A16	XAB2	FBP1
CLIC3	MAD2L1	GMNN	PCBP1	PDCD11	CLDN4	ID3	NRIP1	C1orf35	SCD	C19orf33	PAWR	PHLDA2	CTSL	FTH1	DPY30	CALM2	GEMIN6	ABHD11	MDK
MRPL51	PHF19	SLBP	RRBP1	WBSCR22	SMIM14	ATP2B1	STC1	CD320	MT-CYB	CITED2	CNN2	HOMER3	MT-CYB	LOXL1	TXN	SLC3A2	CLDN7	NQO1	TIMP1
MT-CYB	CCNB2	CBX5	KRT18	HNRNPH1	DBNDD1	SPTSSB	MRFAP1	ARL3	ZG16B	COMT	NUAK1	PIEZO1	DAAM1	DSP	RPA3	CARHSP1	SQLE	CD9	NFKBIA
TPM1	CENPN	CKS1B	ULK1	RGS10	BAG1	BAG1	NMD3	CTSD	MT-CO2	CEACAM6	GSTM4	HES1	PTGR1	FXYD3	HSPD1	ID1	SNORA76	LY6E	S100A10
RP11-332H18.4	ANP32E	CARHSP1	MED13L	LAS1L	GSN	SH3YL1	SLC7A2	HNRNPU	KRT19	MSX2	RASD1	SRCAP	PDS5B	FOXP1	HDGF	STMN1	HDLBP	JUND	EZR
MGST3	HJURP	TK1	MYL12A	EIF1AX	CLDN7	JUN	KAT6B	RPS2	SYNGR2	C9orf169	ID3	LFNG	EVL	TMEM205	H2AFZ	C19orf52	TSPAN15	PBX1	TMSB4X
CD9	HMGB1	GGCT	JAK1	HSP90B1	SKIL	WLS	EVL	GPATCH4	LYPD3	MGLL	PRSS23	EGR1	ANP32B	MT-CO2	TOB1	PPIB	DCXR	SRD5A3	TRAM1
HSPB1	PRR11	RRM2	NBPF1	TUBA1C	APOD	TFPI	ASS1	EMP2	ALCAM	PHACTR2	SMYD2	IDS	SCD	ABHD2	MVD	MT-ND4	CHCHD10	SH3BP5	RGS10
COX20	NUCKS1	RFC2	MT-ND6	BMS1	UGCG	INPP4B	RAB31	ATP5G1	JUND	FXYD3	PTMS	OPTN	TPBG	MT-ND4	PDIA6	SMS	STARD10	PDXK	S100A11
MIR4435-1HG	TMPO	HMGB1	CRIP2	TUBB4B	CD9	PMEPA1	SSFA2	TRA2B	HSPB1	PACS1	ANXA3	TRIB1	AMIGO2	COX6C	NCL	SRM	HINT1	SEC61G	JUN
ANXA2	CEP55	HAT1	SPATS2L	RPL22L1	PRSS22	PIEZO1	NECAB1	LSM5	GAN	UCP2	FN1	INPP4B	SPTSSB	SYTL2	EBP	EXOSC7	SYNGR2	GAPDH	ZMYND8
XIST	KIF20B	MCM4	HLA-A	HNRNPA2B1	S100A16	ARID5B	UGCG	TOMM40	MGST3	GDPD3	FHL2	MAP4K4	PHLDA3	HN1	PGP	HAGHL	G6PD	TCEAL3	CASP7
MYEOV2	CKAP2	RNASEH2A	UGDH	SEPHS1	RHOF	ACTB	HMGN3	RAD51C	TMEM64	MYL12B	EPPK1	CTSH	SDCBP	H3F3B	EMC9	EMD	NFATC2IP	SLC25A1	CD47
PLP2	RACGAP1	HIST1H1D	MT-ND4	DIAPH1	MXD1	CAV2	H2AFZ	SKA2	CNFN	GCNT1	IGFBP5	ITGAV	BCL2L11	G6PD	C12orf75	LRRC59	RANBP1	NANS	ANKRD50
FTL	H2AFV	PKMYT1	S100A10	ACTN1	EFHD2	SEZ6L2	HMGN2	CA12	INSIG1	RAB27B	TUBA1C	KDM6B	HSPA5	HLA-A	SRSF3	COX6C	MTHFD2	NUCB2	WWP1

## Sheet: T47D_E2
Topic_1	Topic_2	Topic_3	Topic_4	Topic_5	Topic_6	Topic_7	Topic_8	Topic_9	Topic_10	Topic_11	Topic_12	Topic_13	Topic_14	Topic_15	Topic_16	Topic_17	Topic_18	Topic_19	Topic_20
ARL6IP1	HIST1H4C	CYB5A	CENPF	HMGCR	XBP1	HES1	TXNRD1	S100A9	SUZ12	RAB11FIP1	DDIT3	SPA17	SNHG25	TPM1	NOP56	BTG1	S100A6	CBX3	SERPINA6
STMN1	GINS2	TM7SF2	NUSAP1	SQLE	SLC40A1	NEAT1	TPM1	PLK2	RBBP7	CLDN4	JUN	CEP350	RPS2	CPE	HNRNPAB	NEAT1	CRABP2	HINT1	TFF3
TUBA1B	ATAD2	HIST1H1C	CCNB1	TFRC	PPM1K	CYP1B1	SOD3	CCL28	HLTF	TNFRSF12A	SAT1	FTH1	SNHG9	CYP1B1	MCM4	SOD3	TAGLN2	RHEB	STC2
HMGN2	HELLS	FBP1	TOP2A	MYH9	TOB1	NUPR1	NEAT1	CLU	PCM1	KRT7	JMJD1C	TPR	LGALS1	SPTSSB	PPM1G	IER2	S100A4	TPR	CTSD
H2AFV	HIST1H1D	GSTM3	PTTG1	FDFT1	GATA3-AS1	SOD3	SAT1	PIP	PTMA	CLDN7	ATF3	NIPBL	KRT8	CDC42EP3	MSH6	NUPR1	TMSB10	COPRS	GNG11
H2AFZ	PCLAF	HES1	TPX2	HSPA8	H2AFJ	FOS	HSPB1	SELENOP	TMEM106C	KRT18	MLF1	AKAP9	RPL10	SAT1	DCTPP1	HES1	METRN	PTMA	LY6E
HMGB1	PCNA	APOE	CDKN3	IDI1	PIP	CITED2	AC008703.1	PLA2G16	GGCT	UBC	JUND	TP53I3	NOLC1	CLDN1	UNG	TXNRD1	FJX1	TUBB	PGR
PTMA	FAM111B	AGR2	CKS2	MSMO1	MGP	PNRC1	TUBA1A	LMO4	H2AFV	USP53	PPP1R15A	PTGES3	CCDC85B	SLC7A5	SLBP	BAMBI	TPM1	UBB	MGP
HINT1	FEN1	CLIC3	UBE2S	HMGCS1	EHF	ARID5B	S100A6	DEGS2	FAM111A	EZR	CYR61	HSP90AA1	SNHG15	CALD1	GMPS	ZG16B	SNCG	PTGES3	OLFML3
LGALS1	HIST1H1E	MYL9	HMMR	FDPS	HES1	TCAF1	DSCAM-AS1	KRT8	CDK5RAP2	PAWR	UBC	CDK2AP2	CLU	PLCE1	RFC1	PPP3CA	CLU	RAN	IGFBP4
PLP2	MCM3	MT-ND4	DLGAP5	MVD	IGFBP5	SLC40A1	APOE	CRABP2	TPR	EIF5	OSER1	CALM2	HSPD1	CAPN2	CACYBP	IGFBP5	FXYD5	WNK1	XBP1
GGH	CENPU	IGFBP5	AURKA	HLA-E	PRLR	BTG1	CD24	KRT18	HINT1	KRT23	SQSTM1	VDAC3	GATA3-AS1	ID3	H2AFZ	CREB3L4	KRT7	PSMC3	SERPINA1
NUCKS1	BRCA1	BEX3	KPNA2	TARS	LMO4	ZFP36L2	RCAN1	PXMP4	HADH	KRT80	HMGCS1	TUBA1A	KRT18	UBL3	TRA2B	ELF3	LGALS1	RSRC1	B4GALT1
CALM3	DUT	GAPDH	KIF20B	AGR2	VAV3	WSB1	S100A10	CAMK2N1	SMC3	HERPUD1	EXPH5	TBL1XR1	CHCHD10	PTP4A1	DUT	JUN	G6PD	CTCF	IGFBP5
NUDT1	DHFR	JUND	UBE2C	MYEF2	ADIRF	MGP	CDC42BPA	ARL4D	PXMP2	HSPB1	DUSP14	SQLE	MZT2B	STOM	SRSF7	GNMT	S100A10	BCL7C	IL6ST
SNRPB	UBE2T	MGP	ANLN	DSP	TPBG	VMP1	CITED4	TM7SF2	PSMC3	ACTG1	RND3	IFT74	S100A13	CITED4	MRE11	BLNK	CKB	GTF2A1	SLC9A3R1
JPT1	CCNE2	C16orf74	BIRC5	DKC1	AGR2	MYCBP2	CPE	FBXO32	ID1	EFNA1	TIPARP	RSRC1	CYCS	HSPB1	CDK4	S100A11	IER3	PTBP1	CDV3
HNRNPA2B1	CDK1	MAGED2	MKI67	HNRNPA2B1	HSPA5	FTL	VTCN1	HSD17B1	HMGB1	MACC1	IDI1	TCTEX1D2	CSTF3	SDC2	NASP	TMEM132A	TUBA1A	TUBA1C	FKBP4
ANP32E	SAC3D1	HSPB11	CDK1	EZR	IER3	PBX1	TUBA4A	GGCT	EPS8	JUND	EIF5	UBB	NOP56	ANO6	SNRPD1	SOX4	ADIRF	SNRPB	CA12
MZT2B	MCM7	NUPR1	CEP55	PRKDC	KRT23	TMEM205	PPT1	S100A11	FGD5-AS1	KRT19	FOSB	TMEM106C	RRS1	CYFIP2	EIF4EBP1	PPT1	S100A11	CBX1	FMN1
RAN	TOP2A	SNRPN	CCNB2	CBX1	THBS1	IRF2BPL	ID3	ASS1	CMC2	RPL22L1	KLF6	PPP1R2	HMGN2	TAOK3	C1orf35	CDC42BPA	C19orf33	FUS	LDHA
HSP90AA1	RFC4	MT-CYB	CKAP2	NPEPPS	KRT19	BRD8	BCAS1	ADIRF	SIVA1	NFKBIA	H3F3B	CNIH4	COL12A1	MYH9	C19orf48	FBP1	GAPDH	ZDHHC12	PXK
HRAS	CDC6	HES4	STMN1	SFPQ	NR2F2	MT-CYB	S100A11	FTL	PBRM1	CLDN3	LMNA	MDK	SRM	CYB5A	NOLC1	ERBB2	COTL1	COMTD1	SEMA3C
RPA3	SYNE2	CKMT1A	SMC4	BDP1	PBX1	MXD4	FAM107B	ZFP36L1	CTCF	SQSTM1	TNFRSF12A	AC084033.3	CLDN7	ATP1B1	POLR3K	TMEM205	RHOBTB3	MRPL37	PTP4A2
SLC25A5	TK1	MUC1	RACGAP1	MTMR14	KRT15	BAMBI	CCND1	PPT1	CBX5	TJP1	AGR3	DYNLL1	GART	ASAP1	COMTD1	ID3	LITAF	FBXO45	JAK1
MZT2A	HIST1H1B	TMSB4X	ASPM	SCD	GSE1	PPP3CA	KRT7	SPTSSA	CACYBP	ELF3	CEBPB	NUDC	NAA10	CHML	PGP	FOS	TMEM40	NUP188	OLFM1
CBX5	DNMT1	MT-ND2	MT2A	COL12A1	SNHG8	PPP1R2	BTG1	RPS2	PA2G4	PHLDA2	DUSP1	ENDOG	ENDOG	CRIM1	FN3KRP	MTERF2	FXYD3	TPM3	GREB1
ANP32B	PRIM1	ID1	ECT2	ACTB	STARD10	PREX1	ORMDL3	RPL10	UBTF	ZFAS1	SLC3A2	H3F3B	SLC39A4	GNG12	RBBP4	TC2N	TNNT1	HMGB1	FHL2
LSM4	TMPO	RPL10	CCNA2	TOB1	FOS	TSPYL2	LGALS3	ELF5	HNRNPAB	ZNF217	NFKBIA	ICK	ZFAS1	ANXA3	RANBP1	VGLL1	IGFBP2	SMC1A	CADM1
EBP	ZWINT	S100A6	PCLAF	TBL1XR1	GABPB1-AS1	SAMD4A	TMEM40	TMSB10	CEP57	SFN	ANKRD12	GSE1	BOP1	TIMP2	PPIF	CITED2	COX6C	ACOT7	SYT8
DDX39A	GMNN	L3MBTL3	TACC3	TPM3	AR	GRN	TMEM132A	CD47	HSP90AA1	AC093001.1	MAP1LC3B	PERP	GEMIN5	RAC1	HSPB11	NQO1	HSPB8	AARS	LGALS1
COMMD4	ESCO2	SPINT1	PBK	KTN1	DSCAM-AS1	S100A11	RAC1	TPD52L1	SMC1A	KRT8	TSC22D2	ORC4	XBP1	FSTL1	GART	RCAN1	PLA2G16	SLC25A5	AZGP1
PTGES3	RFC2	DSCAM-AS1	KIF11	SC5D	HILPDA	SLC22A23	PMEPA1	RAB11FIP1	LSM2	TM4SF1	ZNF217	CCNO	SATB1	WNT7B	EXOSC9	AC116407.1	PRLR	BUB3	PRLR
VKORC1	SLBP	PLCE1	PHF19	TPR	PGR	MSX2	TMSB4X	NQO1	SLF2	TPM1	TSC22D1	TUBB4B	CDV3	CDC42BPA	SIVA1	SQSTM1	TMSB4X	PA2G4	TPD52L1
HMGB3	H2AFX	LGALS3	HMGB2	DCTN1	RPL10	ZNF704	NUPR1	MT-ND4	H1FX	ABHD11	MSMO1	ANKRD12	SLC1A5	CSRP1	NUDT8	ADGRF1	NQO1	SPAG9	AGR3
EMC9	HMGB2	CYP1B1	KNL1	FTH1	IRX3	ZNF493	IER3	RARRES3	DDX23	OCLN	STK17A	NRBF2	GSTM3	TFAP2A	ZMYND19	ABCC5	RAB11FIP1	CNIH4	RBBP8
UBB	DNAJC9	GAMT	NEK2	LMNA	PLEC	PCMTD1	CSRP1	GALNT6	TUBB	KLF4	SKIL	OLMALINC	MDK	ELOVL5	SUZ12	LGALS3	HSPB1	NFYB	DEGS2
FDPS	NASP	TCTEX1D2	H2AFZ	HMG20B	SLC9A3R1	SNHG8	CD47	CLDN3	CARHSP1	GARS	FDPS	CALM3	DTD1	C3orf14	DEK	ARL4D	TGFBR1	ISCA2	MYBL1
HP1BP3	MCM10	ZG16B	TMPO	CMTM6	ZFAS1	FNDC3B	BAG1	ATP2B1	NUCKS1	RCN1	TFAP2C	COX6C	SNHG19	LPP	PSMG3	CAB39L	SCCPDH	CACYBP	LINC00992
RPL39L	RRM2	H2AFJ	ARL6IP1	FKBP4	ARMT1	SOX4	ANXA3	ALCAM	NUP107	RRS1	IER2	FUS	SLC9A3R1	LIMA1	KPNB1	MAGED2	KRT18	EIF4EBP1	ISYNA1
SPA17	CLSPN	UBC	CENPE	GSTM3	B4GALT1	NR2F2	CLDN4	KRT19	KPNB1	CLDN1	ZBTB43	HMG20B	SNRPB	LHFPL6	KMT5A	TM7SF2	SRPK1	SRPK1	AGR2
SIVA1	SIVA1	TMEM132A	CKS1B	RBBP7	FBXO32	APOE	CYP1A1	RHOV	PTGES3	RAB32	H1F0	KTN1	SDF2L1	STK17A	RIF1	CD24	PITX1	CARHSP1	GOLM1
SNRNP25	WDR76	RAC1	PRR11	AP2B1	SCD	ZG16B	S100A4	OAT	SLC2A4RG	ACTB	PPP1R15B	IQCG	PA2G4	NPR3	FBL	AP001816.1	TFAP2A	HAT1	ACOT4
TPM3	FAM111A	HACD1	CDCA8	PRLR	CCND1	MAGED2	CITED2	ANXA9	VDAC3	TARS	STX3	MAP1LC3B	HINT1	S100A10	GGCT	AC129926.1	OCIAD2	RB1	EEF1A2
CALM2	DTL	MUM1	KIF23	SLC3A2	AC027644.3	HIST2H2BE	CDKN2B	GHR	HMGN2	RNF223	NEU1	NUCKS1	PSMG3	SOD3	YWHAH	SH2D4A	TIMP2	COMMD4	SFXN2
DEK	ANLN	PTGER3	SYNE2	VCL	PTP4A2	BRWD1	MAP2	ALDH3B2	CBX3	PMEPA1	CYCS	HSPBP1	NOP16	CDC27	POLD3	AC015712.1	SMS	SAC3D1	RUNX1
CBX1	MYBL2	MYCBP2	ZWINT	RAP1GDS1	FOXA1	HP1BP3	NDRG3	CD24	MGME1	CEBPD	KLF10	JPT1	TFRC	ORMDL3	OXR1	PREX1	SPTSSA	SUGP2	SGK3
CDV3	TYMS	GRN	PRC1	HSPA5	KDM4B	PLCB4	SDC2	FAM107B	RBBP4	VMP1	ZFAS1	CCDC191	IGFBP2	IER5	PA2G4	GRN	S100A13	DIAPH1	H2AFJ
CNIH4	NCAPD3	ACTB	TUBB4B	UBA6	CTSD	IL1R1	RAB9A	C5orf38	UBB	TACSTD2	SPAG9	ATF7IP	TPM3	CNIH4	TUBB	LIMA1	APOE	LCORL	AMZ1
AP2B1	E2F1	CREB3L4	CKAP5	YWHAH	TENM3	TFPT	FBXW11	MT-CYB	UCP2	RCAN1	LDLR	SFPQ	LTBP3	ZFHX3	BRI3BP	VMP1	MUC1	CMC2	THSD4

## Sheet: ZR751_E2
Topic_1	Topic_2	Topic_3	Topic_4	Topic_5	Topic_6	Topic_7	Topic_8	Topic_9	Topic_10	Topic_11	Topic_12	Topic_13	Topic_14	Topic_15	Topic_16	Topic_17	Topic_18	Topic_19	Topic_20
S100A8	NME1	BPIFB1	LGALS1	ARL6IP1	CCNO	MYL12A	TFF1	NEAT1	MESP1	SCD	CYB5A	CENPF	HNRNPA3	HIST1H4C	IER3	HIST3H2A	SIVA1	S100A9	SCGB2A2
S100A9	FAM173A	BCAS1	LRRC59	LGALS1	MORN2	ANXA2	CTSD	C1orf56	PQLC3	MUCL1	CNIH3	UBE2C	TAF15	PCLAF	KRT8	ZFAS1	RHEB	GDF15	SCGB1D2
CRABP2	PA2G4	TSPAN1	RRBP1	PTMS	IFT22	ACTB	TFF3	ATP1B1	SERHL2	SHOC2	ADIRF	TOP2A	PCM1	GINS2	RHOB	SNHG7	LSM3	LMO7	AGR2
RCAN1	POLR3K	CYP1A1	KTN1	STMN1	KIF9	ACTG1	MGP	HNRNPH1	CLDN3	RPSA	ATOX1	BIRC5	HNRNPAB	ATAD2	ACTG1	MINCR	ITGB1BP1	SAT1	IGFBP5
PEG10	MRPL12	PIP	SLC7A5	TUBA1B	CDK2AP2	TNFRSF12A	SYT8	RNF213	GDF15	RPL18A	LMTK3	NUSAP1	NCL	TYMS	SLC9A3R1	RPS23	SNRNP25	KRT80	S100A6
SNCG	TPI1	VTCN1	GLRX5	SKA2	PSENEN	TAGLN2	LAPTM4B	CTNNB1	YPEL3	APOD	DBI	UBE2S	CBX1	DUT	HIST1H1C	RPL26	UCP2	ISG15	BPIFB1
PYDC1	CCDC85B	ALCAM	PHLDA2	HMGN2	TCTEX1D2	S100A10	IGFBP4	CEP350	TACSTD2	RPL14	NUPR1	HMGB2	SUPT16H	UBE2T	BAG1	RPS13	NTAN1	CST6	TFF3
CPE	RPS12	MIR200CHG	CCDC85B	HSP90B1	LRRC23	SLC3A2	RAMP1	NORAD	RAB11FIP1	RPS24	NENF	PTTG1	ANP32B	E2F1	KRT18	SNHG8	SVIP	TMEM40	ID3
PYCARD	CKB	PBX1	DUSP4	PSME2	CALM3	FDPS	SLC9A3R1	WDR26	ELF3	RPS18	GCHFR	CKS2	HNRNPA2B1	MCM5	CLU	AC040169.1	SNRPG	SLPI	AGR3
FXYD5	RPS17	FOS	RHOD	RPA3	PCM1	TUBA1A	PKIB	PLEC	KRT8	FASN	C16orf74	CDK1	SMC3	PCNA	S100A13	SNHG25	ARPC1B	TACSTD2	CYP1B1
PXMP4	SNRPD1	SAT1	JPT1	TUBB4B	CETN2	HSP90AA1	IGFBP5	TRPS1	KRT18	XBP1	KRT7	PHF19	HMGB3	SIVA1	HSPA5	EPB41L4A-AS1	TMEM106C	CLDN4	ID1
PPP1R2	SRM	ELF3	ZFP36L1	PTMA	NPHP1	PKM	RHOD	DSP	ZNF217	RPL29	MPHOSPH6	MKI67	SMC1A	HELLS	KLF2	RPL29	COX17	SMIM5	PITX1
QPRT	POLD2	HES1	PPFIA1	NUDT1	C9orf116	BLVRB	DSCAM-AS1	KTN1	CLDN4	RPS10	IARS2	STMN1	AHCTF1	MCM7	KRT15	RPS4X	PTPMT1	RAB11FIP1	LMO4
ASS1	NME4	CEACAM6	HDGF	TMEM160	CFAP36	AGR2	SLC39A6	CYP1B1	PBX1	EEF1A1	SELENOW	ASPM	RAD21	DHFR	FTL	RPS8	CDKN1A	CD24	SLC9A3R2
ALDH3B2	BLVRB	JUNB	DNAJC3	UBE2S	MLF1	HSPB1	THOC5	MDM2	GDPD3	TFAP2B	SPINK8	TPX2	RBBP7	CENPU	RPL18A	RPS3A	GLRX5	SYTL2	MUC1
CGA	YBX1	HIST1H2AC	MORC4	HDGF	WDR54	TUBB4B	IER3	DENND1B	GADD45B	HSPA1A	HMGN3	CCNB1	PPM1G	TK1	RPL7A	DSCAM-AS1	NME4	TIMP2	FTL
ARPC1B	SDF2L1	BAMBI	CCAR1	HMGB1	TM7SF3	CSRP1	MED13L	CA12	MESP2	SELENOP	SLC40A1	AURKA	MDM2	CLSPN	ZFAS1	RPS18	ZDHHC12	TINCR	TRPS1
TMED3	LAGE3	CD55	ENAH	CNIH4	IFT57	MSMO1	TMSB4X	IARS2	CD55	CDC42EP5	TMC4	KPNA2	KIF21A	SLBP	EEF1A1	FTL	PEA15	CCL28	AZGP1
KIF5C	RPSA	SELENBP1	SLC9A3R1	HNRNPA2B1	LRTOMT	IDI1	CCND1	TFAP2C	XBP1	S100A6	KTN1	CDKN3	KPNB1	DTL	PTMS	RPL34	TP53I13	C15orf48	NPW
KRT7	RPL29	EGR1	SLC39A6	GGH	DPY30	LGALS3	RBBP8	B4GALT1	PEG10	ECI2	EIF4EBP1	HMMR	EEA1	H2AFZ	S100A14	EEF1A1	C4orf48	MYH14	PCSK1N
C4orf48	SLC25A5	TXNIP	MAL2	TUBB	IDS	CTSD	COPS9	CHML	CLDN7	RPLP1	C1orf53	CENPW	PRKDC	SAC3D1	PDCD4	RPL11	CKLF	MAL2	FTH1
HSD17B1	RAN	VSIG2	PITX1	H2AFZ	SLPI	EZR	WISP2	ZFHX3	CLMN	RPS28	GCSH	UBE2T	RRM1	PKMYT1	CCND1	RPS24	WDR34	GPRC5A	ANXA2
COX6C	SRSF7	TSC22D1	KCNK6	LDHA	SPA17	ACAT2	XBP1	CLIP1	APP	CHCHD10	S100A6	KIF20B	PTMA	DNAJC9	RPSA	BRI3	EMD	SECTM1	SCGB2A1
ATOX1	C19orf48	HIST1H1C	GPATCH4	CALM3	HSPBP1	PHLDA2	PREX1	DCAF7	VAMP5	RPL36A	SNCG	PBK	KIF2A	RFC2	RPL14	EEF1D	PSMA7	S100P	IGFBP2
EGFL7	RPS18	SLC40A1	TDG	CKS1B	EFCAB2	NQO1	GREB1	MT-ND6	SH2D4A	RPL12	TMEM191B	MT2A	NUCKS1	DEK	BLVRB	RPS12	ID3	RCAN1	SELENOW
PHF20	PKM	IL1R1	CDV3	LSM5	YWHAH	TPM1	CARD19	CDC42BPA	RHOV	MT2A	TM7SF2	TUBA1B	CBX5	RAD51C	RPL34	RPS28	CTDSPL	CAST	RPL29
LSM10	RPL7A	HIST3H2A	MAPKAPK2	PLP2	CCDC78	MVD	TPD52L1	KLF6	PEX11A	PDCD4	S100A10	MAD2L1	BAZ1B	CKS1B	HSPB1	CCDC57	GTF2A2	C19orf33	PIP
SMARCA2	RPL36	CITED2	SQLE	NMU	C5orf49	TMSB4X	B4GALT1	IDS	PRR15L	RPS23	TMED3	TUBB4B	CEP350	MCM4	UBL3	YPEL3	CENPX	FXYD5	RPS24
CITED4	ARPC5L	TXNRD1	RGS19	FBLN1	PSMG3	RRAS	PGR	ASCC3	HES1	RPL26	FTL	CKAP2	MBNL1	BRCA1	PYCARD	YTHDF3-AS1	PPP1CA	CYTOR	COPS9
IKBKE	CYB5A	TCEAL3	BCL3	EBP	PCSK1N	SFN	PITX1	KCNQ1OT1	SLC12A2	NUPR1	GPR160	CKS1B	SPAG9	MYBL2	S100A10	AP002387.2	COPS9	DTNA	ADIRF
CYSRT1	TOMM40	DNAJC1	C11orf24	COX17	TAGLN2	CKB	OLFM1	EPPK1	CD24	RPL36	CENPX	NEK2	HDGFL3	RRM2	IRX3	EEF1B2	LSM4	ELF3	RPS4X
SH3BGRL3	IMPDH2	SNHG7	MBP	WDR34	RANBP1	KRT8	RAB31	MYH9	HSPB1	RPS12	NME4	MYBL2	DEK	GMNN	RPS13	RPL18A	RGS10	MACC1	DMKN
CLU	CACYBP	S100A13	SLPI	GGCT	CAPS	PSMA7	FMN1	FRS2	LRRC26	DALRD3	SVIP	HIST1H4C	PARP1	NASP	RPL11	RPS27L	HES4	PMEPA1	GSTM3
HSD17B12	HSPD1	PSCA	ARPC2	JPT1	PITPNM1	RAB32	IL6ST	LPGAT1	PIP	RPS4X	HINT1	CCNB2	CDKN1B	CDT1	PSENEN	RPL12	CDK2AP1	CLDN3	AR
CD55	RPUSD1	ADGRF1	SEC11C	LSM4	PKIG	HSPA1A	KCNK6	CDC42SE1	EIF4EBP1	COMT	PRELID1	ZWINT	DIAPH1	CNIH2	LMCD1	S100A14	CISD2	RAP2B	BCL7C
CHCHD10	VDAC3	YPEL3	SF3B3	B2M	RAB11FIP1	SDR16C5	KRT8	ELMSAN1	CFD	SELENBP1	LY6E	H2AFZ	RAB3IP	CKLF	XBP1	WDR24	YWHAH	MESP1	TP53TG1
LDHA	PRELID1	DEGS1	ARPC5L	VKORC1	NRAV	DHCR7	ZNRF1	PAPSS2	CCL28	CD24	ADIPOR1	TUBA1C	RB1	RANBP1	RPS3A	HIST1H2AC	JUND	LYPD6B	RPS12
IGFBP2	RPL18A	S100P	CA12	HNRNPA3	EFHC1	LDHA	TTC39A	SUPT6H	CAMK2N1	QPRT	MTA1	DTYMK	HNRNPH3	SMC3	RPL26	FBXO32	ARPC5L	CD47	ACTG1
SMIM5	RPS24	BPIFA2	ARL6IP1	HMGB3	VDAC3	EIF4A3	RERG	SOX4	LGALS3	GCHFR	CYP4B1	TACC3	SMCHD1	BARD1	RPS10	RPL7A	RDX	ATF3	CRACR2B
NUDT8	TUBB	HILPDA	NDUFAF8	TPI1	SAT1	KRT18	KRT18	IGSF3	MARCKSL1	TM4SF1	DNAJC15	NUF2	RFC1	RMI2	PBX1	SLC2A10	LSM2	CEBPD	RRAS
CLIC3	COPS9	USP53	CCND1	SLC25A5	CC2D2A	AZGP1	C19orf33	RC3H1	ATP2A3	IMPDH2	MIR200CHG	SMC4	RIF1	DNMT1	LGALS3	RPL14	FDX1	CLIP1	SELENBP1
RHOV	RANBP1	BTG1	SOX4	H2AFV	ODF2L	HSPD1	KCNK15	UBE2Q1	WWP1	SNHG8	AK3	CDCA3	RECQL	CARHSP1	APP	H1FX	ORAI1	SIPA1L2	CITED2
MROH6	LSM4	CFD	CSTB	RBBP7	MECR	SDCBP	ESR1	KIF5B	MACC1	AKR1A1	CITED4	TROAP	PPP1CA	RFC4	CASP7	RPS10	CMC2	RAB3IP	RPS3A
ATP1B1	ATP5MC3	CITED4	SRM	NUCKS1	MT2A	CALM2	ARMT1	DNAJC10	AZGP1	RPL7A	IFT122	ECT2	CHRAC1	DSN1	MYL12A	HIST1H2AE	ADIPOR1	BAX	RPL34
ARHGDIB	NPW	SELENOP	PRELID1	COMMD4	CALM2	TRIM47	AGR2	GPATCH2L	TTC9	NEAT1	ATP5MC3	DLGAP5	DNAJC1	CENPH	TMSB4X	RPL36	CTNNBIP1	NECTIN4	PRR15
PTS	PGP	HIST1H4H	RPUSD1	DYNLL1	LRRC26	YWHAH	CASP7	F11R	TINCR	SRARP	EGFL7	SGO1	SHOC2	RAD51AP1	BPI	NUPR1	VKORC1	SLC7A2	PTMS
COMT	CENPX	ERP27	PDGFA	VDAC3	SNRPG	ANXA3	EVL	ZFP36L1	EHF	RPL11	ST20	RAD51AP1	SMARCA2	SFN	OXR1	MHENCR	PSMG3	SFN	RPS13
SEC11C	RPS23	SELENOM	AGO2	HINT1	COPRS	PSMC3	TIMP1	IRF2BPL	CEACAM6	RPL34	MINCR	PLK1	SFPQ	RFC3	ATP6V1G1	ZNF581	PARD6A	PHLDA2	SNHG8
TMC4	RPS10	MBOAT2	STX16	TUBA1C	BBOF1	TUBA1C	SLC7A2	HMGCS1	TM7SF2	PXMP4	SYCE1L	TMPO	PA2G4	DTYMK	NCL	AC139530.1	COPRS	ID3	BLVRB
SLC39A6	RPS3A	RAB27B	RDX	CBX3	CBY1	LAPTM4B	CCDC151	AKAP1	RRP7A	HMGN3	AC244090.1	FOXM1	TFRC	PSIP1	ELP2	DDIT3	PGP	LYPD3	CARD19

## Sheet: TAMR
Topic_1	Topic_2	Topic_3	Topic_4	Topic_5	Topic_6	Topic_7	Topic_8	Topic_9	Topic_10	Topic_11	Topic_12	Topic_13	Topic_14	Topic_15	Topic_16	Topic_17	Topic_18	Topic_19	Topic_20
GFRA1	CLIC3	GLO1	TFF3	SMC1A	BTG1	SLC7A2	KRT8	NEAT1	MT2A	EGR1	ATP1B1	CCNB1	SYNGR2	PAWR	PRSS23	RPS12	MVD	NEAT1	HIST1H4C
PRSS23	TMEM64	RHOB	SLC9A3R2	GGCT	UBL3	FADS1	HSP90AA1	SH3YL1	AREG	LONRF2	PMEPA1	TOP2A	TBX2-AS1	CSRP1	H2AFZ	SLC25A6	TFF1	KRT81	HIST1H1D
CYBA	DSCAM-AS1	BEX3	TFF1	SIVA1	KRT18	ARHGAP26	PRDX1	TACC1	ASS1	BTG1	RPS27L	TPX2	METRN	TPM4	LDHA	HDGF	TFF3	CYP1B1	PCLAF
XBP1	ADIRF	SQLE	MARCKSL1	LSM3	SPTSSB	DSCAM-AS1	SLC3A2	NR4A1	GREB1	FLNA	IGFBP5	CDKN3	FASN	VCL	LAPTM4B	RPS20	POLR2G	CRIP2	BRIP1
MT-ND6	MYO1B	SURF2	C7orf50	LSM4	DSP	JUND	MT-ND6	CLDN4	AKR1C2	PARD6B	SYTL2	MKI67	TMEM238	KRT80	MRPL11	RPLP0	SNRPE	RPL12	HIST1H1B
EID1	PREX1	AC144450.1	C16orf74	UCHL5	IER3	SH3BP5	TUBB4B	JUNB	CRABP1	AHNAK	INPP4B	UBE2C	RPS2	PALLD	PPIF	NME4	SKA2	APRT	ATAD2
PKIB	RHOBTB3	PRMT2	SPDEF	FEN1	SLC25A6	TENT5A	PHGDH	HES1	AC245297.3	ZNF24	ITGAV	CENPF	PRLR	FLNA	H2AFJ	THEM6	SMIM14	TRIM16L	TUBA1B
AREG	ABCG2	TMSB4X	RPS28	VKORC1	RPL13A	RDX	NQO1	ZFP36L2	CMBL	USP22	PPP3CA	AURKA	RNF167	STK38L	SNRPA	AHCY	HSP90AA1	MDK	RRM2
SLC39A6	PCP4	CYP1B1	GAN	MCM6	EIF1	PRLR	RPS27A	RPL34	G6PD	EPN2	PNRC1	PTTG1	NR2F2	ZYX	MTIF2	NT5DC2	ODC1	SNHG8	HIST2H2AC
HSP90AA1	FOS	S100A10	LY6E	DNMT1	LGALS1	STC2	IFITM3	IRF2BPL	ATP5MC1	TBPL1	NCOA3	PRR11	EEF1A2	CAV1	C20orf27	MT-CYB	SCD	RPLP0	TUBB
UGDH	CITED2	ORAI1	RPL13A	CMSS1	RPS26	SPATS2L	WDR74	TACSTD2	DDIT4	DSCAM-AS1	SAT1	KPNA2	PGAM1	TPM1	MEPCE	CRNDE	LMNA	S100A14	MCM7
TFF1	CLU	SLC25A1	GUK1	YBX1	SYNE2	PARD6B	KRT18	LMTK3	BMP7	ARHGAP21	FAT1	UBE2S	CRTAP	MYH9	TUBD1	RPS27A	ARMT1	TMEM134	TYMS
LYAR	BCAS1	CDK2AP2	ZDHHC12	NASP	RPL26	BAG1	RPL35A	IGSF3	HNMT	PTP4A1	TRPS1	ASPM	RPS3A	THBS1	PRMT5	SNHG19	TOMM40	G6PD	DHFR
STOML2	PACS1	CS	MAL2	CDK4	LDHB	CLU	AGR2	GATA3	FTL	FARP1	RBMS1	CKS2	SNHG19	ACTN1	MPC2	ARPC1A	PPP1R2	RPL7A	MYBL2
RAB31	NEAT1	ERGIC1	RPS6KB2	MT-ND6	EEF1A1	HIPK2	RPS26	MALAT1	PKIB	FOXA1	CYP1B1	ARL6IP1	ZFP36L1	DKK1	YDJC	SLC9A3R2	NQO1	LINC00685	HIST1H1E
DSP	CD24	PGP	LRRC58	RANBP1	TAGLN2	RGS10	CDV3	IER5L	RPL8	NCOA3	WSB1	TUBA1B	CD44	TGFB2	SLC25A5	WIPF2	SIVA1	TBX2-AS1	BRCA2
SDC2	BCAS4	METRNL	BAG1	DEK	TUBA1C	TPM1	RPL8	JUN	RPL22L1	SEH1L	SFMBT2	DLGAP5	SNHG9	RAB32	JMJD8	H1FX	KRT18	SLC39A4	STMN1
FXYD3	CLTB	EMD	COPS9	HNRNPD	PXMP2	MED13L	CCND1	MT-ND1	RPS23	RGS10	ALCAM	NUSAP1	EIF3L	FHL2	TIMM10	RPL37A	XBP1	FTL	DUT
ABHD2	S100A10	LGALS1	SLC39A6	CASP8AP2	HSD17B4	HSPB1	PSMB5	RPS3	CDV3	KLF3	HDGFL3	TUBA1C	SCD	ARID5B	SNRPG	RPS5	SDF2L1	RPL35A	DEK
FTL	LGALS3	RAB1B	SLC7A5	NUDT8	NMD3	CPE	ATP5MC1	ST3GAL1	APRT	C9orf3	CAST	BIRC5	ATP6V1G1	S100A10	MRPL57	RPL12	DYNLT1	RPS4X	TK1
SLC3A2	TENT5A	RNASEH1	CCDC85B	DHTKD1	IGFBP2	SVIL	LSM5	SOX4	ASPH	CHD2	MALAT1	TUBB4B	NME4	ERRFI1	CHPT1	HPS1	IGSF3	DBNDD1	CENPU
PRDX1	SLC9A3R1	BASP1	HES4	DDX23	ACTB	ZFP36L2	HNRNPA2B1	CAV1	NPM3	VMP1	SMIM14	CKAP2	IRS1	CLDN1	NABP2	TAGLN2	CD47	TXNRD1	FANCI
SDF2L1	FOSB	MGAT4A	MUC1	CHEK1	SPTBN1	AC240274.1	NUCKS1	UCP2	RPS2	DLG1	FXYD3	CKS1B	SLC10A3	SAMD4A	EIF5A	BSPRY	MT-ND1	ADIPOR2	TMPO
KPNB1	XBP1	KCNK15	CHCHD10	EIF5A	COX7A2L	PTP4A1	ACAT2	PBX1	RPL7A	HOMER2	CRIP2	CCNA2	ISYNA1	TNFRSF12A	TFAM	MOCS2	TIMM10	AGRN	HIST1H1C
CPE	STARD10	F12	NUCB2	MCM4	RANBP1	KCNK6	ARL2	SPTSSB	AFG3L2	ZFHX3	C14orf132	CDK1	RPL11	ACTB	PRELID1	PRELID1	ISOC2	RPL10	AC099850.1
LDHB	AGR2	RAC3	JPT1	DCTPP1	PRKCI	FLNB	HMGN2	PQLC3	GYG1	FAM84B	PCDH9	TUBB	UQCC3	MYO1B	LSM5	CHPF	NUCKS1	DESI2	H2AFZ
TXNL4A	KCNQ1OT1	RAB5B	2022-03-06	TCOF1	RPS11	KIF21A	SMC1A	ZBTB4	RPS14	TAF1D	EEF1D	HMGB2	GABPB1-AS1	EPPK1	PPP1CA	TXNL4A	GGCT	BRI3	GMNN
RPS3A	TMSB10	PXDN	CLDN3	TOMM40	SUMO3	MALAT1	GSTM3	IER2	LY6E	PIK3R3	LMNA	TACC3	SH3BGRL	LPP	LSM4	MRPL23	UBE2E3	NUDT8	RPA3
RPL11	BCAS3	GSTM3	BRI3BP	MRPL11	DCAF7	BASP1	SDC2	ZFAS1	TBL1X	HCG18	SEMA3C	SMC4	NDUFAF8	PDLIM7	MRPL42	MTA1	BASP1	UROS	GINS2
CELSR2	UPK2	CENPX	S100A16	EXOSC8	TPM4	CCND1	TIMM10	MCCC1	NME1	FOXP1	MIR4435-2HG	KIF23	ATP5MC1	ANXA3	TBL1XR1	THUMPD3-AS1	RRS1	RPS2	SYNE2
EEF1A1	GSTM3	PGD	LGALS1	FDPS	CLDN4	ARMCX3	RPS3	RPL11	PSMB5	CXCL16	TNFRSF21	HJURP	TMEM192	ABCC3	MRPS18B	GANAB	COX7B	RNF208	RRM1
GNL1	PHLDA1	C8orf82	SNHG9	PSIP1	NUCKS1	TCEAL3	YBX1	ALCAM	RPL26	TMEM134	BMPR2	KIF20B	AC040169.1	CYR61	ISCA2	ANAPC11	POLR2E	IDH1	BRCA1
MRFAP1	PBX1	RPL36A	INSIG1	USP37	DPYSL2	B4GALT1	TMSB4X	TSC22D1	NUPR1	CCNL1	CDKN1A	SGO2	TXN2	PTPN13	CHCHD2	SNHG7	FDPS	PPP1CA	HELLS
CXXC5	TRGC1	WISP2	ZNRF1	C19orf48	RPS23	DKK1	RPS21	LRRC75A	EIF5A	SQLE	AC245297.3	CEP55	SDC1	MACC1	MRPL51	LSM2	MRPL42	SLC7A5	RFC2
FAM234A	LPGAT1	TPM4	ATF5	MRPL12	TXN2	SEMA3C	PPP1CA	RHOB	RPS3	AKAP9	SNHG8	GTSE1	RNF40	WWTR1	PGAM1	CENPX	CHD6	RPS5	UNG
CTSD	ABHD17C	2022-03-01	NDUFAF8	GINS2	ZNF217	SLC9A3R1	NPEPPS	PHACTR2	RPS4X	SLC39A10	GALNT10	G2E3	HOMER3	KLF6	CCDC85B	SMIM14	ATP5MC3	SNHG19	UBE2T
COPS9	TFF3	PREX1	ERGIC1	MCM3	PAK1IP1	SLC26A2	PHB	KDM6B	NRCAM	GDAP1	PHLDA3	ECT2	CSK	ID4	SMARCA4	RPL13A	MRFAP1	UBL3	DNMT1
KIAA1324	DEGS2	ROGDI	PPP1R14B	SAC3D1	RPL7	STARD10	BCAS3	LGALS3	YBX1	IGF1R	SMAD3	CENPA	RBCK1	PDLIM5	KDM1A	GGA1	FAIM	STX16	TIMELESS
SPOP	FADS1	SDF2L1	RPS26	SLC25A5	CTCF	GATA3	SNRPG	NRP1	PHB	INO80D	ITPRIPL2	STMN1	POLR2A	STX12	SEPHS1	TMEM14B	ARL6IP1	INHBB	MCM4
RHOD	CHPF	PDGFA	CD24	BRI3BP	AC092040.1	WISP2	DTD1	HIST2H2BE	SNRPB	ATP2B1	RAB27B	SGO1	TXNIP	PHLDA2	LSM6	SPTSSB	GABPB1-AS1	FXYD3	POLD3
RPL10	DDAH2	MARCKS	RALY	CENPX	MRPS6	SOX4	CD24	SPECC1	LMO4	ANKRD28	LITAF	GPSM2	CYB561	FERMT2	BRI3BP	TMEM54	SLC25A36	TMEM170A	WDR34
SAFB2	KCNK15	MT-CYB	FASN	CDT1	CDK4	LTBP1	MRPS6	CYP1A1	TMEM150C	CDH3	SOCS2	H1FX	TBL1X	TUFT1	ELAC2	SLC2A4RG	MRPL12	WEE1	PHGDH
NIP7	RDX	SYNGR2	S100P	NUP155	TXNRD1	CASP7	MCFD2	ATP6V1G1	SSRP1	DST	ATP2B1	ANP32E	CLTB	TUBA1A	MRPS12	RPS23	HDGF	GOLGA2	CDT1
HNRNPD	MXD4	SLC5A6	QPRT	USP1	VMP1	PLOD2	IDI1	SPDEF	GPX2	RPS12	ZNF217	KIF14	WIPI2	HSPB1	NME1	TMSB10	SNRPG	SFN	C21orf58
NUDT16L1	GUK1	RPL8	SLC25A23	BARD1	ATP2B1	PIK3R1	TTC1	PYGL	SLC7A11	ZNF37A	TANC2	MIS18BP1	BMP7	RND3	FBL	MSI2	DAZAP1	METRN	PKMYT1
PRKRA	LPCAT1	LSS	MCFD2	POP7	LMO4	OTUD6B-AS1	MYH10	WDR60	EIF3L	PLEC	HOMER3	HMGB3	SNHG7	MALAT1	MRPL43	SMS	HMGB1	GDF15	MCM3
RANBP1	TPM1	SAC3D1	KCNK6	TEDC1	EEF1D	PREX1	RPS11	RPLP0	PLEK2	AFG3L2	DSP	PRC1	FOXO3	EDN1	TFF1	ILF3-DT	RIDA	RPL37A	ZWINT
RPLP0	KCNF1	FASN	MT-ND2	TFDP1	POLR1A	SLC25A1	AHNAK	EFNA1	FABP5	AGO3	PHACTR2	JPT1	PDE4DIP	CNN2	HMGB1	POLR2E	GLUL	PLEC	MCM10
SHMT2	FAM84A	TMSB10	AMZ1	NT5DC2	RAB6A	NBPF14	TSPYL1	S100A16	RPL34	TTL	AC092040.1	CENPE	TFPT	DAPK3	SNRNP25	PNKD	PRDX1	NME4	RFC3
PHB	LMCD1	STARD10	SAT1	TUBB	BEX3	NRIP1	CLU	SRGAP1	HMGA1	NAB2	MIR181A1HG	RAD21	PRRC2A	ACAA2	DSP	HMG20B	EEF1B2	PGP	LMNB1

## Sheet: HCI003
Topic_1	Topic_2	Topic_3	Topic_4	Topic_5	Topic_6	Topic_7	Topic_8	Topic_9	Topic_10	Topic_11	Topic_12	Topic_13	Topic_14	Topic_15	Topic_16	Topic_17	Topic_18	Topic_19	Topic_20	Topic_21	Topic_22	Topic_23	Topic_24	Topic_25	Topic_26	Topic_27	Topic_28	Topic_29	Topic_30
PCP4	ITM2A	CAPRIN1	IL6ST	TFF1	MUC5AC	GDF15	ITGAE	TPX2	IGFBP4	NEAT1	IGFBP5	KRT81	ATAD2	IFI35	SCGB2A1	PIGR	UBE2C	HIST1H2AC	BIRC3	KLHL24	FOS	CLDN10	ZG16B	PTTG1	MUCL1	HSPA8	CEACAM5	ISG15	CHAF1A
ODC1	SPTSSB	MYH9	KLHL5	OLFML3	TNF	CEACAM5	C1QBP	CCNB2	GSTM3	KCNQ1OT1	IGFBP4	SNCG	CDC6	LCN2	AQP5	TSPAN4	TOP2A	HIST1H1C	S100A8	AHNAK	DUSP1	PPP1R1A	IFI27	STMN1	ODC1	ADSS	CEACAM6	MX1	ATAD5
PSCA	ID1	TDRD1	RALGPS2	IGFBP5	EFEMP1	MDK	RAN	CENPF	MGST1	MT-ND6	TFF3	LMTK3	HIST1H1D	MGST1	S100A1	ZG16B	BIRC5	H1F0	SAA2	YWHAZ	FOSB	VCX3B	SCGB2A1	ANP32E	SAA1	SDR16C5	SLC26A2	IFI27	E2F1
DBI	AGR2	MAP4K4	EIF2AK2	SAA1	EDN1	KRT86	DCTPP1	ASPM	TMSB4X	XIST	MUC5B	FXYD5	FEN1	PDZK1IP1	PPP1R1B	SOD3	STMN1	LGALS1	S100A9	TOB1	KLF2	C1orf64	NPTX2	KIAA0101	DAPL1	PSMD7	SLC12A2	IFIT1	ORC6
PIP	GSTM3	NOLC1	CAPRIN1	SAA2	IER3	ELF3	RPL21	CCNB1	C4orf48	DST	FADS2	SLC3A2	HELLS	PSME2	PRR4	BPIFB1	NUSAP1	HIST1H1D	SAA1	PPP1R15A	JUN	HMGCS2	KRT23	HMGB1	C8orf4	MAPK9	MUC5B	SAMD9	HSPA8
KLK11	ADIRF	UBAP2L	KIAA1217	TSKU	IGFBP3	ATP1B1	NDUFAB1	HMMR	RPL23A	MACF1	SLC34A2	CLDN7	BRCA1	IFI27	S100A4	LCN2	CDK1	HIST1H2BK	PSCA	JMY	NR4A1	CCND1	LCN2	HMGN2	GJB2	PRR15	BCAS1	IFITM3	WDR76
CCNO	MYL9	NCL	SRRT	CCND1	CYP1B1	KRT7	LDHA	CKS2	RPL22L1	MT-ND2	TFF1	SPINT1	DTL	C8orf4	PLEKHB1	MGP	CENPW	MGP	ODC1	CCDC6	IER2	GPX8	CD74	NMU	LTB	YEATS4	NEAT1	IFI6	MCM3
ID1	ANXA1	VCL	HSPD1	MIR205HG	NFKBIA	WFDC2	SUMO2	PTTG1	MRPS6	MT-ND5	DUSP6	TNFRSF12A	FAM111B	HSP90AA1	CEACAM6	PCP4	KIAA0101	PNRC1	IGFBP3	DSP	ZFP36	MID1IP1	CSTA	CDKN3	RARRES2	RBM8A	SERPINA5	STAT1	MASTL
BASP1	FAM162A	CKAP5	TTF2	RUNX1	CEBPD	NUPR1	CCT2	CDC20	RBP7	FAM214A	SCD	EEF1A2	PCNA	IFI27L2	CTA-392C11.1	CD74	PLK1	GPX4	PTGS2	PPL	EGR1	HSPA8	KCNMA1	NUDT1	NNMT	S100P	HMGCS2	OAS1	TNFRSF12A
FAM162A	TNFSF10	TFAM	SPTAN1	IL6ST	TNFRSF12A	SPNS2	CYCS	HMGB2	PSMD7	ANKRD12	FAIM2	SPATS2L	GINS2	SPTSSA	CAMK2N1	IFI6	MND1	NUPR1	SOD2	KPNB1	CTGF	ATP5G1	GLUL	TROAP	FKBP5	LAPTM4B	BTG2	PLSCR1	MSH6
BPIFB4	B2M	CBX1	KDM1A	GREB1	CD55	CALML5	TUBA1B	DLGAP5	IGFBP5	MT-ND4L	LDHA	MESP1	MYBL2	AKR1C3	TFF3	S100A1	MKI67	NUCKS1	MUCL1	SPTSSA	C8orf4	HERPUD1	PRSS22	LGALS1	EPHB6	PERP	FAXDC2	IFIH1	RIF1
SBSPON	SOD3	TAF15	STAT1	MSX2	PYCARD	CAPN5	C11orf73	CENPE	TM4SF1	FAM129A	LFNG	HSPB1	CDT1	HLA-DMA	CLDN3	FMOD	KIF4A	RPA3	IL32	SNRNP200	BTG2	PPP1R1B	PIGR	KIF4A	S100A9	MSMO1	ZNF704	UBE2L6	CLSPN
HSPA2	BCAS1	HTATSF1	ECT2	PAICS	GDPD3	MGAT4A	PSMG1	PRC1	CKS2	MT-ATP8	ZBTB7C	AQP3	BRCA2	VCX3B	MESP1	PRELP	AURKB	DDIT4	FOS	MYO1E	KLF6	SRM	AZGP1	ANP32B	MIR205HG	ECI2	SOX9	IFIT3	FADS2
PRSS23	AGR3	SMC1A	TPM3	SAA4	EFNA1	MUC16	BZW2	KIF20B	HN1	SYNE2	MED13L	HLA-C	MCM7	RAB27A	SEC11C	HSPA1A	TUBA1B	H1FX	ANXA1	PDCD4	ELF3	C12orf45	TM4SF1	CENPW	NFKBIA	SCCPDH	ABLIM1	IFI44	HIST1H4C
IGSF21	SEPP1	KIF1B	YLPM1	SNRPD1	KRT7	CSTB	GAPDH	CASC5	H2AFJ	CEP350	EIF4EBP1	TSPAN4	POLD3	IFITM3	GLRX	TMEM176B	NEK2	H2AFV	CXCL10	CBX4	JUND	C4orf48	GLRX	H2AFZ	CYP1B1	EIF5	TRPS1	DDX60	SRSF7
DAPL1	CRYM	GRAMD3	KPNA4	APRT	C19orf33	PCSK1N	RPL12	AURKA	PIR	CDC42BPA	PMEPA1	C1orf56	DHFR	GLRX5	SDF2L1	LGALS3BP	H2AFZ	RPL23A	SLPI	ZBTB10	JUNB	SNORA76	ALDH1A1	TUBA1B	KCNMA1	PDIA6	CPD	DDX58	MYO19
DEGS2	SNCG	MT-ATP8	SH3KBP1	ITGA6	ADIRF	TACSTD2	GPX4	CEP55	CLDN3	RUNX1	BPIFA2	HES4	HIST1H1E	FCGRT	CLDN10	LGALS3	UBE2T	ILF3-AS1	WFDC2	UPF3B	ID1	S100A16	PYCARD	MYBL2	TDO2	FTH1	RAB27B	TYMP	KIF2A
GP2	LIMA1	SMARCA5	MPP7	TFF3	CXCL14	DDIT4	SNRNP25	MKI67	EIF5A	NAIP	PLAUR	FOLR1	GMNN	KMO	FMOD	SPTSSB	SPC25	FTH1	HSPB1	XPO1	ANXA1	KRT86	TNIP1	HNRNPA2B1	HILPDA	MUCL1	CAPN9	IRF7	CDK5RAP2
TMEM106C	FAM133A	MCMBP	CCT6A	CTSC	HIST1H1C	MIR205HG	TUBA1C	ANLN	ARF6	ZNF91	FASN	DUSP14	TK1	HLA-C	ANKRD30A	AQP5	TACC3	CLDN3	CD74	YOD1	TRIB1	PHGDH	AQP5	CENPF	F3	PDK3	PRSS23	OAS2	HNRNPAB
AGR2	PRR15	SUPT6H	KHDRBS1	FMN1	IL32	DDIT3	RPS12	PRR11	C14orf1	LINC00657	MESP1	KRT7	MCM10	FTL	BPIFB4	SCGB2A1	H2AFX	IER2	KCNMA1	TIPARP	ID3	JUN	FAM133A	HNRNPH1	S100A8	MARCKS	SECISBP2L	TNFSF10	BARD1
CD302	SCIN	IPO7	ZNF704	TMSB4X	RARRES3	TMC5	SRM	UBE2S	MGP	NFIB	FUT3	CRABP2	PRIM1	APOD	FAM129A	MUC5AC	RAD51AP1	KRT19	ERRFI1	SETD5-AS1	PPP1R15A	LGALSL	PYDC1	PTMS	CYBA	FAM101A	CREB3L1	BST2	CENPJ
ADIRF	GPX8	LRPPRC	DTX3L	CSTB	JUNB	BPIFA2	LYPLA1	SMC4	EEF1A2	ANKRD30A	AZGP1	PDIA6	RMI2	LRG1	SPTSSB	FGFBP2	TYMS	RP11-660L16.2	PIP	KDM6B	CYR61	CUEDC1	CSTB	HSP90AA1	AZGP1	MIA3	MT-ND5	PARP9	RFWD3
BST2	BASP1	NOP14	ZNF43	IER3	IER2	AZGP1	UBA2	ANP32E	MESP1	MIA3	CRABP2	RHOD	LIG1	LGALS3	AGR2	FCGRT	CENPF	CALML5	PERP	FAM133B	IER3	PHLDA2	CEACAM6	HSPB1	MAFB	DNAJA1	RNF144B	SP110	MAPK9
AGR3	DEGS2	C1orf21	TMPO	RARRES2	IRF1	ZFP36L1	NME1	BUB1	EPHX1	IPO9	DDT	TPM1	NASP	TUBA1C	NPTX2	SLC12A2	CDCA3	FBXO32	GADD45B	TXNIP	RHOB	SDF2L1	LGALS3BP	HNRNPM	PIP	C17orf58	RNF152	PARP14	RNF168
SDF2L1	CSTA	APP	STIP1	MRPL12	SRCAP	PFKP	EBNA1BP2	SGOL2	PRR7	SIM2	PITX1	TMSB4X	FANCB	XAF1	TMEM176B	PADI2	CENPN	MLF1	BPIFA1	SLC34A2	GPRC5A	KDELR3	ATF4	TMSB15A	TSPAN4	FDFT1	EDEM3	HERC5	ANKRD32
H2AFJ	COL9A2	CBX5	BAZ1B	NME1	PSCA	GRB7	PRDX3	SPAG5	PSME2	CHD2	KLK11	LGALS3	PKMYT1	CD47	EIF4EBP1	FOLR1	HMGB1	C9orf3	DDIT4	KDM5B	ZFP36L1	MGLL	CD44	RPL39L	TSC22D3	TJP1	PDE4B	PSMB9	RECQL
EDN2	EFEMP1	USP3	PRKAR2B	C1QBP	BMPR1B	LCN2	POLD2	MAD2L1	IDI1	RIF1	SLC4A8	DDIT3	MCM3	IFI6	ZG16B	ANG	NUDT1	HMGN2	F3	TP53BP2	MAP3K8	CCDC151	MVP	HOMER3	COX20	PLIN3	MS4A7	EIF2AK2	PBX1
BMPR1B	CYR61	HNRNPD	ORC3	PPM1K	IL2RG	PLAUR	ATP5G3	DEPDC1	SLC25A5	MATN2	FDPS	PHLDA2	HMGB2	STEAP1	CLDN7	HLA-C	MXD3	PTMA	SAA4	HBP1	MYADM	CDA	TMSB4X	SSRP1	GLUL	CAPN9	MUC5AC	DTX3L	MIS18BP1
TIMP1	ID3	PNPT1	SMC1A	DUSP14	QKI	YPEL3	PRSS23	CDKN3	MLF1	PCLO	ASCC2	JUND	RFC4	ZG16B	SOD3	SLPI	ZWINT	DUSP14	ATF3	KAT6B	LMCD1	HSPA1A	MYO5C	H2AFV	ZNF667-AS1	DNAJC3	SLC4A8	MT2A	SERBP1
UCP2	GLUL	LRRCC1	G3BP1	TRAP1	LTB	HLA-B	CKS1B	TTK	HAGHL	PCSK7	SNHG8	SQSTM1	XRCC2	HSPA1A	PFKP	EPHX1	LMNB1	GLRX	CA12	ZFP36L2	KLF4	MRPL17	FMOD	H1FX	C1orf110	TPM1	GNE	RARRES3	XIST
FBP1	UGDH	RAD21	NUFIP2	SDF2L1	KLF6	S100A9	OAT	TROAP	TFF1	PRKDC	INSIG1	ADIRF	SMC2	RP11-295G20.2	LMTK3	KLK11	HIST1H4C	PERP	EPHB6	PCNT	TIPARP	C14orf1	TYMP	RBBP7	RPL7	GPR137B	CHN2	PSMB8	TCOF1
ASCC2	PRSS22	MT-ND6	MED13L	MSN	S100P	CEBPB	TUBB	CKAP2	DUT	TRPS1	TACSTD2	ITM2C	MCM4	LSM5	RPL27A	BPIFB4	KIFC1	SEPHS2	HLA-DRA	GADD45B	SAT1	CTHRC1	PCK2	SKA2	WFDC2	GPR160	FGF12	HLA-B	TOMM40
CALR	TMSB4X	DYNLL2	NASP	TPD52L1	ZFP36	CCNO	PGK1	KIF18A	LDHB	ARHGAP21	KRT19	LPP	MNS1	SNRPE	RGS10	PYCARD	NUF2	PIM3	LAMC2	PRPF3	NFKBIA	SLC39A4	CITED4	HMGB3	KLK10	PGK1	LGR4	IFIT2	PRC1
MDK	CLU	POLR2A	MYEF2	EGLN2	TNFSF15	CD55	ACTB	ARL6IP1	PPM1G	ZNF217	LGALSL	RRAGD	MCM5	RPL21	A1BG	HLA-DMA	HMGN2	MAZ	BID	NCOA3	TSC22D3	CRABP2	S100A4	HNRNPA1	CSRP2	SEC11C	ASPH	SAMD9L	EIF3B
GSTM3	PCP4	TP53BP1	NUP98	RPL22L1	PCP4	TRIB3	MFAP1	DIAPH3	LINC00152	VMP1	DUSP4	CRIP2	HIST1H1B	MED21	SLC26A2	ANKRD30A	CLSPN	HIST1H2BD	ZNF385D	MISP	NEDD9	SCD	SMIM22	SNRPB	CEBPB	PTGES3	PRR4	SP100	OXCT1
FAXDC2	CD55	OAT	WDR3	PRKDC	NFKBIZ	SECTM1	RPL7	UBALD2	RBM8A	SRGAP3	CDC42EP2	NEU1	DSN1	HAT1	HES1	ID3	SHCBP1	HIST1H4H	FMR1NB	HNRNPU	BAMBI	PMEPA1	SEPHS2	DKC1	ELL2	CALM3	CDK6	LGALS9	MCM4
VMO1	OPTN	HNRNPA3	GRHL2	APEX1	PAWR	SH3KBP1	TPI1	GTSE1	PPP1R14B	MUC16	JUND	PGK1	CHEK1	TSC22D1	CALM2	ISG15	CENPK	GATA3	KRT6A	HP1BP3	GATA3	NME4	SFRP1	HDGF	WNT4	CBX3	SMARCA1	SAA1	ETV4
PMF1	FRAT2	EIF4G2	HDGF	EIF4A1	LYPD6B	LINC01133	IMMT	ECT2	NPM3	HIPK2	NEAT1	RTN4RL2	PSMC3IP	HES1	PRELP	BLVRB	BCL2L12	STMN1	ZC3H12A	SLC3A2	CCNL1	RP11-680F8.1	S100A1	TK1	TNFRSF18	TMX2	DSP	NUPR1	RAPGEF5
BPIFB1	HOXC11	CCT2	ZMYND8	GPATCH4	CD74	FAM107B	EIF4A1	NUF2	WARS	MYH9	PRR15	CCDC85B	POLA1	IFNGR1	NUPR1	STRA13	CENPM	CARHSP1	TIMP1	TCOF1	MIR24-2	SEC11C	LAMB3	BIRC5	BTG1	PRKDC	KDM5B	GBP1	ZNF714
CD320	PSMB8	ABLIM1	CADPS2	MGP	CTGF	IMPA2	NDUFAF2	NUSAP1	PNP	CHML	KCNMA1	RPS5	C16orf59	SNX6	CAPS	TMX2	KIF11	HIST1H1E	PSTPIP2	H1F0	RNF39	LMCD1	MT-ND2	PLP2	NREP	CACYBP	FAM20B	LAP3	HELLS
MS4A7	KRT23	HNRNPU	ANKRD36	ACTG1	RARRES2	SLPI	CACYBP	IQGAP3	F12	C5orf42	AACS	FAM211A	DNMT1	BTG1	MACROD1	PHYH	KIF2C	LINC00324	SGK1	HSPH1	TIMP3	PRR4	BPIFB1	LSM3	ZFP36L1	SPPL2A	EGR1	HLA-A	USP14
MATN2	KLHL5	PDCD4	SENP1	RPL18A	VCX3B	IER5L	CCT6A	CDC25B	PSMC3	AHNAK	CSTB	LGALS3BP	CCNE2	EPSTI1	SMIM22	C14orf1	CENPA	TXNDC12	ASS1	LIMA1	TNFAIP3	NPM3	MGLL	CENPH	PITX1	C6orf1	GP2	SAMHD1	PAQR4
ALDH1A1	LSM2	PAWR	PLS1	PPP1R14B	CCND1	MFSD4	C3orf14	SPDL1	UCHL1	KDM7A	SFRP1	HSBP1L1	EXO1	C3	NEU1	BST2	FAM64A	JUND	SDC4	DDX10	C9orf3	RPL18A	CDK6	EMC9	SMYD3	GDI2	ESRRG	APOL6	MSH2
CSRP2	RAMP2	MTHFD2	WHSC1	C19orf33	RND3	HLA-DRA	RANBP1	KNSTRN	GSTO1	SLC26A2	KLF6	BLVRB	DDX11	RARRES3	PHLDA1	UBE2L6	TUBB	APEX1	AGR2	TMCO3	IL1R1	TFF2	PERP	STIP1	NOS1AP	C9orf152	CPEB4	DHX58	CEP78
NUDT1	BTG3	SPAG1	OTUD6B	EIF1AX	LAMB3	EPHX1	HMGA1	ARHGAP11A	TMEM97	CDC42BPB	CNFN	C9orf169	FANCI	CBR3	KRT23	SERPINA1	HJURP	YBX2	MGLL	NUP107	DUSP6	FADS1	FTL	HNRNPR	RAMP2	HNRNPR	FMN1	IFI44L	AHCTF1
CYB5A	C1orf64	HNRNPA2B1	TBL1XR1	YBX1	EGR1	RHOV	LSM3	KIF14	FKBP4	TMEM106A	FAM162A	KRT19	TTF2	TMEM45A	CDK2AP2	PRR4	H2AFV	PLP2	PLLP	BCOR	ID4	SREBF1	CDC25B	ITGB3BP	WNT5A	EIF2S1	FADS2	CD74	ZNF724P
SMIM1	GPR137B	HSP90AA1	MX1	SIAH2	YWHAH	IFRD1	HSPE1	RACGAP1	HPRT1	HIVEP1	CLIC3	LIPH	SLBP	AZGP1	DNAJC3	PRSS21	KIF22	OAT	ALCAM	RAB11FIP1	SECISBP2L	GOT1	CLU	MRPL51	NR3C1	HNRNPA3	ASCC2	HLA-F	HSPA1A
DYNLL1	ARHGDIB	EXOC2	ARHGAP26	WNT4	MAFF	PPP1R1A	ASRGL1	BUB1B	SFN	ATXN1	H2AFJ	ARL6IP1	MMS22L	OAS1	IDH2	FDPS	DTYMK	TMOD3	EMP1	SMC3	AHNAK	PRR7	TPD52L1	GGH	HNRNPA1	CTA-392C11.1	DUSP4	ISG20	XPO1
EPHX1	LIPH	HIST1H1E	HNRNPM	RSL1D1	HLA-B	DEGS2	SLC25A5	SMC2	RBMX	SKIL	ISG20	CEBPG	KIF20B	CCL20	PEG3	TUBB2A	CKS1B	THAP1	DEFB1	ATXN3	HIST1H1C	HIST1H4C	ADRB1	PSME2	LIMA1	TMEM45A	ENC1	PIGR	FASN
EBP	TMEM45B	SAFB	SMEK1	CCT3	CLIC1	RAB11FIP1	KPNA2	LBR	CISD1	FMN1	PNPLA3	NFIB	SMC4	BPIFA2	SERPINA5	GMDS	BUB3	ACTG1	LIMCH1	BRD8	MAFF	ZNF511	MARCKS	CENPN	IGFBP2	HTATIP2	PRLR	OASL	CCDC6

## Sheet: HCI011
Topic_1	Topic_2	Topic_3	Topic_4	Topic_5	Topic_6	Topic_7	Topic_8	Topic_9	Topic_10	Topic_11	Topic_12	Topic_13	Topic_14	Topic_15	Topic_16	Topic_17	Topic_18	Topic_19	Topic_20	Topic_21	Topic_22	Topic_23	Topic_24	Topic_25	Topic_26	Topic_27	Topic_28	Topic_29	Topic_30	Topic_31	Topic_32	Topic_33	Topic_34	Topic_35	Topic_36	Topic_37	Topic_38	Topic_39	Topic_40	Topic_41	Topic_42	Topic_43	Topic_44	Topic_45	Topic_46	Topic_47	Topic_48	Topic_49	Topic_50
PIP	DNAJB6	PSCA	SYCP2	H2AFZ	HNRNPA2B1	HCCAT3	ST3GAL1	YWHAZ	HIST1H1D	HIST1H4C	PON2	MARCKS	B4GALT1	HILPDA	DNAJC10	HSP90B1	SMC3	TFF1	NDUFA4L2	PTMA	AZGP1	NR2F2	UBE2R2	MT-CO1	MALAT1	KRT81	BIRC3	GOLGA4	MALAT1	GPBP1	NPW	MT-CO3	HSP90AA1	MGP	UBE2S	BRI3	TFF1	AFF4	GOLGA4	HSPA5	GS1-251I9.4	EGLN3	C4orf3	BCAS1	ATP1B1	KIF5B	MT-CO1	CENPF	RPL26
C1orf21	ASPH	BPIFB1	TTC6	PGP	HSP90AA1	UGDH	CACUL1	HNRNPA2B1	ATAD2	TUBB	CYB561	RHOBTB3	CYP1B1	AGR3	PDIA3	HSPA5	SMC4	BCYRN1	TPI1	H3F3B	SCGB1D2	AFF3	SEC62	MT-ND4	ANKRD30A	RPS10	RNMT	RB1CC1	XIST	WHSC1L1	SCGB2A1	MT-ND3	SLC12A2	MUCL1	TUBA1B	ZFAS1	BCYRN1	KMT2A	USP16	HSP90B1	FAM120AOS	ERO1L	RPL5	SLC12A2	DARS	SON	PIP	MKI67	ZFAS1
INHBB	NFKBIA	MT-CYB	FAM115A	FABP7	KDELR1	PTGR1	SCRN1	ANP32B	DHFR	TUBA1B	TNFSF10	ASAP1	MYCBP2	CD164	MIA3	PDIA3	RAD21	RPS10	NDRG1	ATP5C1	RPL34	ARID5B	VGLL4	MT-ATP6	PDIA3	MUCL1	CD55	CCNL1	ANKRD30A	ANKRD30A	AZGP1	MT-ATP6	PLEKHF2	SCGB3A1	TUBB4B	EIF1	IGFBP4	SPTBN1	PMM2	RAB2A	KRAS	HILPDA	RAC1	MALAT1	P4HA1	MALAT1	PSCA	HMGB2	RPL34
CERS6	DUSP4	MT-ATP6	NFIA	PCBP2	HNRNPD	MGST1	AKAP1	YWHAB	PCNA	MYBL2	MARCKS	UBL3	WASL	SPTSSB	DNAJC3	CANX	CEP57	TFF3	NXPH4	NPM1	ZFAS1	PTPLAD1	NMRK1	MT-CYB	CD46	SCGB3A1	GATAD1	C10orf118	KCNQ1OT1	PAK2	MUC2	MT-CO1	HSPA5	HMGN3	HIST1H4C	DDIT3	OSGIN1	QSER1	PHF20L1	TCEA1	GINM1	P4HA1	BNIP3	FAT1	LIMCH1	PRPF40A	MT-ND5	NUSAP1	S100A10
SRPK2	LGALS3	MT-CO3	CCDC64B	LSM5	SET	C3orf14	REEP3	NUCKS1	DEK	RFC2	BEX4	CYP1B1	ELL2	AHNAK	GALNT7	AHNAK	TOPBP1	RPS21	SLC16A3	NUCKS1	RPL6	ACSL3	KLF4	MT-CO3	GALNT7	TMSB4X	PAWR	HBS1L	DST	MALAT1	SLPI	MT-CYB	RAB2A	GAS6	TUBA1C	NACA	RPS10	NCOA3	MAP9	GPNMB	CHMP2B	SCD	SCD	MIA3	PTTG1IP	CCDC6	MT-ND2	UBE2C	RPL12
SRD5A3	ZFP36L1	CD9	VPS13B	LSM3	HNRNPA3	PEBP1	ARID1A	CANX	HIST1H1B	NUDT1	DNAJC10	AKAP9	MYO6	LAPTM4A	TMEM165	CD164	PRKDC	ATP5I	PFKP	PPA1	RPS12	ZNF613	ERBB3	ID3	ALCAM	RPS21	KLF4	CEP350	GOLGA4	TMOD3	SCGB1D2	CRABP2	HSPD1	HSD17B1	UBE2C	RPL5	CCDC85B	ANKRD11	RAD50	AIMP1	FEZ2	VEGFA	H3F3B	ITPRIPL2	FAM60A	SF3B1	SCGB1D2	AURKA	HSPB1
LYPLA1	TSPAN13	MT-ND4	PLCB4	SLC25A5	AGR2	RPN2	CKAP4	PSMA4	HMGB1	TK1	SOX9	TRPS1	TXNRD1	RAB11FIP1	CD46	CPE	DEK	GAPDH	SLC6A8	ARL6IP1	NACA	ZNF680	TMEM14B	SDC1	BCAS1	ATP5I	TAOK3	GCC2	N4BP2L2	TAX1BP1	LCN2	CYBA	MALAT1	FOLR1	TUBB	EPB41L4A-AS1	EGLN2	PTBP3	PCMTD1	DNAJB11	CEBPZ	ATP1B1	MTA1	SEMA3C	CCNI	DDX17	MT-ND4	TOP2A	HIST1H1C
OCIAD1	TSC22D1	MT-ND3	GTF2H2	GGCT	CCT6A	ATP6V1G1	KHDRBS1	TMEM14C	CENPU	MCM7	GALNT7	FAM115A	ZNF217	DUSP4	RRBP1	SQLE	TPR	TMSB10	EGFR-AS1	PABPC1	EEF1A1	OSBPL1A	ADIPOR1	MT-ND3	SLITRK6	GAPDH	NRBF2	PKN2	PHF3	TTC3	S100A8	MT-ND4	SET	TMEM219	CKS2	CSNK2B	C4orf48	GGNBP2	NBN	MAP1LC3B	XPA	LDHA	COX20	TBX3	GBAS	PRRC2C	AZGP1	CDKN3	CLIC3
SH3BGRL	TPD52	PIP	MAN1A2	ACTB	PSMA4	ATP5C1	ZC3H11A	MATR3	HIST1H1E	UBE2T	PDCD4	ID1	SNX27	PLEKHF2	GFPT1	SPTSSB	SMCHD1	C4orf48	IGFBP5	HSP90AB1	SOD3	ZNF615	ZFP36L1	ALOX15B	MIA3	FTL	IFNGR1	AGGF1	ANKRD30B	RALGPS2	CDC42EP5	MT-ND2	MTDH	MUC1	HN1	ZNF706	ATP5I	DDX42	IBTK	RAB22A	LYRM2	BNIP3	INSIG1	KIAA1244	FAM13A	ACTR3	MGST1	PRC1	RPS12
ALCAM	PERP	MT-ND2	SLC9A2	H2AFV	LYPLA1	FKBP1A	ABLIM1	HSP90AB1	DNAJC9	CARHSP1	PON3	LRBA	GIGYF2	DNAJB6	PRRC2C	MALAT1	HIST1H1E	FDPS	PGK1	TMEM14B	S100A10	CNN3	MTHFD2	GDPD3	DST	HSPB1	SERINC1	KMT2A	BPTF	PRRC2C	TFF3	MUC6	SMIM14	CALML5	H2AFZ	H3F3B	MRPL12	USP7	TTC3	MTDH	NAPG	SAT1	PGK1	TTC6	KRCC1	ERGIC2	CALML5	CKAP2	RPS24
ERGIC2	MAL2	FBP1	SLC39A6	SLC9A3R1	PEBP1	CCND1	YME1L1	HSP90AA1	SMC2	DTYMK	CALD1	NR2F2	WNK1	SMIM14	FAM114A1	HSP90AA1	SYNE2	RPL12	TTYH3	SMIM19	KRT86	ALCAM	DHRS7	MT-ND2	PNISR	TMSB10	RAB11FIP1	SRFBP1	TTC3	ZNF652	CSTB	KRT86	PDIA3	ATP6V0B	MZT2A	ATP6V1G1	RPS21	BAZ1A	TROVE2	SBDS	BTG1	PGK1	DUSP1	ALCAM	FEZ2	BIRC6	RPL34	CCNB1	NACA
MGST1	YWHAB	HSD17B1	ALDH6A1	HINT1	HSPD1	HMGN3	UBE2K	RTN4	BRI3BP	WDR34	KDELR3	ZNF704	IRX2	MAL2	FAT1	PERP	OXR1	FTL	TFF3	ARPC5	RPS24	TAOK3	TSPAN5	NQO1	SLC12A2	TFF3	SAT1	ANKRD12	KMT2C	RBM27	TIMP1	KRT81	RAB11FIP1	UCP2	H1FX	PCBP2	DNPH1	MGEA5	AKAP9	LSG1	PPCS	BNIP3L	S100A10	KCNQ1OT1	HIST1H2AC	TRIM24	CD9	STMN1	SEC61G
RWDD1	S100P	CALML5	EMB	ACTG1	ANP32B	CYP4X1	FOPNL	SYAP1	RFC4	PKMYT1	SCGB2A1	CCDC6	EIF2AK2	HSP90AA1	CCDC47	NEAT1	MIS18BP1	7SK.2	GAPDH	ANP32B	RPL5	MS4A7	KDELR3	YPEL3	XIST	ADIRF	AFF4	KPNA4	SF3B1	CPNE3	S100A9	ADIRF	HNRNPA2B1	ATOX1	CKS1B	S100A10	RHOD	TAX1BP1	PIBF1	UBL3	NRBF2	MSMO1	FOS	SLITRK6	JUN	PDIA3	MT-CYB	ASPM	RPL6
NDUFAF6	TMCO1	MT-ND5	RP11-356O9.1	RPA3	MATR3	CACYBP	BAG4	MORF4L1	DNMT1	CKLF	SLC12A2	CD46	TACC1	ASPH	KIF5B	ITM2B	RIF1	TMSB4X	TMSB4X	YWHAZ	RPS3A	C1orf115	VIMP	FBP1	DSP	FDPS	EIF2A	TRIM44	THOC2	2022-09-07	PYCARD	SDF2L1	ASPH	TAT	PTTG1	RPL34	SRM	2022-09-07	PNPLA8	TARS	UGCG	IDI1	SLC7A5	RAB27B	CDC73	SCAF11	NQO1	CDK1	RPL5
GALNT3	CAMK2N1	AGR2	GHR	CALM2	HSP90AB1	HEBP2	ZBTB7A	CTBP2	TMPO	RNASEH2C	MCF2L	HNRNPU	TOP2B	TSPAN13	PNRC1	HSP90AB1	RHOBTB3	EBP	BNIP3	RPS13	ACTG1	ARL4A	IFT20	GALNT6	TTC3	KRT86	MRPS10	TMF1	GOLGB1	SLTM	MUC5AC	FABP7	HSP90B1	SLC9A3R1	GPX1	LAPTM4B	EVA1B	ASH1L	ELF1	NUCB2	PLEKHA1	RP11-841O20.2	ATP5O	DST	SORL1	RAD50	MT-ND3	PTTG1	EEF1A1
OPN3	TMEM66	YPEL3	NEDD4L	RAN	NUCKS1	TMEM14B	CCT6A	EIF4G2	HNRNPAB	RANBP1	PRRG4	INHBB	CDC42BPA	HSP90AB1	WASL	SCD	KIF2A	TPI1	SPAG4	VDAC3	MAL2	ARHGAP18	PERP	FOSB	WHSC1L1	RPL12	SNX6	CD2AP	PPP1R12A	KIAA1430	BPIFB2	CRIP1	TXNIP	AKR7A3	DTYMK	RHEB	ATP6V1B1	CEP350	TRIQK	VIMP	UTP23	MXI1	EEF1A1	CLCN3	H1F0	SFPQ	RPS3A	KPNA2	GAPDH
DHRS7	SDR16C5	ID3	BCAS1	TMEM106C	SNX3	VDAC3	FAM120A	RAB11FIP1	TEX30	SIVA1	KYNU	SSPN	BRD1	LDHA	CEACAM6	RAB11FIP1	FAM111A	EIF4EBP1	FAM162A	MT-ND5	C4orf3	SYTL2	FOXA1	CA12	N4BP2L2	ATOX1	NIFK	U2SURP	ASH1L	SON	SLC7A5	TMEM121	SON	CYB5A	LGALS1	SPCS1	TFF2	WHSC1L1	UTP23	PPID	ZC3H15	EGLN1	PIGP	RP11-349A22.5	WASF2	LRBA	ARPC3	ANLN	ACTB
FAM198B	SPTSSA	ID1	ALDH2	H1FX	YWHAB	SUMO2	HDAC2	RRN3	NCAPD3	LSM2	NIPAL2	XIST	VCL	TXNIP	APP	RAB2A	HLTF	MZT2A	HILPDA	RPN2	C1orf64	APBB2	CKAP4	MT-ND5	HSPA5	ACTB	ZBTB10	ZNF292	EEA1	SKIL	MUC5B	FAH	HSP90AB1	CTSD	EMC9	KRT10	NME1	ZC3H13	APPL1	DNAJC3	CEACAM6	INSIG1	PGAM1	ATP8B1	DSP	THUMPD1	GNAS	CCNB2	S100A4
SEMA3C	CD164	SOD3	UBR1	PTMA	CAMK2N1	REXO2	PTBP3	PPA1	CCNE2	SNRNP25	SPTSSA	MT-CO1	GPRC5A	AGR2	HSP90B1	MSMO1	2022-09-11	MZT2B	PKM	CALM2	PGK1	COL4A3BP	PMEPA1	DBI	HSP90B1	MGP	CCPG1	SPAG9	ZNF292	PPIG	SLC6A8	SNRPB	CD46	MSX2	MYBL2	FTL	FKBP4	SCAF11	STX17	FAM3C	ITGB1	TSPAN5	JUND	XIST	EGLN3	LMAN1	MT-CO3	HMMR	BRI3
RP11-597D13.9	LAPTM4A	SCGB1D2	PRKCI	CKS1B	NQO1	FBP1	IRF2BP2	MRPS35	H2AFZ	PCNA	CALM1	PLEKHF2	SPECC1	SDR16C5	ATP6AP2	S100P	PDS5B	RPL36A	DHCR7	PPAPDC1B	KRT81	LIMA1	TMEM159	PMEPA1	TXNIP	PYCARD	LRRC58	MORC3	ZNF638	PTPN11	CHCHD10	CRYM	PTTG1IP	TSKU	MZT2B	EFNA1	C9orf89	BAZ1B	ARID4A	ABCE1	WAC	HK2	NACA	ANKRD30A	PNRC1	LEO1	PPAPDC1B	KIF20B	SNCG
GPR160	AGR3	DBI	ARHGAP32	ITGAE	MTPN	YPEL3	C6orf62	HNRNPD	MCM3	C14orf80	SPTLC2	ADAM9	PTBP3	RAB2A	ATP8B1	SPTSSA	PHIP	TIMP1	MUC5B	CCT6A	EIF1	PLEKHF2	DUSP4	MGST1	GFPT1	CSTB	PCGF5	KDM5B	BIRC6	USP7	FMOD	PITX1	N4BP2L2	SYT8	BCYRN1	RPS13	CYBA	EIF5	C10orf118	NAMPT	WAC-AS1	SQLE	FAM162A	ZNF91	2022-09-10	CLINT1	NACA	BIRC5	TMEM219
ERP27	FARP1	TMEM139	COG6	RANBP1	ANXA5	SPCS1	PTP4A1	SMC1A	SMC1A	CKS1B	PTPLAD1	GALNT7	SRPK1	PDIA3	SRP72	SMIM14	USP1	UQCC2	FADS2	PEBP1	RPL26	ZNF92	TMEM14C	FAM210B	GOLGB1	EIF4EBP1	NAMPT	BAZ2B	THAP5	TRAM1	CREB3L1	MZT2B	ADSS	SCGB1D2	NUDT1	OCIAD2	IGFBP2	CEP63	CAPN7	IARS	AP3S1	HMGCS1	DARS	ANK3	ANKRD12	TMEM87A	S100P	TPX2	COX7A2
PSMD1	SPTSSB	S100P	NOSTRIN	DBI	RAB2A	MAL2	DHTKD1	TXNIP	HIST2H2AC	H2AFZ	TRPS1	ZNF217	ADAM9	PDIA6	ERLEC1	DNAJB6	LRRCC1	IER3	DDIT4	PROSC	SCGB2A1	GAPVD1	KDELR1	ID2	UBL3	ATP6V0B	DAPP1	SUCO	ZNF649	NCOA3	NGFRAP1	PYCARD	ANKRD30A	CLU	UBALD2	ATP6V0E1	IGFBP5	DDX17	FAM208B	SEL1L	TRMT10A	BTG1	COX5A	MAP9	RAB27B	RBM47	DBI	UBE2T	OCIAD2
GPR137B	CANX	PMEPA1	NAIP	PPP1CA	EIF2AK1	EI24	ARID1B	TAF1D	DUT	ZWINT	CPE	RNF213	ZNF318	TMEM45B	AFF4	ELF3	BAZ1B	MUCL1	LDHA	TMEM59	HSPA8	LIN7A	GPR160	ABCC3	GCC2	MZT2B	ATF6	USP16	MIR181A1HG	PHF3	MTA1	C9orf142	ATXN7L3B	TIMP1	SNRPB	PIGP	GAS6	CCDC6	YES1	MCFD2	PTPN11	HMGCR	DHCR24	PCMTD1	CCNG2	WHSC1L1	PTMA	MAD2L1	FTL
LGALS8	GLUL	CAPS	KCNQ1OT1	CSE1L	YY1	FAM49B	TMEM181	H3F3B	FAM111A	GINS2	SOX4	PTPLB	FRYL	YWHAB	KIAA1244	ERGIC2	RNF168	CCDC85B	SEC61G	EEF1A1	BPIFA2	PBX1	GALNT12	ARL6IP1	BOD1L1	RPL26	MAP3K13	DDX6	HNRNPU	UBXN4	PCSK1N	ACTB	GTF2I	PREX1	CBR3	BAG1	SNHG9	ETV3	KIF5B	TIPRL	GNAQ	ELF3	RHEB	MGEA5	LDLR	AKAP9	ATP6V1G1	NUF2	ACTG1
NAPG	SYAP1	INHBB	SERINC5	GCHFR	SUPT16H	YWHAB	CDH1	VDAC2	RRM1	CDT1	GNE	HSPH1	YES1	CANX	ARL6IP5	CNBP	BCAP29	MRPL12	LGALS1	VAPA	ATP6V1G1	NUDT4	TMEM123	GREB1	HNRNPU	CLIC3	ZBTB43	DAAM1	SETX	HSPD1	MUC1	MYEOV2	PNISR	GDPD3	PHGDH	ATP5O	ATP5G1	MPHOSPH10	ATXN7L3B	HSPA9	ZNF350	ASPH	PKM	TROVE2	ACSL3	NIPBL	PEBP1	KIF11	PKM
UBE2J1	AHNAK	CCND1	KCTD3	CBR3	NPM1	GLUL	UPF3A	EZR	GGCT	HMGB2	NEAT1	GTF2I	OPN3	SCD	TRPS1	SBDS	2022-09-07	ADIRF	MIR210HG	PSMA4	ATP5O	RND3	TFAP2A	AQP3	CSNK1A1	SLPI	LYRM2	UFL1	MIA3	ASH1L	TMEM219	AMBP	TSC22D1	NGFRAP1	RNASEH2C	SEC11C	MUC5AC	SF3B1	EPC1	XPOT	CNOT7	DNAH11	SEC61G	RIOK3	DNASE1	SMARCA5	MT-ATP6	CASC5	CSTB
TIPRL	PABPC1	LGALS3	TMC5	RPN2	ARL6IP1	MLEC	RBBP6	NAP1L1	EZH2	POLD2	BPIFA2	PAWR	MAL	NPM1	ADSS	YWHAB	RNASEH2B	MVD	EBP	TXNL1	CYB5A	POF1B	SDR16C5	FAM83A	WASL	CRABP2	NEBL	MAP3K2	RSF1	EIF3A	BACE2	ATP5I	TBX3	FAH	MT2A	CD163L1	F12	WAC	BOD1L1	IFRD1	YY1	SPTSSB	CITED2	KAT6B	ZMYND8	COPB2	RPS13	CKS2	PCBP2
ZFP36L1	TMEM59	ADIRF	XIST	SUMO2	MORF4L1	VDAC2	CBX5	AHNAK	HAT1	KIAA0101	COPA	CPE	ABCE1	PABPC1	PTPLAD1	ASPH	CCP110	NME1	PGAM1	RAB11FIP1	S100P	ARFGEF1	SPTLC2	CD9	DNAJC10	C9orf142	DSC2	PCM1	TRIP11	AKAP9	ISG20	CALML5	DSP	MYEOV2	VKORC1	RPL6	TFF3	SLAIN2	KRAS	TAF1D	FAM204A	EGFR	BRI3	AHR	OXSR1	TAX1BP1	HMGB1	CENPA	TMSB10
TMBIM4.1	KLF4	HMGCS2	SECISBP2L	COX7A2	METTL9	FAM3B	PTPN12	JUND	HELLS	LRRC45	TMEM159	ZNF106	MBD2	TSC22D1	LRRFIP1	KDELR1	RFC1	TUBB4B	MVD	EIF1	SPCS1	ABCC5	SLC35E1	PEBP1	ASPH	CTSD	COQ10B	SUV420H1	ARID4B	KTN1	BRI3	HSPB1	HNRNPA3	GREB1	TAGLN2	NUDCD2	RN7SL1	RBBP6	ATRX	CHMP2B	RNF115	PDK1	RPS13	CEACAM6	FOXO3	BPTF	SCGB2A1	KIF23	EIF4EBP1
IDH1	PROSC	ALDH2	DOPEY2	FASN	EZR	MAPK9	KTN1	CCT6A	RPA3	SAC3D1	GSN	PURA	NUP50	RPS13	NEAT1	DNAJC10	SMC6	PKM	WDR54	ARL1	AKR7A3	HOPX	FAM120AOS	SOHLH1	ATP1B1	RPS12	IRF1	CHD2	ZNF577	CUL3	PRSS8	ATOX1	SH3BGRL	VAMP5	RNF26	COX7A2	RPL36A	NAP1L1	TMEM106B	OPTN	TMOD3	TMEM45B	BAMBI	HOOK3	ZKSCAN1	CCDC47	ZNF706	CCNA2	RPS21
LITAF	PPP1R2	REXO2	SYT17	BOLA3	ERP44	HSPA8	EPN2	SEPHS2	HIST1H2AM	RNASEH2A	SLC39A6	TTC3	GRHL1	NUCKS1	TPM4	HILPDA	LIMS1	DNPH1	IER3	HSPD1	SUMO2	REST	IRF2BP2	HSPA8	ATP6AP2	NME1	ZNF12	MIA3	ZNF704	PPP2R5A	CALML5	GDPD3	CPNE3	ADAM15	CRABP2	SMIM19	MZT2B	USP16	CEP350	GFPT1	RFK	PBDC1	JUNB	FBXW7	TRIQK	NEMF	GGCT	ARL6IP1	ADIRF
SH3YL1	CNBP	ABCC3	KLHDC2	HNRNPAB	PSMD1	PKIB	HSPH1	YY1	NASP	CDCA4	NFKBIA	SKIL	RAB3IP	MTPN	WDR60	ANXA5	XPO1	SIVA1	CYB5A	SDR16C5	ATP6V0E1	INPP4B	EI24	SCCPDH	MARCKS	HIST1H1C	CDC42EP3	LINC00657	ZNF721	ACSL3	S100P	ALOX15B	PERP	BOLA3	SYT8	GADD45B	REEP6	BCLAF1	PLEKHA1	REXO2	ATP6V1C1	DDIT4	HILPDA	CDK6	TARS	IBTK	HSPA8	ECT2	RPS13
EFR3A	RHOB	BPIFA2	ZMYM4	HSPA8	KHDRBS1	ADIPOR1	BMPR2	PTP4A1	BARD1	H2AFX	SEMA3C	RBM25	GCLC	HSPD1	SLC38A1	COPB2	YWHAH	SLPI	CA9	RAC1	SLC25A5	CCDC125	ERGIC1	SNCG	ACSL3	RPL36A	PNPLA8	STRN	MTR	RALBP1	TAGLN2	RHOD	ARL6IP5	FAM3B	SNRNP25	RBCK1	IER3	WAPAL	ROCK1	ME1	ARL5A	FAM162A	DNAJB6	GALNT7	SH3D19	TBL1XR1	S100A10	MZT1	TM7SF2
PPCS	GSN	NQO1	KAT6B	HMGB1	HSPH1	EFHD1	RNF38	XPO1	TMEM106C	CENPW	FAM83A	GOLGA4	SRD5A3	ITM2B	SLTM	TM9SF3	RTN3	TAGLN2	ACAT2	DNAJB6	HIST1H1C	LRBA	TMEM50B	MARCKSL1	ANKRD30B	SNCG	IDS	AFTPH	RBM25	LRRFIP1	CYBA	MIR205HG	STAU1	GCHFR	BCL2L12	TMEM14C	SLC7A5	NIPBL	SRFBP1	SNX2	SLC35E3	FAM177B	RPS3A	BACH1	SOX4	WNK1	FBP1	PLK1	KRT81
C3orf14	GSE1	GSN	UBL3	LAPTM4B	DNAJC15	MPHOSPH6	ISG20L2	ARPC2	EXOSC8	TUBB4B	PBDC1	PBX1	NUFIP2	KDELR1	FAM177B	OCIAD1	HNRNPA3	ATP5G1	SCD	TSPAN13	NGFRAP1	ATP6V0A4	DUSP6	ISG20L2	ATRX	IER3	SPAG9	2022-03-07	ATRX	ARFGEF2	ZC3H12A	CLIC3	2022-09-07	FXYD5	UQCC2	CRNDE	VARS	SP3	GOLGA5	DNAJB9	SMAP1	AK4	MSMO1	GOLGB1	FRY	CD2AP	TSPAN13	RAD21	TMSB4X
CYB561	FAM120AOS	CCDC64B	C11orf54	CKS2	UBE2K	PPA1	GSK3B	PPP1R15A	KIAA0101	EIF4EBP1	CD164	GOLGB1	IWS1	OCIAD1	CADPS2	IDI1	CCDC14	CSTB	WISP2	TMEM123	COX5A	CCDC47	ABHD17C	GATA2	ZNF217	PHLDA2	IGFBP3	BCLAF1	WEE1	ECT2	CRELD2	G6PD	ZMYND8	POLE4	IGFBP2	SRD5A3	SLC25A1	RAB11FIP1	TRIP11	KPNA4	SUZ12	ERRFI1	HIST2H2AA3	ATP6AP2	NT5DC1	ATRX	HNRNPA2B1	SGOL2	ATP6V0B
TMEM192	METTL9	EFHD1	RALGPS2	ZNF703	LAPTM4A	SEC11C	WWC1	SLC38A2	CBX5	SNRPB	SLC35A1	PTPN13	WWP1	TCEA1	ARMCX3	AGR2	WHSC1L1	SCGB3A1	FDPS	AHNAK	PTMA	MACC1	PRR15	RGS10	SEC31A	ATP5G1	CREBRF	XIAP	CHML	PHAX	SLC25A5	CRAT	SRRM1	SPON2	C14orf80	RPS24	DOK7	ZC3H11A	PPIL4	H1F0	SEC63	TMEM123	ANKRD37	ZHX1	EGLN1	DNAJC2	RAC1	TUBA1B	HINT1
DESI2	EPN2	RPL34	APC	POLE4	EIF3M	SKA2	MIDN	RAC1	CHEK1	UBE2S	UAP1	CDK6	UBR5	ATP5C1	ZKSCAN1	LAPTM4A	YY1	POLD2	SLC2A1	ITGB1	PCBP2	TFAP2A	RTN4	IER5	PJA2	SNRPB	ATP6V1C1	OFD1	PRPF40A	SREK1	PTPRN2	RANBP1	CD164	SLC22A17	HMGN2	JUNB	ATOX1	STRN	ETF1	EBAG9	FOXP1	LIMCH1	TPI1	STX7	BNIP3L	TRAF3IP1	MAL2	KNSTRN	RBCK1
SLC25A13	TXNIP	NFKBIA	SRGAP1	LDHB	CACYBP	ABCC3	ZNF609	SSR1	MASTL	C9orf142	ABHD17C	HNRNPR	FAM120A	RPS3A	TM9SF3	TMEM66	HNRNPA2B1	SHMT2	RP11-841O20.2	HMGB1	SEC11C	ASAP1	SMAP1	HMGCS2	KTN1	CYBA	TACC2	SECISBP2L	GTF2H2C	ARFGEF1	PPP1R1B	SLC9A3R1	BZW1	ZNF703	DDX39A	SNX3	SNRPA	SPPL2A	KRR1	PDIA6	FAM63B	PFKP	LINC00685	DHX32	FGFR1OP2	DNAJC3	AGR3	SGOL1	RPS3A
ARL8B	SETD5-AS1	AC110619.2	PDZD2	WDR34	MGST1	SMIM19	EIF4G2	HSPA8	IPO9	TMEM121	GFPT1	ADSS	PAWR	RTN3	CCDC125	ERO1L	SRPK1	ATOX1	SHMT2	CRIP1	CLIC3	ERLEC1	HERPUD1	HNRNPAB	ZNF680	COX7A2	SLC25A36	RSF1	PCM1	CDC5L	TMSB10	CSTB	GFPT1	HIST1H1C	HMGB3	METTL5	SHMT2	MED13	PHF6	EIF3M	STAU1	PAG1	CRNDE	ZNF680	ARRDC3	CLOCK	KDELR1	CENPE	EIF1
NFE2L2	HERPUD1	CAMK2N1	ENAH	EIF4EBP1	TSPAN13	ERGIC1	HOXC9	SLBP	FBXO5	MZT2A	ALDH2	ID4	FKBP5	EID1	ACBD3	VAPA	QSER1	ATP6V0B	FASN	EPN2	COX7A2	SERHL2	ABLIM1	CAPS	SMIM14	TIMP1	IFIH1	SLX4IP	RANBP2	SMARCA5	JUNB	MUC1	EPN2	CDC42EP5	F12	TGIF1	MSX2	FEM1B	EPRS	ETF1	FAM210A	P4HA2	SMCO4	MYO1B	RBPJ	ACTR2	C1orf56	HMGB3	SLC3A2
SMCO4	MAGT1	LTB	SLC35A1	HN1	TFAP2A	PSMA4	PSMD1	TIPRL	MCM4	RPA3	SPECC1	NUDT4	ITGAV	ERGIC2	SLC12A2	TMEM59	BAZ1A	SLC3A2	ISG20	SMIM14	COX20	TSC22D1	AGR3	TACSTD2	CCDC47	RPS24	STX3	ARID4B	TTC14	CBX1	GJC3	CTSD	YWHAB	ELOVL5	KIF22	DHCR24	MYEOV2	RNF19A	KIF3A	SLC25A36	HOXC10	CITED2	ZFAS1	ARHGAP12	KMT2E	PTPN11	PPA1	RACGAP1	FABP7
IFNAR1	ELF3	ALOX15B	WDR26	CRNDE	MZT1	TMEM50B	UGP2	ADAM9	LRR1	POLA2	ERGIC1	EFEMP1	OCLN	HNRNPA2B1	TMEM87A	SLC12A2	DBF4	F12	TMSB10	EI24	MGST1	GTF2I	METTL9	CTDSPL	GALNT3	SIVA1	KLF6	ZFR	ZNF217	VPS26A	DMKN	ATP5G1	SBDS	FKBP11	BIRC5	TMEM14B	SNHG15	GPBP1	CCSER2	SEC11C	CYP20A1	PLOD2	RPL6	RRBP1	KIAA1244	UBXN4	AGR2	MELK	LSM3
TCEAL3	MAP1LC3B	ELF3	MED13	CKLF	ARPC5	AC110619.2	CREBBP	FAM49B	GMNN	MAD2L1	ZC3H11A	ZC3H11A	SYTL2	IDI1	UAP1	ATP6AP2	ZNF106	RPS12	S100A10	EIF2AK1	DBI	NXPH1	CMBL	PARP1	GOLGA4	GPX1	PPP1R2	ZNF638	PLCB4	TPR	DBI	C1orf106	CAMK2N1	ADAM8	GCHFR	CYSTM1	SNORA76	RAD21	SDAD1	CAST	DNAJC21	ST8SIA6	FASN	GLUD1	TSC22D1	HNRNPU	EIF1	TMPO	CYB5A
ECI2	VAPA	LSM5	PDCD4	CRELD2	HNRNPR	AMOTL2	GNAQ	KCTD3	MIS18A	SFN	RP11-220I1.1	GTF2H2	KLF5	HIST1H2AC	COPB2	PTTG1IP	MNX1	LGALS1	C4orf3	PDIA6	GNAS	BAMBI	LAPTM4A	UGDH	DNAJC3	UQCC2	CEBPD	ASH1L	ANKRD11	GOLGB1	TMEM45A	NME1	CNBP	APOD	MXD3	IMMP2L	CST6	ARHGEF12	ARL5A	HSPD1	RIOK1	PLK2	ACTG1	PLCB4	ZFP36L1	MBD2	SUMO2	H2AFX	ATP5O
CMBL	SMIM14	FKBP11	ERBB2IP	HADH	PERP	COX5A	CACYBP	TM9SF3	CHPT1	COMMD4	FAM210B	AP1G1	SCCPDH	EIF3M	CDC73	TMCO1	HIST1H1D	CHCHD10	GCHFR	HNRNPA3	DUSP4	TRIM24	PROSC	FOS	TRPS1	CHCHD10	PARD6B	SPIRE1	XRN1	RAB14	FADS2	ADAM15	CPE	CSNK2B	NCAPD2	EEF1A1	SCGB3A1	ABCA12	GCC2	SEC63	COQ10B	STARD4	AHNAK	CCPG1	CEACAM5	ZNF138	HEBP2	DBF4	PYCARD
TSPAN8	AGR2	IFITM3	USP46	SLC3A2	IDI1	H2AFY	RALA	ZCRB1	CSE1L	HMGA1	LMAN1	ZFYVE16	HSPH1	H3F3B	SON	ERP44	SUPT16H	CLIC3	IER5L	CACYBP	MTA1	ANKRD30B	GLUL	EFHD1	OCIAD1	CALML5	TMEM165	BDP1	DDX17	URI1	SDF2L1	ATP6V0B	NUCKS1	CLPSL1	NBL1	NUPR1L	UQCC2	MAP3K2	TMF1	RPF2	ADD3	TPD52	PTPRN2	ZFHX3	WWC2	PHF6	TMEM14C	KIF4A	PGAM1
C12orf65	CPE	PREX1	BEX4	HMGN2	HSP90B1	UBE2E3	MKLN1	MAGT1	YWHAQ	UQCC2	RBM47	ENC1	CDS1	ARPC5	THUMPD3	GALNT3	TCERG1	CYBA	ALDOC	RHEB	ZNF706	DHX29	CYB561	HMGB1	BMPR1B	SDF2L1	FBXO32	ATRX	PNISR	TCEA1	CAMP	WDR34	G3BP2	SULT2B1	VAMP5	SOX4	TSKU	PNISR	2022-03-07	RALA	TMEM106B	DSP	RP11-660L16.2	USP53	CAPN2	NEDD4	RPL5	LMNB1	CSNK2B
NUDT15	ARPC2	PPAPDC1B	EMP1	PXMP2	GSPT1	TMCO1	TRAM1	GARS	CCDC109B	CENPM	GALNT6	ARFGEF1	ARHGAP10	PEBP1	EID1	ACBD3	CEP57L1	IGFBP5	VKORC1	ARPC3	SEC61G	EIF2AK4	INHBB	DHTKD1	TM9SF3	TM7SF2	REL	ASXL2	ZNF91	RAD21	RPS12	FOLR1	LEO1	CCNO	H2AFV	FKBP1A	G6PD	ROCK2	LTN1	ANXA3	HDAC2	BIRC3	ZNF706	CUX1	KRAS	ARID4B	CALM2	NEK2	ZNF703

## Sheet: MCF7_E2PG
Topic_1	Topic_2	Topic_3	Topic_4	Topic_5	Topic_6	Topic_7	Topic_8	Topic_9	Topic_10	Topic_11	Topic_12	Topic_13	Topic_14	Topic_15	Topic_16	Topic_17	Topic_18	Topic_19	Topic_20
NEAT1	MGST1	SOX4	NME1	NQO1	TUBA1B	TFF1	BASP1	MT2A	HIST1H4C	CAV1	CLIC3	IGFBP2	S100P	DEK	PHLDA2	TFF1	NME1	ISG15	MALAT1
SOX4	GATA3-AS1	PMEPA1	MGP	METRN	KPNA2	CTSD	ZFP36L2	NCL	DUT	TAGLN	CD47	STARD10	GDF15	HNRNPAB	RHOD	PKIB	YBX1	FTH1	DSP
CLDN4	IGFBP2	NEAT1	PPP3CA	SCD	UBE2S	XBP1	LXN	HSPD1	GINS2	TPM1	COMT	MAL2	S100A6	SUPT16H	BMP7	TFF3	HSPD1	IFITM3	IGF1R
CLU	FTL	MARCKS	HSPD1	FBP1	CKS2	AGR2	PHACTR2	HNRNPA2B1	ATAD2	FLNA	S100A6	RHOB	ADIRF	HMGB3	PTMS	SLC39A6	ATP5G1	S100A11	SEMA3C
MALAT1	RPS27L	TUBA1A	WISP2	FTL	UBE2C	FXYD3	KRT81	HMGB1	H2AFZ	PDLIM7	RNASET2	TOB1	AQP3	MT-CYB	CLTB	XBP1	MYEOV2	SPATS2L	JAK1
TMSB4X	CD47	ZFP36L1	NCL	RPS27L	STMN1	TMEM64	UPK3B	NME1	KIAA0101	CSRP1	STARD10	CLIC3	VAMP8	MT-CO2	HN1	TPD52L1	CYCS	CALM2	KCNQ1OT1
HES1	FBP1	BASP1	YBX1	COX6C	HMGB2	STC2	BAG1	YBX1	RPA3	TPM4	B2M	C3orf14	ZNF217	NCL	SH3BGRL3	TMEM64	RANBP1	S100A10	DAAM1
ZNF217	DSCAM-AS1	S100A11	AP001816.1	FTH1	TUBB4B	TFF3	CITED2	RPS2	TUBA1B	KRT81	SERF2	LY6E	SAT1	MT-ND6	HSPB1	CTSD	EIF1AX	C19orf33	NR2F2
KRT18	PPP3CA	ID3	EIF1AX	NUDT14	TUBA1C	S100A14	CLU	HSP90B1	DEK	ACTN1	BAG1	SPDEF	KRT81	HMGB1	LGALS1	PRSS23	RN7SL1	CD59	CALM2
S100A11	HMGN3	PNRC1	TPM1	HCFC1R1	H2AFZ	SLC9A3R1	CAST	TPM1	TUBB	GSTM3	S100A16	KRT19	BCAS1	HSPD1	CCND1	MT2A	C1QBP	HLA-A	MT-CYB
EGR1	SH3BGRL	TANC2	RANBP1	BCAS4	CCNB1	DSCAM-AS1	MALAT1	SNHG9	MCM7	CAV2	HSPB8	LGALS3	APOD	NR2F2	ZNF217	SLC9A3R1	SDF2L1	GSN	MT-CO2
TACSTD2	BCAS4	FTL	SNORA76	NUDT8	CKS1B	RHOD	CAMK2N1	LSM3	BRIP1	LGALS1	DSCAM-AS1	NANS	PSCA	FLNA	COX6C	EMP2	TAGLN2	HSPB1	SYTL2
ANXA2	MGST3	ITGB6	SRM	MDK	PTTG1	EMP2	ADIRF	SUPT16H	RAD51C	PALLD	LY6E	CD9	C9orf169	PTMS	CTXN1	DSCAM-AS1	HINT1	MALAT1	PLEC
S100A10	ARL4A	PSAP	RP11-304L19.5	BRI3	H1FX	BLVRB	UPK2	RBBP7	RFC3	PMEPA1	KRT18	S100A16	BCAM	YBX1	METRN	RHOBTB3	LDHA	RABAC1	ZFAS1
TMSB10	TRPS1	TMSB10	GPATCH4	SERF2	HMGN2	CLIC3	ALCAM	MT1X	DNMT1	ANXA2	MT-CO2	C14orf1	FXYD3	SMS	TUBA1C	GFRA1	SLC25A1	ZFAS1	WWP1
CRABP2	RPS2	SQSTM1	HNRNPU	COMT	MT2A	HIGD1A	SH3YL1	LGALS1	MCM3	ZYX	VAMP8	TXNIP	YPEL3	NUCKS1	TIMP1	TPBG	SRM	SQSTM1	VMP1
CSRP1	SPTSSB	MALAT1	H2AFZ	G6PD	TMPO	TPD52L1	CD55	CYCS	SIVA1	TMSB4X	TOB1	NQO1	GDPD3	UGDH	RAB32	SIAH2	SEC61G	CAST	CLU
VMP1	HINT1	ATP1B1	HNRNPA2B1	EPHX1	PRC1	KRT19	YPEL3	MRPL3	WDR34	S100A10	PREX1	SQLE	C15orf48	KRT19	TMEM189	PCP4	SNHG9	FTL	S100A11
CLDN9	BTG1	JUNB	RPL22L1	HSPB1	TUBB	TPBG	MSX2	PNO1	SNRNP25	ACTB	SLC25A1	NUCB2	S100A14	HSP90B1	G6PD	FKBP4	RUVBL1	IFI6	CYP1B1
JUNB	NQO1	CD59	CD99	JUND	TOP2A	ARMCX3	RNASET2	RP11-304L19.5	PCNA	TUBA1A	XBP1	DCXR	CLDN4	PTMA	EPPK1	ARL3	MRPL55	SDC1	LINC00657
CAMK2N1	ZFAS1	BRI3	MT-ND6	MT-ND3	ARL6IP1	STARD10	TACSTD2	NUCKS1	DHFR	S100A11	SMIM14	BLVRB	SYTL2	SFPQ	JUND	GREB1	SNRPA1	PDXK	MT-ND6
MYL12B	B2M	GALNT1	LGALS1	SMIM14	HMGB1	MGP	BCAS4	TAF9	HELLS	PAWR	ATP6V1G1	FXYD3	ELF3	RPS2	KRT19	ABHD2	SRSF2	CYP1B1	AHNAK
SQSTM1	TSPAN13	CYP1B1	C1QBP	CLIC3	CENPF	RDX	UCP2	EIF1AX	MCM6	KRT80	RABAC1	LRRC26	PHLDA2	NOTCH2	MT-CO2	GLA	LSM5	STAT1	CD59
IER5L	TXN	CDKN1A	COL12A1	SQSTM1	MKI67	IGFBP4	LGALS3	HNRNPH3	CDT1	MYO1B	RHOB	C1orf21	RAB11FIP1	VMP1	C9orf89	C6orf211	DCUN1D5	METRN	RDX
PDLIM1	FTH1	TES	SMS	PGD	CDKN3	OSTF1	CYP1B1	GAPDH	NASP	PRSS23	TMSB10	FBP1	BMP7	ANP32B	MDK	RP11-662G23.1	PGP	TMSB10	STMN1
MIR4435-1HG	CD99	TRAM1	AP1S2	H2AFJ	KIAA0101	FAM102A	HES1	CDK4	FEN1	STK38L	EZR	MT-ND4	TACSTD2	SH3BGRL	PREX1	NPY1R	SLC3A2	HES4	CCND1
PMEPA1	ARL6IP5	OSBPL1A	ARMCX3	MT-CO2	AURKA	CALML5	KCNQ1OT1	C1QBP	C3orf14	PDLIM1	LGALS3	CLDN3	MYL12A	TPM4	SCD	H2AFJ	RHEB	TANC2	FAM214A
GSTM3	C3orf14	KRT7	ENAH	MT-CYB	CDK1	SCUBE2	CD47	LSM2	UBE2T	ISG15	HSPB1	KRT18	PLA2G10	SPTSSB	IER3	CELSR2	GAPDH	PSAP	FTH1
BMP7	KIF22	SLC4A7	HNRNPAB	CCPG1	TPX2	HIF1A	CTSL	CMC2	MYBL2	TACSTD2	CYB5A	ADIRF	CLTB	CCND1	IER5L	MRFAP1	CD99	RPS27L	C5orf38
SKIL	SNORA76	GPRC5A	C17orf89	EGFL7	NUCKS1	SMIM14	GSTM3	TOMM5	GMNN	CALD1	BCAS4	SMIM14	TSPAN1	HNRNPH1	SYTL2	C6orf141	NPM3	HLA-C	MT-ND3
KRT80	SERF2	ANXA2	LDHA	RNF208	BIRC5	ADIRF	PDLIM1	SEC61G	UNG	MIR4435-1HG	XAB2	MT-CYB	MYL12B	NFIB	AHNAK	CA12	CKAP4	ATP6V1G1	S100A10
PLK2	HIST1H1C	GSN	HMGB1	EVL	NUSAP1	SPDEF	LYPD6B	RPL22L1	GGCT	MYH9	CPE	KRT8	INHBB	RAD21	SFN	DEGS2	MRTO4	VMP1	TMSB10
PACS1	RP11-304L19.5	CYP1A1	CALR	COX17	DTYMK	AC007246.3	HILPDA	SLC3A2	DNAJC9	MYL12A	SCCPDH	S100A14	ST3GAL1	KRT18	LITAF	ASS1	LGALS1	MT-ND3	SPTBN1
ZFP36L1	AKR1C3	DDIT4	PLOD2	CDK5	CKAP2	SLC7A5	TMSB4X	MRFAP1	CBX5	NUPR1	OLFML3	MSRB1	GSN	MT-ND3	TUBB4B	CHPT1	BCYRN1	RDX	SULF2
KRT8	WWOX	EPAS1	ASNSD1	FDPS	SMC4	NRIP1	ANXA1	TFDP1	MCM5	DKK1	CLDN7	RNPEP	NEAT1	NRP1	C12orf75	KRT13	RPS2	KRT19	ACKR3
MYH9	HILPDA	APP	MYEOV2	CLN3.1	RAD21	SMS	AGR2	CKS2	BRI3BP	RASD1	GAN	TFAP2C	LMTK3	GAPDH	EID1	ZNRF1	BABAM1	SH3BGRL	FOSL2
MDK	HIST1H2AC	RABAC1	PDIA4	TAOK3	DBF4	OSGIN1	S100A11	TMEM126A	RANBP1	LPP	TSPAN15	PRDX3	NQO1	LSM3	KCNK15	ELP2	DCXR	HLA-B	KRT8
PAWR	GAPDH	SMAD3	SEC61G	MVD	SKA2	RAB31	APOD	HMGN2	MCM4	ANXA3	MDK	PGD	C19orf33	KRT8	IFITM3	NECAB1	SKA2	BRI3	SH3BGRL
NEDD9	H2AFJ	DAAM1	H2AFJ	CTSL	HJURP	UGDH	GCNT1	LSM5	SLBP	CNN2	WDR34	EID1	VAMP5	CACYBP	SQLE	HSP90B1	VGF	CACNG4	MIDN
MYL12A	RRM2B	PACS1	SPTSSB	CLDN3	ANP32E	COX17	BAMBI	VKORC1	TK1	PLS3	IFITM2	TMEM106C	FBP1	COX6C	HOMER3	MT-ND6	H2AFZ	NR2F2	APP
DKK1	BEX2	VEGFB	METTL12	SH3BGRL	MYBL2	NT5C2	DKK1	CMSS1	CKS1B	IER3	FAM46A	COX6C	MGLL	MT-ND4	LRFN4	MZT2A	EIF4EBP1	CTSD	CHD3
TPM4	RP11-332H18.4	HOMER3	ADAT1	TM7SF2	CBX5	TMEM120B	RND3	PRPF3	RNASEH2A	FHL2	NANS	RGS10	S100A16	RBPMS	SEC61G	KAT6B	LDHB	HIGD1A	ANXA2
BAMBI	PRDX3	FTH1	PRSS23	CYP1B1	PRR11	COX6C	LIMA1	TXN	RFC2	EPPK1	C19orf10	NUMA1	BAG1	HNRNPU	FLNA	GGCT	PDIA6	MT-CYB	JARID2
DCDC2	ANK3	DBN1	GART	MYL12A	PHF19	CELSR2	SAT1	PRMT6	CENPU	BASP1	CHPF	MUC1	UPK3B	DNAJA2	TNNT1	YBX1	TOMM40	SULF2	PARD6B
CLTB	CCDC115	MAP4K4	CDK4	PLEC	DDX39A	PAPSS2	NEAT1	RWDD4	SAC3D1	PLEKHO1	NR4A1	BAG3	COMTD1	TFAP2C	VMP1	TET2	SNORA76	NEAT1	PSAP
IER3	AKR1C2	BTG1	ISOC2	IDI1	PBK	C3orf14	HCFC1R1	SNORA76	CMC2	RSU1	C19orf33	NCL	TIMP2	SRM	CTNNAL1	EVL	TOMM5	AP4M1	SH3BP5
BCAM	NR2F2	AMIGO2	RBM28	SLC12A2	CCNB2	LDHA	CREB3L2	SRSF3	DTYMK	CACNG4	CD99	RAB3D	CLDN7	PIK3R1	UGDH	RUVBL1	TRAP1	HN1	ACSL3
DRAM1	CTD-2015H6.3	MIR181A1HG	SRSF3	NUPR1	H2AFX	H2AFJ	HIST1H1C	SIVA1	TYMS	CYR61	HLA-DRB1	STRA13	CEACAM6	CDV3	C16orf45	H2AFZ	CHCHD10	SERF2	MEGF9
CTXN1	BBX	TIMP2	LDOC1	GATA3-AS1	KIF20B	ARF6	ELF3	MYEF2	RMI2	TAGLN2	FBP1	MT-CO2	PRSS22	RAB3GAP1	BUB3	HMGN2	PLP2	G6PD	TPBG
LDLRAD4	C1GALT1C1	CKAP4	GAPDH	INSIG1	CEP55	SDF2L1	PNRC1	XRCC6	RRM2	SMYD2	ANXA9	TM7SF2	ISG20	ZMYND19	S100A6	NOS1AP	KPNB1	PHLDA3	FOS

## Sheet: T47D_E2PG
Topic_1	Topic_2	Topic_3	Topic_4	Topic_5	Topic_6	Topic_7	Topic_8	Topic_9	Topic_10	Topic_11	Topic_12	Topic_13	Topic_14	Topic_15	Topic_16	Topic_17	Topic_18	Topic_19	Topic_20
AZGP1	DDIT3	CDK5RAP2	RRS1	PIP	SLC40A1	S100A9	IDI1	TUBA1B	ZFP36L2	CENPF	PGP	SAT1	ARL6IP1	HIST1H4C	HSPB1	SERPINA6	TPM1	IGFBP5	TCTEX1D2
FKBP5	SAT1	PTMA	KRT18	ZG16B	CYP1B1	DEGS2	HNRNPA3	RAN	FOS	NUSAP1	CENPX	CDC42EP3	LGALS1	GINS2	FAM107B	CTSD	IER3	CLU	MGP
S100P	JUND	HLTF	TP53I3	FBXO32	FOS	CCL28	HMGB1	SNRPB	ARL4D	PTTG1	NOP56	ID3	GATA3-AS1	HELLS	TXNRD1	STC2	TMEM40	TNFRSF12A	SPA17
FXYD3	ATF3	PRKDC	KRT8	HES1	HES1	PLK2	KTN1	PLP2	DST	TOP2A	SRSF7	CYP1B1	HMGN2	ATAD2	BTG1	GNG11	CSRP1	GSTM3	PPP1R2
HILPDA	SQSTM1	FGD5-AS1	CLDN3	SELENOP	SMARCA1	KRT8	HNRNPA2B1	CBX3	BTG1	CCNB1	GMPS	MGP	STMN1	HIST1H1D	SOX4	B4GALT1	CPE	ACTG1	IFT22
AHNAK	TNFRSF12A	HMGN2	ABCE1	S100A9	MT-ND4	CRABP2	RAC1	PSMC3	CYP1B1	CDKN3	MCM4	APOE	HMGB1	PCLAF	CLDN4	PGR	BAG1	CRIP1	CCNO
GLUL	HMGCS1	RANBP1	CLDN7	NUPR1	MYCBP2	S100A6	HINT1	TPI1	SOD3	TPX2	HNRNPAB	NUPR1	HINT1	PCNA	CEBPD	TFF3	CLU	TMSB4X	DNALI1
PIP	UBC	PSMC3	RPS2	DBI	TOB1	KRT18	SLC25A5	HMGB1	NEAT1	CKS2	DCTPP1	CALD1	SNHG9	HIST1H1E	S100A11	FKBP4	SLC7A5	HSPA8	MT-CYB
MRFAP1	MLF1	PCM1	RAB11FIP1	IGFBP5	BTG1	CLU	PPP1CC	LSM4	TXNRD1	UBE2S	SLBP	CPE	HNRNPA2B1	DUT	CD24	CA12	TUBA4A	GAPDH	IGFBP5
FASN	DUSP14	EBP	FAM207A	RARRES3	DBI	SNCG	AP2B1	HINT1	PDE4DIP	HMMR	SRSF2	CYB5A	NUCKS1	MCM3	HSD17B1	LY6E	S100A6	HSPB11	CEP350
AC093323.1	CLDN4	RHEB	TARS	XBP1	TM7SF2	ADIRF	UBB	HRAS	ARID5B	STMN1	KPNB1	CYR61	PLP2	FAM111B	RCAN1	XBP1	TXNRD1	KRT8	PCM1
KCNMA1	RND3	SIVA1	FTH1	COMTD1	PBX1	TMSB10	FTH1	TMEM160	IGFBP5	DLGAP5	FUS	CITED4	PTMA	FEN1	USP53	SLC9A3R1	ID3	PGP	C9orf116
FBXO32	PPP1R15A	PHTF2	HSPA8	NR2F2	NQO1	S100A4	NUCKS1	EBP	TAOK3	AURKA	PPIF	SOD3	NR2F2	DHFR	S100A6	IL6ST	APOE	MT-ND2	PPM1K
XBP1	OSER1	ASPM	MACC1	ALCAM	ASAP1	LMO4	DYNLL1	CCT5	CDC42BPA	KPNA2	POLR3K	ID1	AP2B1	CCNE2	S100A10	OLFML3	ANXA3	CENPX	PSENEN
CHPT1	ZNF217	FUS	EIF5	BTG1	AGR2	S100A10	TUBA1C	HSP90AA1	SOX4	UBE2C	FBL	ATP1B1	HRAS	RFC4	NUPR1	FMN1	HSPB1	S100A10	MLF1
LCMT1	JMJD1C	HNRNPA2B1	NOLC1	IDI1	TCAF1	GAPDH	CBX1	CACYBP	LTBP1	KIF20B	PAICS	RAC1	SNHG25	GMNN	VMP1	MGP	TUBA1A	PSMC3	TP53I3
GNMT	LMNA	CBX1	RCN1	HILPDA	BAMBI	CAMK2N1	MYH9	MZT2A	NCAM2	ANLN	PSMG3	RCAN1	TOB1	CENPU	ELF3	LDHA	CLDN1	CDV3	MDK
AC116407.1	EXPH5	PPP1CA	LITAF	S100A11	NR2F2	SELENOP	CKAP5	TUBB	CITED2	MT2A	LSM2	HES1	MZT2A	BRCA1	DNM1L	KRT19	DSCAM-AS1	KRT18	DSP
DBI	NFKBIA	PTGES3	HLA-E	EHF	HLA-C	LGALS1	HMGB3	H2AFV	HES1	BIRC5	BAZ1B	GSTM3	LMNA	NASP	CLDN3	PTP4A2	SLC3A2	RAB32	PPP1R10
NUPR1	PHLDA2	TMEM97	TMEM123	SELENBP1	ARID1B	SPTSSA	PSMC3	CYCS	BAMBI	MKI67	HMGB1	PLCE1	HSPA5	CDK1	KRT18	SERPINA1	S100A4	RAN	NOTCH2
SLC22A23	KLF6	TCTEX1D2	ACTB	TM7SF2	CKMT1B	HSD17B1	STOM	LDHA	SMARCA1	CDK1	NASP	S100A6	PXMP2	DNMT1	RAB11FIP1	IGFBP4	IGFBP2	DSCAM-AS1	CEP126
TFF3	SKIL	SLC25A5	CRABP2	LMCD1	NUPR1	TPD52L1	TARS	CALM2	CLU	CEP55	HSPD1	SMARCA1	AHNAK	SLBP	CCND1	EEF1A2	SDC2	PPM1G	TUBA1A
RPS6KA5	SLC3A2	RDX	JPT1	TC2N	FOLR1	ASS1	HMGCR	FDPS	SDC2	ARL6IP1	DEK	UBC	HNRNPA3	UBE2T	TACSTD2	PXK	KRT7	HSPB1	TMEM67
CTSD	IDI1	ACAT2	MYH9	GNMT	CDK5RAP2	PXMP4	PERP	SFN	TMEM205	ECT2	FBXO45	ANO6	KTN1	RFC2	LMTK3	CDV3	LTBP1	REEP6	LNPEP
DSP	TIPARP	HSP90AA1	SUN1	LMO4	CITED2	MT-ND2	EIF5	RPA3	DSCAM-AS1	CCNB2	CKS1B	DYNLL1	H2AFV	ZWINT	ATP2B1	SEMA3C	FSTL1	ATXN10	BBOF1
THBS1	CYR61	CKS1B	MVD	HSPA5	PRLR	KRT7	H3F3B	KPNB1	FTL	CKAP2	PRKDC	CYFIP2	RPA3	SAC3D1	TMSB10	KRT8	CD47	ACTB	KLHDC9
DLG5	HERPUD1	ID1	EHD1	C3	CSAD	LITAF	CLDN1	H3F3B	ZBED5-AS1	SMC4	NOLC1	LIMCH1	MT2A	MCM7	PPT1	JAK1	SPTSSB	MIF	FAM229B
RUNX1	ZBTB43	SNRPB	UBE2F	HMGCS1	TMEM205	METRN	HSP90AA1	HNRNPA2B1	KLHL24	ASPM	HSPB11	CAPN2	CSTF3	TMPO	TUBA1A	SYT8	RAB32	SLC3A2	AC084033.3
EFHD1	JUN	CTCF	SRSF2	FASN	NUDT4	KRT19	FBXO45	PTGES3	FBP1	H2AFZ	MTHFD1	S100A10	PTP4A2	NCAPD3	HIST1H2AC	STARD10	ORMDL3	LTV1	FTH1
ALCAM	SPAG9	DUT	UGCG	SLC40A1	TMEM45B	NQO1	XPO1	TUBG1	MTERF2	RACGAP1	CDK4	HLA-C	HP1BP3	CHEK1	CITED2	RPS2	TIMP2	FTH1	KIF5B
AGR2	PAWR	HINT1	MIF	PBX1	LMCD1	RPS2	CYCS	HMGN2	PALLD	PBK	RIF1	AC008703.1	ZFP36L1	SYNE2	NEAT1	IER3	SMTN	TARS	IFT81
ATAD2	EFNA1	PEG10	TJP1	RPL10	DHCR24	ELF5	KMT5A	NUDC	FOXP1	TUBA1B	TUBB	VMP1	HIST3H2A	HMGB2	LGALS3	PRLR	S100A10	CD47	TUBB4B
GPR160	USP53	SCCPDH	PITX1	IER2	ZG16B	FTL	STAM	DDX39A	RXYLT1	KIF11	EXOSC9	PTGER3	RPL8	TK1	TPM1	FHL2	GNG12	PRLR	GPATCH2L
RBBP7	TSC22D2	HACD3	HLA-C	THBS1	CLIC3	ATP1A1	HMGN2	SLC25A5	TCAF1	SYNE2	ZMYND19	FAM107B	GABPB1-AS1	TOP2A	TMEM132A	CHCHD10	LPP	COL12A1	IFT88
ENPP1	EIF5	FAM96A	KRT7	BAMBI	RPL10	RAB11FIP1	SMS	SLC2A4RG	HIST1H4H	TACC3	HSPA8	METRN	TUBA1B	FAM111A	RAB9A	AGR2	SAT1	RAC1	DYNLL1
LDHA	OSGIN1	RBBP7	ARF6	LGALS3	TMEM132A	MT-ND4	PPP1CA	CENPX	ID3	PCLAF	SIVA1	NIPAL3	DSP	H2AFX	PMEPA1	TPBG	VTCN1	PDHB	H3F3B
ATP1A1	SDC4	TMEM106C	RAN	UBC	NEAT1	C19orf33	ELOVL5	NUDT1	PPT1	KNL1	PPM1G	MT-CYB	H3F3B	CDC6	GPR160	TPD52L1	RAC1	RPL22L1	IQCG
DEGS2	ELF3	NUCKS1	CCT5	AGR2	DSCAM-AS1	FXYD3	PPFIA1	PTMA	PNRC1	CKS1B	PA2G4	CEBPD	ILF3-DT	BRI3BP	CD47	OLFM1	AC008703.1	RXYLT1	LCOR
MBOAT2	KRT80	SLC2A4RG	CRIP1	NEAT1	EFCAB14	TMSB4X	KPNB1	ACAT2	NQO1	TUBB4B	ECT2	HIST1H1C	SNHG19	H2AFZ	SERHL2	GREB1	CD24	RRP7A	ENDOG
ADIRF	H3F3B	UBB	MARCKSL1	DDIT4	GNMT	TAGLN2	HSPA8	ACTL6A	PLEKHG4B	HMGB2	ACOT4	BACE2	SNRPB	PRIM1	FGFBP3	LINC00992	TMEM132A	CLIC3	PIH1D2
VMP1	KRT23	CKLF	SMS	HMGCR	SATB1	EFHD1	RBBP4	HLTF	TPM4	KIF23	RFC1	VCL	H1FX	MCM4	MYO6	UGCG	CRIP1	METRN	ZNRF1
RCAN1	LDLR	SUZ12	PLK2	KRT19	TMEM251	PRLR	CACYBP	MAD2L2	MT-CYB	NEK2	SLC25A5	ACTB	CRNDE	HIST1H1B	LYPD3	RPL22L1	UBL3	KCTD3	THAP1
ATP1B1	RAB11FIP1	PIGX	NPEPPS	FAM129A	ATF7IP2	FXYD5	PTGES3	TMEM106C	ITPR2	CENPE	NUDC	CPEB4	RPS2	RFC3	TMSB4X	MYBL1	FJX1	UBE2M	RSPH1
DYNLL1	EDN1	CEP57	RAB21	DHCR24	NCAM2	S100A8	HP1BP3	WDR34	TMEM245	TMPO	PSMG1	L3MBTL3	FTH1	TUBA1B	UBC	MIF	TNFRSF12A	HSPH1	VDAC3
ACSL1	EZR	BUB3	HSPA5	SOD3	ZFP36L1	CD24	ASXL1	YWHAH	MIR181A1HG	TUBA1C	TGFBR3L	DNM1L	ADIRF	DNAJC9	SOD3	RABEP1	CDKN2B	RPL8	P4HTM
FAH	RAP2B	VKORC1	MANF	FOLR1	WSB1	MT-CYB	ILF2	ANP32B	MPZL2	ANP32E	CBX3	ATXN10	SPA17	SIVA1	RHOV	SLC40A1	CITED4	HSP90AA1	CRIP1
STEAP1	RNF19A	FDPS	ALYREF	EFHD1	PNRC1	S100A11	CBX5	CDV3	PIK3R3	PRC1	SMC3	SAMD4A	PARD6B	STMN1	HIST1H2BC	KRT23	RCAN1	AGR2	CALM3
KDM4B	CWC25	WDR34	METTL1	SCUBE2	MTUS1	CRACR2B	ATF5	H2AFZ	BLNK	CENPW	CASP8AP2	UBL3	CALM3	POLD3	APOE	ISYNA1	TAGLN2	RPL10	EFHC1
PRR15L	BCL10	RAD23A	FXYD5	ELF3	PTP4A1	BRI3	PTMA	RANBP1	PTPN14	CCNA2	EIF4EBP1	SLC26A2	GGH	HIST2H2AC	TM7SF2	ECE1	QDPR	MRPL12	MT-ND4
GNG11	TUBA1C	CACYBP	RRP7A	ACTB	SPTSSA	GALNT6	FUS	SIVA1	MYRFL	HMGN2	NTMT1	STAG2	PPP1R10	USP1	CDC42BPA	CCDC85B	METRN	SPCS3	CCDC153

## Sheet: ZR751_E2PG
Topic_1	Topic_2	Topic_3	Topic_4	Topic_5	Topic_6	Topic_7	Topic_8	Topic_9	Topic_10	Topic_11	Topic_12	Topic_13	Topic_14	Topic_15	Topic_16	Topic_17	Topic_18	Topic_19	Topic_20
HNRNPA2B1	SCGB2A2	KRT80	RPL11	TFF1	CCND1	HMGN3	S100A9	CENPX	CCNO	PHLDA2	CENPF	GATA3	IARS2	MESP1	BPIFB1	HIST3H2A	PCLAF	SLC3A2	RPS18
HNRNPH1	IGFBP5	GDF15	FTL	CTSD	FDPS	H2AFV	S100A8	SIVA1	CALM3	TNFRSF12A	UBE2C	PBX1	TMSB10	GDF15	BCAS1	HIST1H2AC	HIST1H4C	TUBB4B	MUCL1
NUCKS1	SCGB1D2	TMEM40	RPS15A	TFF3	FASN	LSM5	PEG10	UFD1	CDK2AP2	JPT1	STMN1	ALCAM	SYNGR1	SERHL2	CYP1B1	SNHG7	DUT	FDPS	RPSA
NCL	PIP	SAT1	RPS28	LAPTM4B	IDI1	VKORC1	CRABP2	NDUFAF8	MORN2	TAGLN2	PTTG1	NEAT1	SNHG25	PQLC3	TSPAN1	MINCR	GINS2	ACTB	SCD
MT-ND6	AGR2	RAB11FIP1	RPL5	SYT8	SQLE	SIVA1	RCAN1	VKORC1	IFT22	ACTG1	TOP2A	EGR1	NDUFAF8	TACSTD2	VTCN1	HIST1H1C	ATAD2	HSP90AA1	RPL18A
CBX1	BPIFB1	GPRC5A	RPS4X	IGFBP4	MUC1	HMGN2	FXYD5	COPS9	CARHSP1	ACTB	UBE2S	NORAD	RPS20	RAB11FIP1	CYP1A1	ZFAS1	E2F1	PRDX1	SHOC2
MDM2	TFF3	CLDN4	RPS10	MGP	MSMO1	LSM4	LGALS1	NME4	WDR54	CSRP1	NUSAP1	PTMS	NENF	KRT18	DEGS1	HIST1H4H	PCNA	AZGP1	APOD
AHCTF1	AZGP1	CST6	RPL7A	CCND1	DHCR7	RPA3	PYCARD	MRPL12	PSENEN	TPM1	BIRC5	ZFAS1	PRELID1	PEG10	S100A6	CLDN15	UBE2T	PKM	EEF1A1
ANP32B	ID1	LMO7	HAGHL	RHOD	SLC3A2	SLC25A5	MESP1	GUK1	YWHAH	YWHAH	CKS2	RPL34	GPX4	CLDN3	TXNRD1	CLU	SIVA1	KRT18	RPL29
HMGB1	AGR3	C19orf33	RPS12	IER3	MVD	LSM3	PYDC1	RPS27L	TMEM106C	TPM4	CDK1	H1F0	RPS23	YPEL3	CEACAM6	EPB41L4A-AS1	TYMS	HSP90B1	RPS24
SFPQ	MUC1	MYH14	RPS23	RAMP1	SLC9A3R1	H2AFZ	SLC39A6	PPP1CA	TCTEX1D2	RRAS	PHF19	BAMBI	PTK6	ELF3	FTL	MIR200CHG	MCM5	EIF4A3	RPS10
XPO1	S100P	PMEPA1	RPL18A	THOC5	HMGCS1	LSM2	SNCG	DBI	LRRC23	HSPB1	MKI67	APP	SEC11C	KRT8	ID3	AP002387.2	DEK	LDHA	CDC42EP5
HSP90B1	PITX1	C15orf48	RPL36	SLC39A6	IER3	BCL7C	CLIC3	CNIH4	RANBP1	ARPC1B	KPNA2	RPS24	GLRX5	CCL28	AGR2	SNHG8	SLBP	TPI1	RPS28
RAD21	PTP4A2	KLF6	RPL39	B4GALT1	SCD	GLRX5	CGA	PGP	DPY30	SFN	TUBA1B	RPS4X	MAN1A2	GDPD3	ADIRF	MTA1	HELLS	NQO1	RPL36A
DENR	S100A6	SLPI	RPS3A	SLC9A3R1	TFF3	LAGE3	PPP1R2	DYNLL1	KIF9	TUBA1C	ASPM	ZFP36L1	SELENOW	PIP	NQO1	S100A14	RANBP1	PTMS	RPL14
HNRNPA3	CYP1B1	NEAT1	RPS13	WISP2	CA12	SNRNP25	SLC16A3	SNRPD1	CETN2	SH3BGRL3	TPX2	RPL5	PTPN11	SLC12A2	SPTSSB	SELENOP	MCM7	TUBA1B	CHCHD10
RIF1	ID3	MYOF	CHCHD10	PITX1	TM7SF2	NUCKS1	QPRT	NENF	IFT57	S100A10	CCNB1	RPS3A	UBE2Q1	PBX1	SAT1	DSCAM-AS1	SAC3D1	LGALS3	SELENOP
SHOC2	GSTM3	TIMP2	RPL29	LGALS1	BLVRB	CARHSP1	ASS1	ANP32B	CFAP36	C4orf48	TUBB4B	ELF3	SH3BGRL3	CD55	HMOX1	C17orf58	TK1	MYL12A	RPL26
PRKDC	LMO4	MYL12A	RPL34	KCNK6	PKM	HINT1	RHOV	WDR34	SNRPG	CYTOR	CKS1B	RPL26	C16orf74	CLDN4	VSIG2	FBP1	DNAJC9	CALM2	S100A6
SMC1A	ALCAM	ANXA3	SELENOM	COPS9	ACLY	CRNDE	TIMP2	LSM3	NPHP1	MARCKSL1	AURKA	EEF1A1	TFPT	SH2D4A	SNCG	HIST1H2AE	H2AFZ	KRT8	RPS3A
CBX3	RHOB	ATF3	RPL26	MED13L	HSP90AA1	GGCT	LDHA	COPRS	HACD3	RABIF	CDKN3	RPL7A	ATP6V1G1	RHOV	MIR200CHG	AC040169.1	CLSPN	BLVRB	NEAT1
PCM1	ZNF652	GOLM1	RPL36A	PKIB	DUSP4	MZT1	SLPI	ATP1B3	PCM1	MYH9	UBE2T	BTG1	S100A14	MESP2	PBX1	AC007114.1	DHFR	PSMC3	RPL36
PEG10	FTL	ACTB	RPSA	CARD19	INSIG1	CKLF	ARPC1B	RPA3	PTMA	NFKBIA	HMGB2	RPS15A	KTN1	LGALS3	KRT7	YPEL3	RAD51C	HNRNPA2B1	RPL12
HNRNPAB	SCGB2A1	DTNA	RPL14	RBBP8	SLC7A5	RANBP1	ALDH3B2	DNAJC15	LSM5	PSMA7	HIST1H4C	RPS13	ATOX1	MARCKSL1	CD55	HIST1H2BG	DTL	ARL6IP1	XBP1
KIF5B	PCSK1N	MAL2	RPS24	TPD52L1	NEAT1	GAMT	PRSS8	TMEM191B	SPA17	CTXN1	RAD51AP1	PPP1R10	CHCHD10	HES1	CITED2	YTHDF3-AS1	CARHSP1	DYNLL1	RPS12
KCNQ1OT1	SH3BGRL	CD47	EEF1B2	XBP1	HSPD1	MORC4	BID	COX20	HMGN2	RHOD	RRM2	KAT6B	LMTK3	ZNF217	NVL	MHENCR	RFC2	CLU	FASN
RDX	ADIRF	JUN	RPS8	RERG	PYCR1	NME4	SMIM5	RAB5IF	VDAC3	RAB32	MYBL2	RPL14	FASN	CLMN	CITED4	SLC40A1	HNRNPAB	PSMA7	ECI2
SUPT16H	AR	S100A9	ATP6V1G1	AGR2	ISG20	CBX3	KIF5C	SNRNP25	RPA3	HES6	H2AFZ	RPS27L	EVA1B	CFD	S100A10	H2AFJ	PKMYT1	SNRPB	RPS4X
HMGN2	IGFBP2	EZR	SNHG9	KRT18	RRBP1	YBX1	PHF20	GGCT	PSMC3	SMYD2	HMMR	HES1	EIF4EBP1	APP	ADGRF1	FOS	SMC3	TAGLN2	RPL32
POLR2J3.1	BLVRB	MACC1	TFPT	OLFM1	AZGP1	RAC3	CYSRT1	SLC25A5	TUBB4B	TMSB10	PBK	SLC12A2	RPL11	ATP2A3	LGALS3	CLEC11A	NASP	TUBA1C	RPL11
BAZ1B	GLUL	PLEC	RPL32	KRT8	ACTB	ZMYND19	NUDT8	HCFC1R1	C9orf116	TMEM8A	MT2A	IGSF3	DBI	CAMK2N1	BPIFA2	TXNIP	CENPU	UFD1	RPS8
IARS2	NQO1	S100A10	RPL12	ZNRF1	EZR	RNASEH2C	SECTM1	TPI1	EFCAB2	BCAR1	KIF20B	JUN	CHPF	VAMP5	SLC40A1	RPL22L1	DNMT1	B2M	HSPA1A
SUGP2	CHPT1	SOX4	SH3BGRL3	PREX1	LAPTM4B	NUDT1	C4orf48	CYB5A	LRTOMT	GCLM	CENPW	H3F3B	TMEM160	PPM1G	SMIM5	TSC22D1	MCM4	CACYBP	TM4SF1
SMCHD1	PRR15	HSPB1	CENPX	DSCAM-AS1	FAM173A	SNRPA	CLU	PRDX1	HSP90AA1	MYL12A	MAD2L1	SOX4	RAB29	TTC9	CLIC3	H1FX	CDT1	RAN	IMPDH2
CBX5	SELENBP1	TMSB4X	ATP5MD	TMSB4X	CLU	EMD	ISG15	SNRPG	COPRS	CLDN1	TUBA1C	RPS8	CSNK2B	XBP1	SPINK8	LDLRAD4	SFN	EBP	SNHG25
MYEF2	RPS12	CYTOR	PCSK1N	SMS	CHPF	DUT	CITED4	AP2S1	SIVA1	PPP1CA	TROAP	LNPEP	CYB5A	LRRC26	NUPR1	RPS15A	TMPO	ATP5MC3	NUPR1
TFRC	DBI	TACSTD2	RPS20	FMN1	SRSF7	IMPA2	COX6C	LSM5	HSPH1	44085	ZWINT	HIST3H2A	GUK1	LGALS3BP	ALCAM	LINC01089	BRCA1	HSPA1A	TFAP2B
SMC3	BCL7C	TPM1	NDUFAF8	PKM	HSPA5	HMGB1	CPE	TOMM5	SQLE	LDHA	CKAP2	UBL3	HINT1	PRSS22	ATP1B1	RPS4X	RMI2	JPT1	RPS15A
GLRX5	SAT1	ANXA1	CRACR2B	GREB1	LRRC45	PTMA	CALM3	TAGLN2	SPATA33	FLNA	NEK2	POLR2J3.1	PPFIA3	RNF213	UBL3	AL121832.2	RFC4	LGALS1	RPS23
MORC4	XBP1	TANC2	GCSH	LY6E	RHOB	ANP32B	ARL6IP1	ZDHHC12	PSMG3	PDXK	DTYMK	PATJ	S100A6	SMIM5	MUC1	AC015912.3	USP1	S100A10	MT2A
SLC39A6	ZNRF1	SYTL2	SNCG	MUC1	KRT8	TUBA1B	CST6	RABIF	WDR34	HOMER3	CCNB2	HSP90B1	C1orf53	WDR24	SELENOW	OSER1	GMNN	HSPB1	RPL7A
ITGB1	RRAS	SYNGR3	EEF1A1	TIMP1	HMGCR	CENPX	TFPT	HINT1	DYNLL1	UBE2S	TACC3	FOXP1	SVIP	TSPAN1	ERP27	HIST1H2BC	RFC3	S100A13	RPL34
YBX1	TTC3	RAP2B	CLEC11A	IGFBP5	TFF1	TUBB	LYPD6B	YBX1	HIST1H1C	RHEB	TMPO	RPL18A	GCSH	MACC1	CFD	FAM200B	DSN1	SRSF7	PRDX1
HNRNPH3	CFD	SLC7A2	RPS18	IL6ST	EBP	CBX2	CORO1A	AKR1A1	H2AFV	TMSB4X	SMC4	ZC3H4	ATP5MD	CEBPD	SELENBP1	RPL26	RFC1	ARHGDIB	GCHFR
DSP	RPL11	TNFRSF12A	TFF3	C19orf33	TMSB10	HES4	PAPSS2	CBX3	S100A13	TRIM47	HMGN2	SLC20A2	ASS1	WWP1	LMTK3	AC027682.6	BARD1	ACTG1	SORD
AARS	RPL5	ELF3	GPX4	ENDOD1	HNRNPA2B1	RHNO1	MAL2	BAX	CRNDE	HES4	CDCA3	MT-ND6	EIF2AK4	SRD5A3	TMC4	RPS13	NETO2	CNIH4	SPINK8
HDGF	ARL4A	TXNRD1	FTH1	HSP90B1	PSEN2	CTDSPL	SCCPDH	UQCC2	IDS	ITGB1BP1	NUF2	TXNRD1	RPL36	SOX4	SELENOM	AC139530.1	CKLF	DEGS1	RPL39
MYO5C	HES1	ITGB4	AC244090.1	IGFBP2	GPATCH4	PRADC1	FIBCD1	RANBP1	GON7	RAB3IP	ECT2	ZNF652	CNIH4	ELF3-AS1	DUSP1	SPINK8	CDC6	HSPA5	HMGN3
SPTBN1	TCEAL3	MIR4435-2HG	TMSB10	UBE2F	SDF2L1	PXMP2	ARHGDIB	FTH1	HDGF	RDX	RAD21	NPNT	LSM10	RGS16	ARHGDIB	H1F0	TTF2	SDR16C5	SRARP
NVL	NPW	HMOX1	ZFAS1	ITPK1	SFPQ	COPRS	C16orf74	BCL7C	ARPC2	DBNDD1	FOXM1	GLUL	IFI27L2	RARRES3	PCSK1N	HILPDA	NUDT8	CRABP2	SNHG8

## Sheet: MCF7_Cl1_Cl2
Topic_1	Topic_2	Topic_3	Topic_4	Topic_5	Topic_6	Topic_7	Topic_8	Topic_9	Topic_10	Topic_11	Topic_12	Topic_13	Topic_14	Topic_15	Topic_16	Topic_17	Topic_18	Topic_19	Topic_20	Topic_21	Topic_22	Topic_23	Topic_24	Topic_25	Topic_26	Topic_27	Topic_28	Topic_29	Topic_30
MDK	HIST1H4C	ACTB	NME1	PTMA	AREG	PTMS	TFF1	MALAT1	SNHG25	ACTG1	S100A6	MT2A	RHOBTB3	ADIRF	HNRNPAB	GINS2	KCNQ1OT1	NME1	TAGLN	MDK	MGST1	SOX4	CD9	CYP1B1	KPNA2	TFF3	NCL	S100P	KRT81
B2M	PCLAF	ACTG1	C1QBP	CXXC5	CTSD	ACTG1	AGR2	CLU	MT-ND4	JUN	PHLDA2	ANP32B	TFF1	BCAS3	RANBP1	ATAD2	CYP1B1	HMGB1	CAV1	ZFAS1	MT-CO3	PMEPA1	JUND	S100A14	UBE2C	TFF1	H3F3B	GDF15	DKK1
IFITM3	TUBA1B	TUBA1A	HSPD1	PTMS	SPTSSB	VMP1	XBP1	HIST1H1C	KRT8	PTMA	TFF1	SNHG19	SLC39A6	APOD	LSM4	DUT	MGP	KPNA2	PMEPA1	NUPR1	FBP1	NEAT1	SYNGR2	KRT13	UBE2S	XBP1	MT-CYB	KRT81	NEAT1
IFI27	DUT	LGALS1	PRSS23	SFPQ	TPBG	ITGB1	ADIRF	BCAS3	TMSB10	JUND	RHOD	H2AFJ	GFRA1	CD24	HSPD1	DEK	MALAT1	CENPX	KRT17	FTL	C3orf14	ZFP36L1	SCD	CAST	CKS2	MGP	NUCKS1	ADIRF	TMSB4X
LDHB	H2AFZ	S100A10	SLC39A4	MT-CYB	DSCAM-AS1	SULF2	FXYD3	GATA3-AS1	KRT18	HIF1A	CLTB	HNRNPAB	TMEM64	BASP1	GGCT	MCM3	ANXA2	C1QBP	GSTM3	TMSB10	CLIC3	SQSTM1	SPDEF	CITED2	TUBA1B	PKIB	HNRNPH1	AQP3	KRT80
LGALS1	TUBB	TMSB4X	LDHA	DIAPH1	RDX	S100A10	DSCAM-AS1	BCAS4	B2M	RSRC2	ATP6V1G1	HSPD1	SLC9A3R1	NEAT1	EIF1AX	MCM7	CD59	ALYREF	FLNA	BCAS3	CYB5A	TANC2	CENPX	ZFP36L2	HMGB2	SLC39A6	DSP	ZNF217	BCAS3
TBX2-AS1	DEK	FLNA	EIF1AX	IDI1	LAPTM4B	TPM4	STC2	FTL	MT-CO2	AHNAK	MYL12B	C1QBP	PKIB	YPEL3	SRM	PCLAF	DSP	HSPD1	PDLIM7	MYL12B	MT-CO1	BMP7	SQLE	CAV1	PTTG1	DSCAM-AS1	XIST	BCAS1	TACSTD2
SEC61G	MYBL2	TPM4	CYCS	HSPD1	SH3BGRL	MT-ND3	TFF3	FBP1	PTMA	SUPT5H	DBNDD1	HMGN2	H2AFJ	TACSTD2	YBX1	BRIP1	CALM2	C12orf75	LGALS1	TMSB4X	IGFBP2	GSTM3	FBP1	TTC3	TOP2A	TMEM64	PTMA	VAMP8	JUNB
LINC01588	ATAD2	TAGLN2	CMSS1	HTT	JAK1	TMSB4X	NUCB2	IGFBP2	IGFBP2	PLCG2	B4GALT1	CYCS	DSCAM-AS1	BAG1	H2AFZ	NASP	SH3BGRL	LSM4	TPM1	CRABP2	WWOX	MALAT1	COX6C	CD24	CCNB1	CTSD	HNRNPA2B1	SAT1	PDLIM1
IFI6	RPA3	G6PD	YBX1	PARD6B	COPS9	TMSB10	CTSD	ATP6V1G1	FTL	COX6C	CCND1	H2AFZ	FKBP4	CLU	NUCKS1	HELLS	ZFP36L2	RAD51C	PALLD	MYL12A	MT-ND4	ID3	S100A16	FTL	CENPF	ABHD2	NFIB	S100A6	MYL12A
IFITM2	ZWINT	ANXA2	SRM	HNRNPAB	PAPSS2	PHLDA2	TPD52L1	HIST1H2AC	TPI1	MT-CYB	STARD10	ARMT1	XBP1	UPK3B	SKA2	PCNA	TTC3	PTMA	CSRP1	IFITM3	DSCAM-AS1	BRI3	STARD10	SH3YL1	TUBA1C	TPBG	MT-ND4	GSN	JUN
TENT5A	STMN1	CALM2	FABP5	C1QBP	CALM2	CLTB	S100A16	MT-CO1	MT-CO1	MT-CO1	CTSD	HMGB1	PRSS23	BCAS4	RBBP7	HIST1H4C	CLU	BUD23	CAV2	MALAT1	LY6E	TTC3	MT-CO2	HIGD1A	NUSAP1	EMP2	LAPTM4B	BMP7	TNFRSF12A
SLC38A2	TYMS	S100A11	TPM1	RBM47	DCDC2	MT-CO1	OPN3	FTH1	SPTSSB	H3F3B	HSPB8	HNRNPH1	NPY1R	ALCAM	PGP	MCM6	S100A11	HNRNPH1	CALD1	NEAT1	CD9	FTL	BLVRB	UCP2	CDKN3	TPD52L1	OSER1	S100A14	PAWR
MYL6B	WDR34	TPM1	PITX1	MT-ND4	IRS1	SOX4	GLA	NQO1	H3F3B	JPT1	ISG20	ISOC2	KAT6B	CAMK2N1	TPM3	DNMT1	SOX4	SUPT16H	TPM4	SQSTM1	PDXK	PNRC1	CLIC3	TMEM205	CKS1B	STC2	HMGB3	NEAT1	VMP1
JUND	RRM2	TMSB10	CDK4	TPM3	SPATS2L	ACTB	KRT19	MGST1	MT-CO3	MT-CO3	C15orf48	FKBP4	CHPT1	HES1	ANP32B	TUBA1B	FTL	TOMM40	ACTN1	B2M	B2M	S100A11	S100A6	SH3BGRL	TUBB4B	SLC9A3R1	B4GALT1	CDKN1A	IER5L
SNHG25	CBX5	ACTR3	RAN	ARL6IP1	CCND1	TGIF1	RDX	CLDN3	SNHG19	MT-CO2	JPT1	INSIG1	AGR2	GDPD3	HMGN2	RFC3	DSTN	NTMT1	ITGB1	ISG15	ATP6V1G1	FTH1	ATP6V1G1	KRT15	STMN1	PCP4	MT-CO2	CYSRT1	IER2
XAB2	HMGB1	TNFRSF12A	LDHB	RSRC2	FDX1	SLC4A7	TCEAL3	RHOB	ZFAS1	TXNRD1	CLDN7	NUCKS1	MT2A	VAMP8	STMN1	UNG	FTH1	CYCS	ZYX	CLDN3	NANS	APP	RHOB	MARCKS	AURKA	PRSS23	TPM3	RAB27B	HES1
H2AFJ	TUBB4B	THBS1	NOP16	HMGB1	NCL	KLF6	HIGD1A	DSTN	RPL22L1	CTBP1	AP001453.2	SLTM	CELSR2	CLDN4	SDF2L1	H2AFZ	MYOF	PSMG1	S100A10	CLU	GCA	KRT80	PREX1	DSTN	ARL6IP1	ARL3	SPTSSA	MAL2	CLDN4
LY6E	CDK1	ZYX	SLC3A2	HNRNPA2B1	YBX1	COX6C	EMP2	ARL4A	LY6E	TPM4	S100A16	EIF1AX	DEGS2	PSCA	TUBB4B	CDT1	RDX	TPI1	TUBA1A	FTH1	FOXP1	CYP1B1	CLDN7	HCFC1R1	MKI67	GLA	GSE1	SQSTM1	S100A10
RHOD	HIST2H2AC	HSPB1	TUBA1B	MT-ND6	SMS	CKAP4	SLC25A1	TXNIP	CD47	IER3	JUND	TOMM40	AGR3	UPK3A	TUBA1B	MCM5	SULF2	PGP	MARCKS	HIST3H2A	BCAS4	KRT7	KRT19	KRT7	CDK1	SMS	MDM2	CLTB	ANXA2
VGF	DNMT1	FTH1	HPRT1	NCL	AUP1	ACKR3	CLIC3	TM7SF2	MGST1	NCL	KRT19	EIF4G1	MGP	MALAT1	SUPT16H	SLBP	LYPD6B	ANP32B	ZFP36L1	BCAS4	TMEM106C	EFHD1	SMIM14	DSP	DBF4	AGR2	MT-CO3	SMIM5	CSRP1
SHH	SIVA1	ACTN1	NCL	H1FX	KRT19	KLF10	BLVRB	BAG1	NQO1	SLTM	MYL12A	MT-ND6	BLVRB	S100A6	PTMA	RMI2	HDLBP	SIVA1	MYH9	MGST1	MT-CO2	MARCKS	CLDN3	IGFBP5	BIRC5	H2AFJ	CALM2	TXNIP	TMSB10
SLC6A14	MCM7	JPT1	TAGLN2	UPF1	CDV3	SNTB2	GAN	MT-CO3	KRT19	SQLE	FAM102A	IDI1	ARF6	ELF3	ATP5MC1	SIVA1	XIST	TAGLN2	BASP1	VMP1	MT-ND3	MYO1B	HES4	PHACTR2	TPX2	RAB31	HMGN2	SYTL2	CD24
CLIC3	RAD51C	ME1	TPI1	MT-CO3	MYOF	MT-CYB	ATP5MC1	NEAT1	ACTB	SPTSSB	CARD19	VGF	TPD52L1	CLDN3	RAD51C	SNRNP25	CADM1	ARL6IP1	ID3	KYNU	ZFAS1	NEDD9	LYPD3	UPK2	H2AFZ	ARMCX3	ATF7IP	MGLL	BCAS4
STC1	HMGN2	RSU1	NPM3	SLC38A2	UGDH	ZFAS1	TOB1	ECH1	FTH1	IER5L	TNFRSF12A	ASS1	NECAB1	HCFC1R1	BUB3	MCM4	PPP3CA	MT2A	GSTM4	CD47	MT-CYB	KLHL5	TBX2-AS1	MMP24OS	MT2A	ARMCX6	PARD6B	COMT	ZFP36L2
CT83	RANBP1	ISG15	PARP1	TPM1	G6PD	BCAR1	AC007388.1	MT-ND3	HMGN3	LACTB	ISG15	SEC61G	ARMT1	CD55	SRSF7	GMNN	TRAM1	CPSF2	COTL1	FBP1	PTMA	CD24	NQO1	OLFML3	H1FX	NRIP1	YBX1	LXN	MALAT1
CKS2	CENPM	MYL12A	ISOC2	UGDH	AC103770.1	CTXN1	TPBG	SH3BGRL	DMKN	BLOC1S6	SFN	CMC2	KCNK6	SAT1	HNRNPA2B1	DHFR	OCIAD2	FH	ANXA2	BTG1	SEC61G	VEGFB	HSPB1	PNRC1	CCNB2	SFXN2	FOXP1	TSPAN1	ACAA2
ARF6	UBE2T	PDXK	TUBA1C	BAG3	COL12A1	BTG1	HLA-DRB1	MT-ND4	SMKR1	UVRAG	KCNK15	MZT1	EMP2	GSTM3	HMGB1	RPA3	UXS1	TUBB4B	CRABP2	PARD6B	MAL2	SMAD3	PLEKHB2	SCUBE2	CKAP2	GREB1	TXNDC16	SMIM14	BASP1
MESP1	HMGB2	ITGB1	HNRNPAB	TSPAN13	C16orf74	ZNF217	TSPAN13	ALCAM	COX6C	TPM3	SEC61G	LY6E	IGFBP4	HILPDA	ALYREF	MYBL2	CAV1	CDV3	TACSTD2	TNFRSF12A	SLC25A1	TACC1	MT-ND4	AP001816.1	PRR11	NOS1AP	CAST	RAB11FIP1	BAMBI
STARD10	GINS2	CLTB	RPL22L1	H3F3B	LDHA	DAAM1	ISOC1	KRT19	DSTN	MT-ND3	TINCR	CKS2	UGCG	FXYD3	SMS	CBX5	CTSD	NUCKS1	PRSS23	S100A11	JUND	FAM49B	AKAP9	WLS	KIF20B	PGR	PPM1D	YPEL3	SOX4
RASGRP1	CKS1B	SPATS2L	PSMG1	SUPT16H	KRT8	MAN2A1	MAN1A1	COX6C	ARL4A	SFN	HSPB1	HNRNPA2B1	SIAH2	MSX2	DRG1	UBE2T	SPTSSB	TMEM14B	ACTA2	CTSL	CITED4	BTG1	MVD	SPTSSB	CEP55	TMED8	ATG5	ATP6V1E1	ANXA3
TPI1	FEN1	RAB32	ANP32B	YBX1	NMD3	LPP	SDF2L1	FXYD3	LRRC75A	MT-ND4	COX6C	UGCG	OSGIN1	DDIT4	HNRNPU	DNAJC9	TSPAN3	PRPF4	ITGB6	AKAP9	CRTAP	GPRC5A	MT-CYB	OCIAD2	CCNA2	C6orf141	PPP4R3A	ST3GAL1	CLU
RHOBTB3	ITGB3BP	DAPK3	NOLC1	ALG1L	CAP2	MT-ND4	LINC01291	HIST2H2BE	S100A10	TIPARP	PTP4A1	TPM1	SKA2	COMT	YWHAH	TK1	DAAM1	RAN	DSTN	CLDN4	ANP32B	CCNG2	MSRB1	MALAT1	RAD21	MT-ND6	IBTK	S100A16	EGR1
MUC1	CDCA4	KRT18	CDV3	MRFAP1	PPP3CA	MT-CO3	CD9	MT-CO2	MT-CYB	RUNX1	RAB11FIP1	CRABP1	SSFA2	BCAM	TPI1	BRI3BP	SEC14L1	HNRNPU	S100A11	HSPB1	KRT8	BASP1	INSIG1	COL3A1	TUBB	CELSR2	MT-ND6	MYL12A	CAMK2N1
PLS3	CENPN	DSTN	SLC7A5	MAP2K3	WISP2	TNFRSF12A	FAM25A	AKAP9	ACTG1	C12orf75	GAN	LMBR1	CA12	SH3YL1	CYCS	CCNE2	SCCPDH	MEPCE	CNN2	ZNF217	H2AFJ	HES1	SLC25A1	CD59	CENPN	TFAP2C	COX6C	TIMP2	S100A11
TPM1	TMPO	DECR1	GPATCH4	FARP1	ASNSD1	MALAT1	MAL2	MYL12B	PPT1	G6PD	IER5L	LSM4	GREB1	NUCB2	DEK	RANBP1	JAK1	TPM3	FHL2	ATP6V1G1	WFS1	MYH9	FXYD3	ID1	RACGAP1	ZNF703	TUBD1	LMTK3	TFPI
ADIPOR2	BRIP1	TUBB2A	RUVBL1	FDPS	PTMA	PIEZO1	STARD10	SMIM14	VMP1	HSPD1	MT-CO2	RBBP7	MRFAP1	UPK2	SPTSSA	TYMS	MFSD1	TUBA1C	EPPK1	S100A10	DGCR6L	LMCD1	TM7SF2	FXYD4	ANP32E	COPS9	RAD21	CLDN4	GCNT1
LSM4	CMC2	CCDC107	AP1S2	PPM1D	PRSS23	CCND1	LY6E	TMSB4X	MYL12B	SLC30A5	MDK	AC103770.1	MSMB	UCP2	NOP56	PKMYT1	TFDP2	NOP56	MPZL2	TAOK3	SQLE	INPP4B	MT-CO1	HDLBP	SMC4	KRT19	SQLE	PHLDA3	BATF
HIST3H2A	SPC25	NRP1	ZNF511	VMP1	TRPS1	LGALS1	NMD3	RPS27L	C1orf56	MAPKAPK2	FXYD3	HMGCS1	ELP2	CLIC3	RBM28	CMSS1	CD44	TUBA1B	TMSB4X	ECH1	SLC9A3R2	N4BP3	MYL12B	UPK3B	KIF23	SGK3	YWHAH	INHBB	PLK2
EID1	RFC3	MIR4435-2HG	PGP	FDFT1	SPTSSA	MT-CO2	ABAT	NR2F2	MT-ND3	EPC1	CD9	H2AFV	SYT1	PLA2G10	MAL2	UHRF1	FAT1	BOP1	IER3	CD24	EZR	AC245297.3	ZFP36	GSN	ASPM	ARMT1	ANKRD17	CLDN3	ACTB
BST2	DHFR	SPTSSB	HMGB1	MED13L	H3F3B	MYH9	SMIM14	TMSB10	S100A16	NFKBIA	S100A10	DDX23	ARL3	FBP1	RAN	SMC1A	AHNAK	RHEB	ACTB	BRI3	STAT1	DAAM1	KRT8	FTH1	ECT2	KCNK6	DNAJC10	NQO1	SKIL
PTP4A1	CEP78	ENAH	CD320	RBPMS	MT-ND3	KRT8	CREB3L4	VMP1	GATA3-AS1	ACTN1	SLC3A2	SLC39A4	CXXC5	AKR1C3	CENPX	POLR3K	AR	SRSF7	FN1	GADD45B	NQO1	OPTN	GAN	AKR1C2	PRC1	OTUD6B-AS1	THOC6	BCAM	GUSB
CD9	CARHSP1	DKK1	LYAR	KRT18	IGFBP2	CRK	SLC9A3R1	S100A11	YBX1	MTHFD2	EFHD2	ZDHHC12	TOB1	ANXA9	C3orf14	HIST1H1D	TRPS1	SLC35B1	NUAK1	KRT18	PKN1	ANXA2	MSMO1	BAG1	HMGN2	SIAH2	PCF11	PHLDA2	KRT18
PCDH10	MCM2	CTXN1	SLC9A3R1	MSMO1	MT-CYB	PAWR	ZG16B	GUSB	SEC61G	SPAG1	MICA	SNRPA1	H2AFV	AMTN	PRPF4	RFC2	PLOD2	MRTO4	FILIP1L	HLA-C	TM7SF2	DBN1	NUDT8	ANXA1	PBK	IGFBP4	EPS8	SERINC5	FOSB
HLA-DRB1	TMEM106C	PLP2	KPNB1	SPIRE1	FAM102B	JPT1	TBX2-AS1	CD47	TSPAN13	MIR193BHG	PIP4K2C	SLC3A2	RET	PHACTR2	NFATC2IP	ORC6	RPL22L1	TUBB	S100A2	MT-CO1	CARHSP1	CPEB4	LY6E	UPK1A	PCLAF	RDX	ACTB	IER3	MYL12B
NME1	UBE2C	CKAP4	RANBP1	SLC3A2	TFF3	HOMER3	CITED4	DECR1	COPS9	TRPS1	MXD1	MT1X	TPM1	AKAP9	PRADC1	TMPO	BASP1	HAT1	ISG15	KRT8	SYNGR2	JUNB	FIBCD1	SAT1	HJURP	TCEAL1	ZFAS1	MYL12B	ALDH7A1
FADS1	RRM1	LPP	BUD23	RAN	ACTG1	H3F3B	FAM102A	TCEAL1	TIPRL	EPPK1	CDC34	SKA2	HMGB1	ECH1	CKLF	MCM10	NRP1	NCL	CLDN1	LGALS1	FTH1	LDLRAD4	MAL2	ZFP36L1	PLK1	FOXC1	H1F0	CEACAM6	S1PR3
COX7B2	TUBG1	PPP3CA	MT-ND6	LAPTM4B	MT-ND4	PHLDA1	MUC1	HIST3H2A	BCAS3	ATP6V1G1	ARF6	PDCD11	ZDHHC12	TAOK3	ZDHHC12	H2AFX	HCFC1R1	NOP16	CYR61	MT-CO2	BCAS3	AC015712.1	NANS	SHROOM3	DLGAP5	NMD3	HNRNPU	PNPLA2	ZNF217
FKBP4	TK1	CBR1	C12orf75	ACTG1	COX6C	CYTOR	FAM241A	SQSTM1	RPS27L	KIF2A	DNAJC3	PLP2	HMGN2	CREB3L2	TUBA1C	HMGB1	HMGN3	GPATCH4	KRT16	SNHG19	GATA3-AS1	TPM4	RPS27L	ALCAM	DDX39A	NUCKS1	OAT	ATP2A3	STK38L
SLC9A3R1	CENPK	HACD1	TUBB	CASC3	NUCKS1	ACTR3	KIAA1324	HIST1H4H	AL445524.1	MAL2	PREX1	MRFAP1	PARP1	S100A16	KLHDC4	CKS1B	ACKR3	LDHA	STK38L	HIST1H2AC	H3F3B	TES	FAM162A	SCCPDH	TACC3	AC100801.1	CBWD5	COMTD1	RASD1

[truncated: 5 more sheets: BC_Wu, BC_Chung, PBMC, MCF7_MultiomeRNA, T47D_MultiomeRNA]
