# Supplementary material for: Estrogen regulates divergent transcriptional and epigenetic cell states in breast cancer
Source: Nucleic Acids Res. 2022 Nov 1;50(20):11492–508. doi: 10.1093/nar/gkac908 (PMC9723652; doi:10.1093/nar/gkac908)
Supplement: gkac908_Supplemental_Files [file gkac908_supplemental_files.zip › Supp_Table2_TITAN_TF.xlsx]

## Sheet: MCF7_E2top_TF
ID	Species	GSMID	Cell_line	Cell_type	Tissue_type	Factor	File	Topic_1PValue_	Topic_2PValue_	Topic_3PValue_	Topic_4PValue_	Topic_5PValue_	Topic_6PValue_	Topic_7PValue_	Topic_8PValue_	Topic_9PValue_	Topic_10PValue_	Topic_11PValue_	Topic_12PValue_	Topic_13PValue_	Topic_14PValue_	Topic_15PValue_	Topic_16PValue_	Topic_17PValue_	Topic_18PValue_	Topic_19PValue_	Topic_20PValue_
33130	Homo sapiens	GSM986090	ZR-75-1	Epithelium	Mammary Gland	ESR1	33130_sort_peaks.narrowPeak.bed	1	0.450941	1	2.85184e-05	1	2.12086e-06	0.00298203	6.48991e-16	0.00298203	0.0218178	0.450941	0.119638	0.0218178	0.00298203	2.12086e-06	0.0218178	0.00298203	2.85184e-05	0.0218178	0.0218178
33147	Homo sapiens	GSM986089	ZR-75-1	Epithelium	Mammary Gland	ESR1	33147_sort_peaks.narrowPeak.bed	0.00430017	1	0.291287	1.06127e-05	0.0920943	5.18802e-10	0.00068473	2.43442e-30	0.00068473	9.19929e-05	9.19929e-05	9.19929e-05	9.19929e-05	0.00068473	1.87031e-12	0.00430017	0.00430017	1.06127e-05	5.18802e-10	7.39237e-09
37140	Homo sapiens	GSM951870	ZR-75-1	Epithelium	Mammary Gland	HSF1	37140_sort_peaks.narrowPeak.bed	0.0171958	0.00107745	0.181607	0.0171958	1.79537e-06	0.0171958	0.0171958	0.181607	4.97209e-05	0.0171958	0.00107745	0.0171958	0.00107745	0.181607	1	0.00107745	1.79537e-06	0.181607	0.00107745	0.00107745
37148	Homo sapiens	GSM951871	ZR-75-1	Epithelium	Mammary Gland	HSF1	37148_sort_peaks.narrowPeak.bed	0.0351362	0.00322685	0.255614	0.0351362	1.16964e-05	0.0351362	0.0351362	0.255614	1.16964e-05	0.00322685	0.00021929	0.00322685	0.00322685	0.255614	1	1.16964e-05	1.16964e-05	0.255614	1.16964e-05	0.00021929
40371	Homo sapiens	GSM631485	ZR-75-1	Epithelium	Mammary Gland	ESR1	40371_sort_peaks.narrowPeak.bed	0.00103557	1	1	2.05337e-06	0.691613	8.75129e-11	0.000150746	1.33939e-34	0.00600687	1.27686e-09	1.88529e-05	1.88529e-05	1.27686e-09	0.000150746	5.42424e-12	0.0287603	0.000150746	0.000150746	5.42424e-12	5.42424e-12
40372	Homo sapiens	GSM631487	ZR-75-1	Epithelium	Mammary Gland	ESR1	40372_sort_peaks.narrowPeak.bed	0.00120103	0.336925	0.336925	2.56668e-07	0.702212	4.61679e-13	0.117516	6.91773e-26	0.00676964	1.24685e-10	0.00120103	0.000179974	0.00120103	0.000179974	1.76604e-09	0.00120103	0.000179974	2.31751e-05	2.44013e-14	4.61679e-13
40373	Homo sapiens	GSM631488	ZR-75-1	Epithelium	Mammary Gland	ESR1	40373_sort_peaks.narrowPeak.bed	0.000178486	0.336329	0.336329	2.53496e-07	0.701715	4.52807e-13	0.00673184	1.67517e-27	0.00119272	1.73937e-09	0.000178486	2.29519e-05	2.29519e-05	0.00119272	2.22013e-08	0.00119272	0.00119272	2.29519e-05	2.38989e-14	4.52807e-13
40375	Homo sapiens	GSM631486	ZR-75-1	Epithelium	Mammary Gland	ESR1	40375_sort_peaks.narrowPeak.bed	0.0010925	0.69544	1	2.0311e-05	0.69544	1.8645e-08	0.0010925	2.49212e-29	0.0010925	9.94327e-11	0.0010925	0.000160704	2.0311e-05	0.000160704	1.43535e-09	0.0297252	0.0010925	0.0010925	3.54434e-13	3.54434e-13
40376	Homo sapiens	GSM631472	ZR-75-1	Epithelium	Mammary Gland	FOXA1	40376_sort_peaks.narrowPeak.bed	0.097234	0.670939	1	0.097234	0.670939	0.00475518	0.670939	0.000775408	1	1.29765e-06	1.26112e-05	0.097234	0.000775408	0.097234	0.000775408	0.670939	0.300938	0.097234	0.000106707	0.097234
51805	Homo sapiens	GSM1537297	ZR-75-1	Epithelium	Mammary Gland	POLR2A	51805_sort_peaks.narrowPeak.bed	0.000159594	3.75548e-08	0.00474812	2.30404e-11	1.65532e-17	2.36906e-05	0.000937973	0.0203708	2.30404e-11	3.60616e-07	0.000937973	0.00474812	3.60616e-07	2.30404e-11	0.00474812	6.13676e-15	2.98835e-10	2.36906e-05	3.75548e-08	3.60616e-07
68852	Homo sapiens	GSM1858644	ZR-75-1	Embryonic Stem Cell	Breast	FOXA1	68852_sort_peaks.narrowPeak.bed	0.0932085	0.293399	1	0.0932085	0.293399	0.000703822	0.0226473	1.10253e-05	1	1.1132e-06	0.000703822	9.50606e-05	0.00439692	0.000703822	0.000703822	0.66403	0.0932085	0.0932085	9.50606e-05	0.00439692
68853	Homo sapiens	GSM1858643	ZR-75-1	Embryonic Stem Cell	Breast	FOXA1	68853_sort_peaks.narrowPeak.bed	0.00458071	0.297321	0.667641	0.00458071	0.667641	1.18275e-05	0.000740375	1.20606e-06	1	1.0824e-07	0.000100979	0.000100979	0.000100979	0.000740375	0.000740375	0.667641	0.297321	0.0233699	1.18275e-05	1.18275e-05
68854	Homo sapiens	GSM1858642	ZR-75-1	Embryonic Stem Cell	Breast	FOXA1	68854_sort_peaks.narrowPeak.bed	0.0928896	0.292796	1	0.0928896	0.292796	0.00436912	0.0225373	0.000698326	1	1.0906e-05	1.0906e-05	9.41757e-05	0.000698326	0.00436912	0.000698326	0.663471	0.292796	0.0928896	0.000698326	0.0225373
68855	Homo sapiens	GSM1858641	ZR-75-1	Embryonic Stem Cell	Breast	FOXA1	68855_sort_peaks.narrowPeak.bed	0.0946494	0.296114	1	0.0946494	0.296114	9.91271e-05	0.00452358	9.91271e-05	0.666534	8.36492e-09	1.15756e-05	9.91271e-05	0.00452358	0.00452358	9.91271e-05	0.666534	0.296114	0.0231461	9.91271e-05	0.0231461
68856	Homo sapiens	GSM1858640	ZR-75-1	Embryonic Stem Cell	Breast	FOXA1	68856_sort_peaks.narrowPeak.bed	0.279812	0.279812	1	0.279812	0.651234	0.0202529	0.000588002	7.67174e-05	1	8.59342e-06	8.37849e-07	7.67174e-05	0.00380145	0.00380145	0.0202529	0.651234	0.651234	0.279812	0.000588002	0.0202529
68857	Homo sapiens	GSM1858639	ZR-75-1	Embryonic Stem Cell	Breast	FOXA1	68857_sort_peaks.narrowPeak.bed	0.281322	0.281322	1	0.0869193	0.652679	0.0205108	0.0205108	7.85996e-05	1	7.45254e-08	0.000600081	7.85996e-05	0.000600081	0.0205108	0.00386456	0.652679	0.281322	0.0869193	0.00386456	0.0869193
68858	Homo sapiens	GSM1858638	ZR-75-1	Embryonic Stem Cell	Breast	ESR1	68858_sort_peaks.narrowPeak.bed	0.0237649	0.669569	0.299431	1.25878e-06	0.299431	6.51886e-10	0.000104289	4.09926e-30	0.000760658	1.22795e-05	0.00468192	0.000760658	0.000760658	0.00468192	9.09838e-09	0.00468192	0.000760658	0.00468192	6.51886e-10	6.51886e-10
68859	Homo sapiens	GSM1858637	ZR-75-1	Embryonic Stem Cell	Breast	ESR1	68859_sort_peaks.narrowPeak.bed	0.0232578	0.667088	0.296717	1.19135e-06	0.667088	6.04441e-10	0.00010005	1.96909e-35	0.000734657	1.1701e-05	0.00455208	0.000734657	0.00010005	0.0232578	3.86986e-11	0.000734657	0.00455208	0.000734657	1.06757e-07	8.49421e-09
68860	Homo sapiens	GSM1858636	ZR-75-1	Embryonic Stem Cell	Breast	ESR1	68860_sort_peaks.narrowPeak.bed	0.0258604	0.679313	0.679313	0.00522782	0.679313	1.56264e-06	1.48416e-05	1.58722e-26	0.000122739	1.4482e-07	0.000122739	0.000122739	0.000871878	0.102324	1.48416e-05	0.00522782	0.102324	0.000871878	1.19181e-08	1.19181e-08
68861	Homo sapiens	GSM1858635	ZR-75-1	Embryonic Stem Cell	Breast	ESR1	68861_sort_peaks.narrowPeak.bed	0.000152696	0.692382	1	2.08877e-06	0.692382	2.08877e-06	2.08877e-06	8.02911e-33	0.00104676	2.00701e-07	0.000152696	0.00104676	0.000152696	0.00605923	8.9787e-11	0.0289517	0.00104676	0.00104676	8.9787e-11	1.30723e-09
68862	Homo sapiens	GSM1858634	ZR-75-1	Embryonic Stem Cell	Breast	NR3C1	68862_sort_peaks.narrowPeak.bed	7.27063e-05	0.276488	0.648034	8.07361e-06	0.0196927	6.63654e-08	8.07361e-06	2.55768e-15	0.276488	5.01087e-09	6.63654e-08	7.27063e-05	7.27063e-05	0.0196927	6.63654e-08	0.0196927	0.0196927	8.07361e-06	5.01087e-09	7.80322e-07
68863	Homo sapiens	GSM1858633	ZR-75-1	Embryonic Stem Cell	Breast	NR3C1	68863_sort_peaks.narrowPeak.bed	0.00364083	0.0841513	0.647449	7.7024e-07	0.275884	7.98202e-06	7.98202e-06	3.32353e-10	0.647449	4.93028e-09	7.98202e-06	7.7024e-07	0.00364083	0.0195919	6.5403e-08	0.275884	0.647449	0.00364083	6.5403e-08	6.5403e-08
68864	Homo sapiens	GSM1858632	ZR-75-1	Embryonic Stem Cell	Breast	NR3C1	68864_sort_peaks.narrowPeak.bed	0.00234516	0.609264	0.238458	0.000324166	0.238458	3.77371e-06	3.77371e-06	5.64264e-12	0.609264	2.78435e-13	3.28108e-07	0.000324166	0.000324166	3.77602e-05	2.50944e-08	0.0139605	0.00234516	0.000324166	2.50944e-08	1.7034e-09
68865	Homo sapiens	GSM1858631	ZR-75-1	Embryonic Stem Cell	Breast	NR3C1	68865_sort_peaks.narrowPeak.bed	0.00233633	0.60894	0.238157	0.000322666	0.60894	0.000322666	1.68803e-09	1.68803e-09	0.238157	2.75184e-13	3.25726e-07	3.75524e-05	0.000322666	3.25726e-07	2.48901e-08	0.238157	0.0660465	0.0660465	2.48901e-08	2.75184e-13
2725	Homo sapiens	GSM589239	T47D	Epithelium	Mammary Gland	ESR1	2725_sort_peaks.narrowPeak.bed	0.00443885	0.664867	1	1.01006e-07	0.00443885	1.01006e-07	1.13406e-06	3.26983e-19	0.00071213	1.01006e-07	9.64007e-05	0.00071213	0.00071213	0.0228128	2.0683e-12	9.64007e-05	9.64007e-05	9.64007e-05	7.98756e-09	3.59465e-11
2726	Homo sapiens	GSM589238	T47D	Epithelium	Mammary Gland	ESR1	2726_sort_peaks.narrowPeak.bed	0.205963	1	1	8.54587e-05	1	0.0016088	0.0223416	8.2461e-11	0.0016088	8.54587e-05	1	0.0223416	0.205963	0.205963	0.0223416	0.0223416	0.0016088	0.205963	3.55596e-06	8.54587e-05
2735	Homo sapiens	GSM659796	T47D	Epithelium	Mammary Gland	FOXA1	2735_sort_peaks.narrowPeak.bed	0.106506	0.31778	1	0.106506	1	0.00563264	1.70757e-07	1.80923e-06	0.685914	0.0273797	1.80923e-06	1.68745e-05	0.000137053	1.68745e-05	0.00563264	0.31778	0.31778	0.31778	0.000956235	0.000137053
2736	Homo sapiens	GSM659795	T47D	Epithelium	Mammary Gland	FOXA1	2736_sort_peaks.narrowPeak.bed	0.104825	0.104825	0.68329	0.000921768	0.314778	0.000131173	0.00546813	4.01633e-12	0.0267657	1.60349e-05	0.000131173	0.000131173	0.00546813	0.0267657	9.90359e-10	0.000921768	0.00546813	0.000921768	0.000131173	0.000921768
6570	Homo sapiens	GSM631473	T47D	Epithelium	Mammary Gland	FOXA1	6570_sort_peaks.narrowPeak.bed	0.316279	0.316279	1	0.105664	0.684605	0.105664	1.75739e-06	1.65265e-07	0.105664	0.00554995	1.64502e-05	0.000938879	0.0270716	0.105664	0.000134086	0.316279	0.105664	0.684605	0.00554995	0.00554995
6586	Homo sapiens	GSM631489	T47D	Epithelium	Mammary Gland	ESR1	6586_sort_peaks.narrowPeak.bed	0.440913	1	1	0.000280268	0.440913	0.000280268	0.000280268	1.17262e-17	0.000280268	0.000280268	0.0201567	0.0026738	0.000280268	0.0026738	5.74356e-09	0.0201567	0.0026738	0.0026738	0.000280268	0.000280268
6587	Homo sapiens	GSM631490	T47D	Epithelium	Mammary Gland	ESR1	6587_sort_peaks.narrowPeak.bed	0.147037	1	1	5.79157e-05	0.494346	3.55039e-07	5.79157e-05	9.54608e-20	0.000575648	4.89941e-06	0.03029	0.000575648	0.00469229	0.000575648	3.55039e-07	0.03029	5.79157e-05	0.00469229	4.89941e-06	4.89941e-06
6588	Homo sapiens	GSM631491	T47D	Epithelium	Mammary Gland	ESR1	6588_sort_peaks.narrowPeak.bed	0.028833	1	1	0.000527424	0.487635	0.000527424	0.00438273	6.89905e-20	5.20437e-05	4.31751e-06	0.000527424	0.000527424	5.20437e-05	0.000527424	1.02773e-09	0.00438273	0.000527424	4.31751e-06	4.31751e-06	5.20437e-05
6589	Homo sapiens	GSM631492	T47D	Epithelium	Mammary Gland	ESR1	6589_sort_peaks.narrowPeak.bed	0.118838	1	1	2.78741e-05	0.449584	0.000316217	0.000316217	1.73063e-17	0.00293864	2.78741e-05	0.000316217	0.000316217	0.00293864	0.00293864	1.30895e-07	0.00293864	0.021587	0.000316217	1.30895e-07	2.0644e-06
6590	Homo sapiens	GSM631493	T47D	Epithelium	Mammary Gland	ESR1	6590_sort_peaks.narrowPeak.bed	0.0658519	1	1	3.88732e-06	0.0658519	6.26168e-05	0.000824169	3.54032e-13	6.26168e-05	6.26168e-05	6.26168e-05	0.000824169	0.00854096	0.00854096	3.88732e-06	0.00854096	0.000824169	0.000824169	2.024e-07	2.024e-07
33466	Homo sapiens	GSM773912	T47D	Epithelium	Mammary Gland	ELF5	33466_sort_peaks.narrowPeak.bed	1	1	1	0.071368	0.071368	1	1	1	0.071368	1	1	1	1	1	1	1	0.071368	0.071368	0.071368	0.071368
33467	Homo sapiens	GSM773913	T47D	Epithelium	Mammary Gland	ELF5	33467_sort_peaks.narrowPeak.bed	0.000405871	0.750496	0.156788	0.156788	8.71214e-07	5.98545e-05	7.89222e-09	0.0116817	0.0116817	0.000405871	5.98545e-05	7.69385e-06	5.98545e-05	0.000405871	0.047714	0.047714	0.00236746	5.98545e-05	0.000405871	0.000405871
33508	Homo sapiens	GSM798429	T47D	Epithelium	Mammary Gland	ESR1	33508_sort_peaks.narrowPeak.bed	0.00501041	1	1	1.43768e-06	0.306058	7.82366e-10	7.82366e-10	6.18741e-22	0.00501041	1.37963e-05	0.000115272	1.31868e-07	1.43768e-06	0.100012	5.12792e-11	0.000827224	0.0250326	0.00501041	1.07401e-08	1.07401e-08
33513	Homo sapiens	GSM798428	T47D	Epithelium	Mammary Gland	ESR1	33513_sort_peaks.narrowPeak.bed	0.000687433	1	1	1.06708e-05	0.662351	1.07248e-06	1.07248e-06	2.97249e-22	9.24261e-05	7.45004e-09	0.000687433	9.24261e-05	1.06708e-05	0.0043139	3.30649e-11	0.0223184	0.0223184	0.000687433	9.48633e-08	7.45004e-09
33566	Homo sapiens	GSM770765	T47D	Epithelium	Mammary Gland	PR	33566_sort_peaks.narrowPeak.bed	0.000209387	0.124071	0.00749606	3.17969e-06	0.124071	3.22014e-07	1.76791e-15	1.6881e-10	0.00749606	0.00136301	3.22014e-07	2.33095e-09	2.33095e-09	2.8966e-08	3.22014e-07	0.711253	0.0340583	0.124071	0.00136301	2.33095e-09
33567	Homo sapiens	GSM770762	T47D	Epithelium	Mammary Gland	PR	33567_sort_peaks.narrowPeak.bed	0.0010925	0.112819	0.0062719	2.0311e-05	0.69544	2.0311e-05	1.43535e-09	1.8645e-08	0.112819	0.000160704	1.8645e-08	2.16648e-07	2.23569e-06	1.8645e-08	2.23569e-06	0.112819	0.112819	0.112819	0.0010925	1.43535e-09
33570	Homo sapiens	GSM770764	T47D	Epithelium	Mammary Gland	PR	33570_sort_peaks.narrowPeak.bed	0.00132665	0.122643	0.00733457	3.06764e-07	0.709321	3.04553e-06	6.09794e-13	1.58213e-10	0.00733457	0.000202719	2.74449e-08	2.74449e-08	2.74449e-08	2.74449e-08	2.66225e-05	0.122643	0.345554	0.345554	0.000202719	1.58213e-10
39767	Homo sapiens	GSM999793	T47D	Epithelium	Mammary Gland	PR	39767_sort_peaks.narrowPeak.bed	0.00791067	0.0354846	0.127671	0.00145728	0.353854	0.000226836	7.93463e-13	3.5376e-06	0.0354846	3.63092e-07	1.31584e-11	3.63092e-07	3.63092e-07	3.63092e-07	0.00145728	0.0354846	0.00145728	0.0354846	3.035e-05	1.98192e-10
42895	Homo sapiens	GSM1239667	T47D	Epithelium	Mammary Gland	XBP1	42895_sort_peaks.narrowPeak.bed	0.0553057	0.0142002	0.00302109	1.43501e-07	1.35629e-06	0.000544039	0.0142002	0.00302109	0.00302109	1.13921e-05	1.13921e-05	0.423352	0.0553057	0.0142002	0.0553057	0.000544039	1.35629e-06	8.43108e-05	0.00302109	1.13921e-05
43400	Homo sapiens	GSM1276191	T47D	Epithelium	Mammary Gland	XBP1	43400_sort_peaks.narrowPeak.bed	0.183491	0.0158076	0.0158076	1.41476e-05	0.000101844	0.000639343	0.00345479	0.0158076	0.00345479	0.000101844	1.73186e-06	0.437105	0.00345479	0.0599654	0.183491	0.00345479	1.41476e-05	1.41476e-05	0.00345479	0.000639343
44397	Homo sapiens	GSM1241754	T47D	Epithelium	Mammary Gland	GATA3	44397_sort_peaks.narrowPeak.bed	0.00688391	0.703696	0.338713	0.00688391	0.00688391	2.68665e-06	2.34608e-08	2.34608e-08	0.000184501	2.34608e-08	2.66397e-07	2.66397e-07	2.34608e-08	2.68665e-06	2.68665e-06	0.000184501	0.00688391	0.000184501	0.000184501	1.84828e-09
44401	Homo sapiens	GSM1241758	T47D	Epithelium	Mammary Gland	GATA3	44401_sort_peaks.narrowPeak.bed	2.01113e-05	0.328266	0.112474	0.00108477	0.112474	0.000159346	1.79935e-14	8.51713e-16	0.00108477	9.77622e-11	2.2106e-06	1.83838e-08	1.83838e-08	2.2106e-06	2.01113e-05	0.000159346	0.0062361	2.01113e-05	2.2106e-06	6.11607e-12
46368	Homo sapiens	GSM803409	T47D	Epithelium	Mammary Gland	FOXA1	46368_sort_peaks.narrowPeak.bed	0.0382144	0.364769	0.724656	0.00871956	0.724656	3.59396e-05	4.51356e-07	0.000262216	0.364769	0.000262216	4.51356e-07	1.80403e-11	0.000262216	0.00164474	3.59396e-05	0.724656	0.364769	0.0382144	4.51356e-07	3.59396e-05
46369	Homo sapiens	GSM1010823	T47D	Epithelium	Mammary Gland	ESR1	46369_sort_peaks.narrowPeak.bed	0.00423201	0.660664	0.660664	8.98516e-05	0.289778	9.09536e-08	9.09536e-08	2.70694e-22	8.98516e-05	7.10992e-09	8.98516e-05	1.03261e-05	9.09536e-08	0.0219925	9.18201e-14	0.0219925	0.0219925	0.000671341	3.12627e-11	7.10992e-09
46370	Homo sapiens	GSM803522	T47D	Epithelium	Mammary Gland	EP300	46370_sort_peaks.narrowPeak.bed	0.00354446	0.6451	1	6.16757e-08	0.0829338	7.6244e-06	2.26428e-15	7.6244e-06	0.0829338	3.09391e-10	6.16757e-08	4.61942e-09	2.26428e-15	0.00354446	7.3103e-07	0.0829338	0.000539324	0.019192	6.16757e-08	2.26428e-15
46371	Homo sapiens	GSM803514	T47D	Epithelium	Mammary Gland	GATA3	46371_sort_peaks.narrowPeak.bed	0.0270103	0.105496	0.684342	0.00553352	0.315979	0.000935437	1.02267e-09	1.74718e-06	0.105496	1.64185e-07	1.74718e-06	1.63664e-05	1.02267e-09	0.000133499	1.63664e-05	0.105496	0.315979	0.105496	0.000133499	6.86853e-11
46372	Homo sapiens	GSM1010718	T47D	Epithelium	Mammary Gland	JUND	46372_sort_peaks.narrowPeak.bed	0.0925711	0.292192	1	0.00434144	0.662912	9.32976e-05	3.36864e-11	1.07879e-05	0.662912	0.00434144	7.56661e-09	9.6199e-08	1.00178e-13	1.08591e-06	0.0224277	0.0925711	0.292192	0.0224277	0.292192	1.07879e-05
46373	Homo sapiens	GSM803348	T47D	Epithelium	Mammary Gland	CTCF	46373_sort_peaks.narrowPeak.bed	7.36854e-05	0.0131525	0.413713	9.76246e-06	9.76246e-06	9.76246e-06	0.0131525	0.0521939	0.1668	0.0521939	7.36854e-05	0.000484862	1.13954e-06	0.413713	0.0131525	0.413713	0.000484862	0.0131525	0.0131525	0.000484862
46374	Homo sapiens	GSM803539	T47D	Epithelium	Mammary Gland	ESR1	46374_sort_peaks.narrowPeak.bed	0.00475518	0.670939	0.670939	1.29765e-06	0.300938	9.45038e-09	9.45038e-09	1.51687e-20	0.000775408	1.29765e-06	0.00475518	1.29765e-06	1.26112e-05	0.097234	6.622e-15	0.0240495	0.00475518	0.000106707	6.79676e-10	1.17521e-07
46375	Homo sapiens	GSM803374	T47D	Epithelium	Mammary Gland	ESR1	46375_sort_peaks.narrowPeak.bed	0.00448107	0.665701	1	1.13896e-05	0.295209	1.0313e-07	1.0313e-07	1.15093e-20	0.000720514	1.0313e-07	1.13896e-05	1.13896e-05	1.13896e-05	0.0229791	2.13136e-12	0.0229791	0.0229791	0.000720514	8.1743e-09	8.1743e-09
47273	Homo sapiens	GSM1122659	T47D	Epithelium	Mammary Gland	KDM5B	47273_sort_peaks.narrowPeak.bed	0.185532	0.0609417	0.01615	0.0609417	0.0609417	0.000660335	0.439891	0.01615	0.0609417	0.185532	0.01615	0.778825	0.01615	0.439891	0.01615	0.439891	0.185532	0.01615	0.0609417	0.439891
47573	Homo sapiens	GSM1245253	T47D	Epithelium	Mammary Gland	PR	47573_sort_peaks.narrowPeak.bed	0.0332885	0.344663	0.122108	0.00727464	0.122108	0.122108	0.000200263	3.01211e-07	0.344663	0.00727464	0.00727464	2.99649e-06	0.122108	0.122108	0.0332885	0.122108	0.708593	0.122108	0.344663	0.000200263
49446	Homo sapiens	GSM1462475	T47D	Epithelium	Mammary Gland	HIF1A	49446_sort_peaks.narrowPeak.bed	0.013608	0.000510299	0.417975	0.763896	0.013608	0.417975	0.00286444	0.000510299	0.169781	0.417975	0.763896	0.000510299	0.0535545	0.013608	0.013608	0.763896	0.0535545	0.013608	0.169781	0.0535545
49447	Homo sapiens	GSM1462476	T47D	Epithelium	Mammary Gland	HIF1A	49447_sort_peaks.narrowPeak.bed	0.00294611	0.0544723	1	0.0139175	0.0544723	0.0139175	8.13814e-05	1.09395e-05	0.171777	0.171777	0.420808	0.00294611	0.000527841	0.0139175	0.00294611	0.171777	0.0139175	0.0139175	0.00294611	0.00294611
49448	Homo sapiens	GSM1462477	T47D	Epithelium	Mammary Gland	EGLN2	49448_sort_peaks.narrowPeak.bed	0.00279242	0.16799	0.41542	1.00346e-05	1.00346e-05	0.00279242	1.17543e-06	1.17543e-06	0.000494912	1.00346e-05	7.54747e-05	0.0527358	1.22354e-07	7.54747e-05	0.000494912	0.0527358	0.000494912	0.0133334	7.54747e-05	1.17543e-06
49449	Homo sapiens	GSM1462478	T47D	Epithelium	Mammary Gland	NRF1	49449_sort_peaks.narrowPeak.bed	0.21261	4.12985e-08	3.93033e-07	0.000986724	0.000169369	0.21261	0.021063	0.0744047	0.000169369	0.0744047	0.475436	0.801676	0.021063	0.000169369	0.21261	0.0744047	0.00495169	0.021063	0.475436	0.00495169
53396	Homo sapiens	GSM1526889	T47D	Epithelium	Mammary Gland	CHD8	53396_sort_peaks.narrowPeak.bed	0.016673	1.57605e-05	0.00069285	1.95633e-06	1.11433e-11	0.188607	0.188607	0.00069285	2.15838e-07	0.444057	0.016673	0.444057	0.016673	0.016673	0.00369325	0.00069285	2.15838e-07	0.000111896	0.00369325	0.00369325
53397	Homo sapiens	GSM1526890	T47D	Epithelium	Mammary Gland	CHD8	53397_sort_peaks.narrowPeak.bed	0.67878	0.309668	0.309668	0.67878	0.67878	1	0.00519636	0.309668	0.67878	0.309668	0.67878	0.309668	0.101992	0.101992	0.67878	1	0.309668	0.309668	0.101992	0.101992
53398	Homo sapiens	GSM1526891	T47D	Epithelium	Mammary Gland	CHD8	53398_sort_peaks.narrowPeak.bed	0.323776	0.691099	1	0.109901	0.109901	0.00597214	0.0286331	0.691099	0.691099	0.00597214	0.109901	0.109901	0.0286331	0.109901	0.691099	1	0.323776	0.323776	0.0286331	0.00597214
53399	Homo sapiens	GSM1526892	T47D	Epithelium	Mammary Gland	CHD8	53399_sort_peaks.narrowPeak.bed	0.033219	0.12193	0.12193	0.00019945	0.344366	0.12193	1.53146e-10	0.00130875	0.12193	0.033219	0.00019945	0.00019945	0.00130875	0.00130875	0.033219	1	0.344366	0.344366	0.00725474	2.9938e-07
53400	Homo sapiens	GSM1526893	T47D	Epithelium	Mammary Gland	CHD8	53400_sort_peaks.narrowPeak.bed	0.303649	0.303649	1	0.0987006	0.0987006	0.303649	0.00488912	0.673392	0.303649	0.024567	0.0987006	0.00488912	0.00488912	0.0987006	0.024567	0.673392	0.0987006	0.673392	0.0987006	0.024567
53955	Homo sapiens	GSM1669011	T47D	Epithelium	Mammary Gland	ESR1	53955_sort_peaks.narrowPeak.bed	0.00377641	1	1	7.59749e-05	0.279207	8.27124e-07	2.24202e-11	1.60963e-19	0.00377641	8.27124e-07	8.49686e-06	7.08524e-08	8.27124e-07	0.0201504	2.24202e-11	0.0201504	0.00377641	0.000583223	8.27124e-07	7.08524e-08
53956	Homo sapiens	GSM1669012	T47D	Epithelium	Mammary Gland	ESR1	53956_sort_peaks.narrowPeak.bed	0.00062231	0.655265	1	0.00062231	0.284041	9.16354e-07	9.29573e-06	1.46333e-16	0.00398006	9.16354e-07	9.16354e-07	9.16354e-07	8.20827e-05	0.0209801	6.12256e-09	0.0209801	0.0209801	8.20827e-05	7.9494e-08	6.12256e-09
53957	Homo sapiens	GSM1669013	T47D	Epithelium	Mammary Gland	ESR1	53957_sort_peaks.narrowPeak.bed	0.00412457	0.658401	1	9.88105e-06	0.658401	8.59622e-08	9.82434e-07	2.38776e-22	0.000650343	9.82434e-07	8.65104e-05	9.88105e-06	8.59622e-08	0.0215626	1.63898e-12	0.000650343	0.000650343	9.88105e-06	9.82434e-07	9.82434e-07
53958	Homo sapiens	GSM1669014	T47D	Epithelium	Mammary Gland	ESR1	53958_sort_peaks.narrowPeak.bed	0.000139464	0.686958	0.0276276	0.000139464	0.31898	1.72206e-05	1.10765e-09	4.58474e-12	0.000139464	1.75266e-07	0.000970297	1.75266e-07	0.000970297	0.000139464	0.000139464	0.00569941	0.00569941	0.00569941	1.85165e-06	1.10765e-09
53959	Homo sapiens	GSM1669015	T47D	Epithelium	Mammary Gland	ESR1	53959_sort_peaks.narrowPeak.bed	1.75726e-05	0.687998	0.027877	1.89493e-06	0.107859	1.89493e-06	7.75794e-11	4.76023e-12	1.75726e-05	1.79879e-07	0.000984518	1.51637e-08	0.000984518	0.00014191	0.00014191	0.00576675	0.00576675	0.000984518	1.79879e-07	7.75794e-11
53960	Homo sapiens	GSM1669016	T47D	Epithelium	Mammary Gland	ESR1	53960_sort_peaks.narrowPeak.bed	1.5074e-05	0.680113	0.02604	1.5906e-06	0.311172	0.00012439	3.58151e-12	3.58151e-12	0.00012439	1.47737e-07	0.000881684	5.96664e-11	0.000881684	0.000881684	0.000881684	0.00527527	0.02604	0.000881684	1.47737e-07	5.96664e-11
53961	Homo sapiens	GSM1669017	T47D	Epithelium	Mammary Gland	ESR1	53961_sort_peaks.narrowPeak.bed	0.000140682	0.31958	0.0277521	0.000140682	0.31958	0.000140682	1.12539e-09	4.67172e-12	0.000140682	1.77559e-07	0.000140682	1.77559e-07	0.00573301	0.000140682	0.000140682	0.00573301	0.00573301	0.0277521	1.77559e-07	1.12539e-09
53962	Homo sapiens	GSM1669018	T47D	Epithelium	Mammary Gland	ESR1	53962_sort_peaks.narrowPeak.bed	0.000935437	0.684342	0.0270103	0.000133499	1	0.000133499	1.37011e-08	6.86853e-11	0.000935437	1.64185e-07	0.00553352	1.63664e-05	0.0270103	0.000935437	0.000133499	0.00553352	0.105496	0.0270103	1.64185e-07	1.02267e-09
53963	Homo sapiens	GSM1669019	T47D	Epithelium	Mammary Gland	ESR1	53963_sort_peaks.narrowPeak.bed	0.000143767	0.688776	0.0280649	1.78406e-05	1	0.000143767	1.17088e-09	4.89587e-12	0.00099529	1.83409e-07	0.00099529	1.54947e-08	0.00099529	0.000143767	0.000143767	0.00581762	0.108368	0.00581762	1.92796e-06	7.9617e-11
53967	Homo sapiens	GSM1669023	T47D	Epithelium	Mammary Gland	EP300	53967_sort_peaks.narrowPeak.bed	0.00209894	0.599765	1	3.12653e-06	0.229742	3.21053e-05	4.10209e-12	1.24226e-17	0.00209894	7.71504e-11	2.6486e-07	3.12653e-06	2.6486e-07	0.000282812	3.12653e-06	0.00209894	0.00209894	0.000282812	1.30505e-09	4.10209e-12
53968	Homo sapiens	GSM1669024	T47D	Epithelium	Mammary Gland	EP300	53968_sort_peaks.narrowPeak.bed	0.000555186	0.275581	0.647156	7.93655e-06	0.000555186	4.89043e-09	7.65241e-07	1.02174e-16	0.000555186	2.46614e-15	7.93655e-06	7.93655e-06	7.16427e-05	0.000555186	7.93655e-06	0.000555186	7.16427e-05	7.16427e-05	3.294e-10	4.89043e-09
53969	Homo sapiens	GSM1669025	T47D	Epithelium	Mammary Gland	EP300	53969_sort_peaks.narrowPeak.bed	0.000344181	0.242372	0.242372	4.09883e-06	0.0679741	4.05486e-05	1.91498e-09	2.28831e-17	4.09883e-06	1.91498e-09	4.05486e-05	4.05486e-05	4.05486e-05	0.00246211	4.05486e-05	0.0144949	0.00246211	4.05486e-05	6.49169e-12	3.24062e-13
53970	Homo sapiens	GSM1669026	T47D	Epithelium	Mammary Gland	EP300	53970_sort_peaks.narrowPeak.bed	0.00554995	0.316279	0.0270716	0.000938879	0.105664	0.000134086	1.03089e-09	0.000134086	0.105664	0.000134086	1.64502e-05	1.75739e-06	0.000938879	0.000134086	0.00554995	0.0270716	0.316279	0.316279	0.0270716	1.65265e-07
53971	Homo sapiens	GSM1669027	T47D	Epithelium	Mammary Gland	EP300	53971_sort_peaks.narrowPeak.bed	0.00103185	0.110071	0.0286966	1.8759e-05	0.110071	0.00103185	1.26688e-09	0.0001501	0.0286966	2.04168e-06	2.04168e-06	1.9562e-07	0.0001501	0.0001501	0.0001501	0.0286966	0.0286966	0.324076	0.00103185	1.26688e-09
53972	Homo sapiens	GSM1669028	T47D	Epithelium	Mammary Gland	EP300	53972_sort_peaks.narrowPeak.bed	0.000145016	0.321679	0.0281905	1.95026e-06	0.321679	0.00100252	8.10024e-11	1.80212e-05	0.108708	1.95026e-06	0.00100252	1.57189e-08	0.000145016	1.80212e-05	0.000145016	0.108708	0.0281905	0.108708	0.00100252	4.98827e-12
53973	Homo sapiens	GSM1669029	T47D	Epithelium	Mammary Gland	EP300	53973_sort_peaks.narrowPeak.bed	0.0277521	0.10752	0.0277521	0.000140682	0.10752	0.00573301	7.62476e-11	0.000977388	0.10752	0.000977388	0.000140682	1.87319e-06	0.000140682	0.000140682	0.00573301	0.0277521	0.31958	0.31958	0.10752	1.77559e-07
53974	Homo sapiens	GSM1669030	T47D	Epithelium	Mammary Gland	EP300	53974_sort_peaks.narrowPeak.bed	0.00620043	0.11213	0.029466	2.18575e-06	0.327667	1.99132e-05	9.61173e-11	1.99132e-05	0.00620043	1.99132e-05	1.81259e-08	2.18575e-06	2.18575e-06	1.99132e-05	0.00107709	0.00620043	0.11213	0.029466	0.000157998	9.61173e-11
53975	Homo sapiens	GSM1669031	T47D	Epithelium	Mammary Gland	EP300	53975_sort_peaks.narrowPeak.bed	0.00105052	0.00607675	0.00607675	2.01989e-07	0.692638	0.000153351	1.3175e-09	0.000153351	0.00607675	1.92329e-05	1.3175e-09	2.01989e-07	2.10068e-06	0.000153351	0.00105052	0.00607675	0.0290157	0.110927	0.00105052	5.62903e-12
53976	Homo sapiens	GSM1669032	T47D	Epithelium	Mammary Gland	PR	53976_sort_peaks.narrowPeak.bed	1	1	1	1	0.0406343	1	1	1.0233e-05	0.0406343	0.0406343	0.0406343	1	1	1	1	0.0406343	0.0406343	0.0406343	1	1
53977	Homo sapiens	GSM1669033	T47D	Epithelium	Mammary Gland	PR	53977_sort_peaks.narrowPeak.bed	1	0.0848814	1	1	0.0848814	1	0.0848814	0.00360443	1	0.0848814	0.00360443	1	0.0848814	1	1	0.0848814	1	1	1	1
53978	Homo sapiens	GSM1669034	T47D	Epithelium	Mammary Gland	PR	53978_sort_peaks.narrowPeak.bed	1	1	1	1	1	1	1	5.10219e-05	1	0.0683386	0.0683386	1	1	1	1	0.0683386	1	1	1	1
53979	Homo sapiens	GSM1669035	T47D	Epithelium	Mammary Gland	PR	53979_sort_peaks.narrowPeak.bed	0.000193041	0.341987	0.0326664	2.51471e-05	0.341987	2.51471e-05	1.43452e-10	0.0012735	0.0326664	0.0012735	2.51471e-05	2.00809e-09	0.00709694	0.000193041	0.00709694	0.341987	0.0326664	0.341987	0.00709694	2.52968e-08
53980	Homo sapiens	GSM1669036	T47D	Epithelium	Mammary Gland	PR	53980_sort_peaks.narrowPeak.bed	0.00161315	0.00858464	0.00858464	0.00161315	0.363003	3.49786e-05	2.53039e-10	0.00161315	0.0377637	0.00858464	4.0561e-08	4.0561e-08	0.000256194	4.16089e-06	0.00858464	0.363003	0.133325	0.133325	0.0377637	4.35877e-07
53981	Homo sapiens	GSM1669037	T47D	Epithelium	Mammary Gland	PR	53981_sort_peaks.narrowPeak.bed	0.00134474	0.346742	0.0337771	2.71301e-05	0.346742	0.000206031	3.42487e-14	0.000206031	0.0337771	0.00134474	3.14308e-07	2.81963e-08	3.11199e-06	3.11199e-06	0.007415	0.346742	0.123356	0.346742	0.0337771	2.26286e-09
53982	Homo sapiens	GSM1669038	T47D	Epithelium	Mammary Gland	PR	53982_sort_peaks.narrowPeak.bed	0.0332885	0.344663	0.0332885	0.000200263	0.122108	0.00131321	1.00375e-11	0.00131321	0.0332885	0.00727464	3.01211e-07	2.68931e-08	0.000200263	2.6247e-05	0.00131321	0.122108	0.708593	0.122108	0.122108	2.68931e-08
53983	Homo sapiens	GSM1669039	T47D	Epithelium	Mammary Gland	PR	53983_sort_peaks.narrowPeak.bed	0.00801678	0.355332	0.0358465	0.0014816	0.717208	0.0014816	2.06232e-10	0.0014816	0.0358465	0.00801678	3.74054e-07	3.63231e-06	0.000231378	3.10597e-05	0.00801678	0.355332	0.717208	0.355332	0.128577	3.63231e-06
53984	Homo sapiens	GSM1669040	T47D	Epithelium	Mammary Gland	PR	53984_sort_peaks.narrowPeak.bed	0.00772216	0.35119	0.0348385	2.91069e-05	0.35119	0.00141426	7.29488e-13	0.00141426	0.00772216	0.00772216	3.37246e-06	3.11802e-08	3.37246e-06	2.91069e-05	0.000218844	0.35119	0.713888	0.126046	0.126046	3.11802e-08
54046	Homo sapiens	GSM1669102	T47D	Epithelium	Mammary Gland	ESR1	54046_sort_peaks.narrowPeak.bed	1	1	1	1	1	1	1	1	1	1	1	1	1	1	1	1	1	1	1	1
54047	Homo sapiens	GSM1669103	T47D	Epithelium	Mammary Gland	ESR1	54047_sort_peaks.narrowPeak.bed	0.102884	0.102884	1	1.71103e-05	0.102884	0.000211865	1.71103e-05	5.8956e-12	0.000211865	0.00214754	0.421267	0.00214754	0.102884	0.0171882	0.0171882	0.00214754	0.000211865	0.0171882	1.71103e-05	1.71103e-05
54048	Homo sapiens	GSM1669104	T47D	Epithelium	Mammary Gland	ESR1	54048_sort_peaks.narrowPeak.bed	1	1	1	0.147527	0.147527	1	1	0.0111886	1	1	1	0.147527	1	1	1	0.147527	0.147527	1	1	1
54049	Homo sapiens	GSM1669105	T47D	Epithelium	Mammary Gland	ESR1	54049_sort_peaks.narrowPeak.bed	0.349703	1	0.349703	6.97799e-05	0.349703	0.00909137	0.0685426	4.25697e-10	0.00909137	0.00909137	0.349703	0.000897527	0.0685426	0.349703	0.0685426	0.00909137	0.00909137	0.349703	6.97799e-05	6.97799e-05
54050	Homo sapiens	GSM1669106	T47D	Epithelium	Mammary Gland	ESR1	54050_sort_peaks.narrowPeak.bed	1	0.187598	1	0.187598	0.187598	0.187598	1	1	1	1	1	1	1	1	1	0.187598	0.187598	0.187598	1	1
54051	Homo sapiens	GSM1669107	T47D	Epithelium	Mammary Gland	ESR1	54051_sort_peaks.narrowPeak.bed	0.405358	0.405358	1	1.28745e-05	0.0945281	0.00178799	0.00178799	3.43073e-12	0.00178799	0.00178799	0.405358	0.0150414	0.0945281	0.0150414	0.0150414	0.00178799	0.000167722	0.00178799	0.000167722	0.000167722
54052	Homo sapiens	GSM1669108	T47D	Epithelium	Mammary Gland	ESR1	54052_sort_peaks.narrowPeak.bed	1	1	1	0.114946	0.114946	1	1	0.114946	1	1	1	1	1	1	1	0.114946	0.114946	1	1	1
54053	Homo sapiens	GSM1669109	T47D	Epithelium	Mammary Gland	ESR1	54053_sort_peaks.narrowPeak.bed	0.0735688	1	0.0735688	8.45392e-05	0.361332	0.00104379	0.0101535	2.20229e-11	0.0101535	0.00104379	0.361332	0.00104379	0.361332	0.00104379	0.361332	0.0101535	0.0101535	0.0735688	3.10897e-07	8.45392e-05
54054	Homo sapiens	GSM1669110	T47D	Epithelium	Mammary Gland	ESR1	54054_sort_peaks.narrowPeak.bed	1	1	1	0.00258605	0.0721239	1	1	1	1	0.0721239	1	1	1	1	0.0721239	0.0721239	0.00258605	1	0.0721239	0.0721239
54055	Homo sapiens	GSM1669111	T47D	Epithelium	Mammary Gland	ESR1	54055_sort_peaks.narrowPeak.bed	1	1	1	0.00021246	0.253785	0.00315243	0.0346084	1.44055e-11	0.0346084	0.00315243	1	0.00315243	0.253785	0.0346084	0.253785	0.00021246	0.00315243	0.00315243	0.00315243	0.00021246
54056	Homo sapiens	GSM1669112	T47D	Epithelium	Mammary Gland	ESR1	54056_sort_peaks.narrowPeak.bed	1	1	1	0.110608	0.110608	1	1	0.110608	1	1	1	1	1	1	1	0.110608	0.110608	1	1	1
54057	Homo sapiens	GSM1669113	T47D	Epithelium	Mammary Gland	ESR1	54057_sort_peaks.narrowPeak.bed	1	1	1	1	1	1	1	1.06827e-06	1	0.0728791	1	1	1	1	1	0.0728791	1	1	1	1
54058	Homo sapiens	GSM1669114	T47D	Epithelium	Mammary Gland	PR	54058_sort_peaks.narrowPeak.bed	1	1	1	1	1	1	1	1	1	1	1	1	1	1	1	1	1	1	1	1
54059	Homo sapiens	GSM1669115	T47D	Epithelium	Mammary Gland	PR	54059_sort_peaks.narrowPeak.bed	1	0.0351544	1	1	0.0351544	1	1	1	1	1	1	1	1	1	1	1	1	1	1	1
54060	Homo sapiens	GSM1669116	T47D	Epithelium	Mammary Gland	PR	54060_sort_peaks.narrowPeak.bed	0.00751642	0.124251	0.0341288	0.0341288	1	0.124251	1.70179e-10	0.000210233	0.124251	0.0341288	2.91613e-08	3.23967e-07	0.000210233	3.19681e-06	0.00136761	0.124251	1	0.348225	0.00751642	2.77761e-05
54061	Homo sapiens	GSM1669117	T47D	Epithelium	Mammary Gland	PR	54061_sort_peaks.narrowPeak.bed	0.0317126	0.337819	0.0317126	0.0317126	1	0.0317126	1.80674e-09	0.000182227	0.118042	0.0317126	2.29812e-08	2.61493e-07	2.35134e-05	2.35134e-05	0.00121358	0.337819	1	0.118042	0.0317126	0.000182227
54062	Homo sapiens	GSM1669118	T47D	Epithelium	Mammary Gland	PR	54062_sort_peaks.narrowPeak.bed	1	0.101868	1	1	0.101868	1	1	1	1	1	1	1	1	1	1	1	1	1	1	1
54063	Homo sapiens	GSM1669119	T47D	Epithelium	Mammary Gland	PR	54063_sort_peaks.narrowPeak.bed	1	0.071368	1	1	0.071368	1	1	1	1	1	1	1	1	1	1	1	1	1	1	1
54064	Homo sapiens	GSM1669120	T47D	Epithelium	Mammary Gland	PR	54064_sort_peaks.narrowPeak.bed	0.0326664	0.341987	0.0326664	0.341987	1	0.120511	2.00809e-09	0.0012735	0.120511	0.120511	2.85079e-07	2.85079e-07	0.0012735	2.51471e-05	0.00709694	0.341987	1	0.7064	0.0326664	2.51471e-05
54065	Homo sapiens	GSM1669121	T47D	Epithelium	Mammary Gland	PR	54065_sort_peaks.narrowPeak.bed	0.00122624	0.338713	0.0319156	0.000184501	1	0.0319156	1.31036e-10	2.38557e-05	0.0319156	0.00122624	2.34608e-08	2.66397e-07	0.000184501	2.38557e-05	0.00122624	0.338713	0.703696	0.11857	0.00122624	2.66397e-07
54066	Homo sapiens	GSM1669122	T47D	Epithelium	Mammary Gland	PR	54066_sort_peaks.narrowPeak.bed	1	0.0736337	1	1	0.0736337	1	1	1	1	1	1	1	1	1	1	1	1	1	1	1
54067	Homo sapiens	GSM1669123	T47D	Epithelium	Mammary Gland	PR	54067_sort_peaks.narrowPeak.bed	1	0.0343691	1	1	0.0343691	1	1	1	1	1	1	1	1	1	1	1	1	1	1	1
54068	Homo sapiens	GSM1669124	T47D	Epithelium	Mammary Gland	PR	54068_sort_peaks.narrowPeak.bed	0.0327352	0.120688	0.00711653	0.000193833	1	0.00711653	2.54699e-08	0.000193833	0.120688	0.00711653	2.86833e-07	2.86833e-07	0.000193833	2.52674e-05	0.00711653	0.0327352	0.706644	0.342285	0.00127787	2.52674e-05
54069	Homo sapiens	GSM1669125	T47D	Epithelium	Mammary Gland	PR	54069_sort_peaks.narrowPeak.bed	0.0309084	0.334241	0.0309084	0.00660074	1	0.0309084	2.11491e-08	0.00116397	0.115942	0.00660074	2.42661e-07	2.47279e-06	2.47279e-06	2.21849e-05	0.0309084	0.115942	0.699971	0.334241	0.00660074	2.42661e-07
59376	Homo sapiens	GSM1967548	T47D	Epithelium	Mammary Gland	ESR1	59376_sort_peaks.narrowPeak.bed	0.00348517	1	1	7.07413e-07	0.643624	2.95779e-10	7.07413e-07	1.05264e-22	0.000528212	1.77493e-11	6.75148e-05	7.40785e-06	5.94425e-08	0.00348517	5.94425e-08	0.0189446	0.000528212	6.75148e-05	4.43416e-09	5.94425e-08
59377	Homo sapiens	GSM1967549	T47D	Epithelium	Mammary Gland	ESR1	59377_sort_peaks.narrowPeak.bed	0.00353254	0.644805	1	6.12232e-08	0.644805	4.58182e-09	3.06624e-10	1.12387e-22	6.88685e-05	1.846e-11	6.88685e-05	7.26253e-07	1.00485e-12	0.000537087	3.06624e-10	0.000537087	0.00353254	7.58067e-06	3.06624e-10	4.58182e-09
59378	Homo sapiens	GSM1967550	T47D	Epithelium	Mammary Gland	ESR1	59378_sort_peaks.narrowPeak.bed	0.0214028	0.286457	1	8.41537e-08	0.657548	9.64015e-07	8.41537e-08	6.38542e-24	8.52839e-05	8.41537e-08	0.000642602	8.52839e-05	6.52224e-09	0.00408479	4.52065e-10	0.000642602	0.00408479	8.52839e-05	8.41537e-08	8.41537e-08
67793	Homo sapiens	GSM1842720	T47D	None	None	BRD4	67793_sort_peaks.narrowPeak.bed	0.0271946	0.000135267	0.000945792	1.67443e-07	1.40035e-08	0.000135267	1.04752e-09	1.66188e-05	1.40035e-08	0.000135267	1.77797e-06	1.66188e-05	1.04752e-09	1.77797e-06	0.000135267	1.67443e-07	1.77797e-06	0.0271946	0.316879	1.77797e-06
67794	Homo sapiens	GSM1842719	T47D	None	None	BRD4	67794_sort_peaks.narrowPeak.bed	0.00391559	0.00391559	0.000609882	4.03674e-10	8.01324e-05	0.000609882	5.88403e-09	5.88403e-09	9.03953e-06	8.87615e-07	9.03953e-06	9.03953e-06	8.87615e-07	0.000609882	8.87615e-07	8.01324e-05	8.01324e-05	0.00391559	0.000609882	2.49154e-11
68181	Homo sapiens	GSM1541448	T47D	None	Breast	H2AZ	68181_sort_peaks.narrowPeak.bed	0.0954539	0.0954539	0.0234261	0.297622	0.0954539	0.0954539	0.667917	0.297622	0.297622	1	0.297622	0.667917	0.0954539	0.0954539	0.0234261	0.0234261	0.297622	0.0954539	0.0234261	0.0954539
68838	Homo sapiens	GSM1858659	T47D	Embryonic Stem Cell	Breast	FOXA1	68838_sort_peaks.narrowPeak.bed	0.0286331	0.323776	0.691099	0.0286331	1	0.000149457	1.86654e-05	1.25697e-09	0.109901	0.000149457	0.00102815	1.94367e-07	0.000149457	0.00102815	1.94367e-07	0.691099	0.323776	0.00597214	0.000149457	0.00102815
68839	Homo sapiens	GSM1858658	T47D	Embryonic Stem Cell	Breast	FOXA1	68839_sort_peaks.narrowPeak.bed	0.104825	0.314778	1	0.00546813	1	1.60349e-05	1.59929e-07	9.90359e-10	0.314778	1.60349e-05	1.60349e-05	1.59929e-07	1.60349e-05	0.000921768	1.70683e-06	0.68329	0.104825	0.0267657	1.60349e-05	0.000131173
68840	Homo sapiens	GSM1858657	T47D	Embryonic Stem Cell	Breast	FOXA1	68840_sort_peaks.narrowPeak.bed	0.107182	0.31898	0.107182	0.0276276	0.686958	0.00569941	0.00569941	0.000139464	0.31898	0.000970297	0.000970297	1.72206e-05	0.000139464	0.0276276	1.85165e-06	0.686958	0.107182	0.0276276	0.00569941	0.0276276
68841	Homo sapiens	GSM1858656	T47D	Embryonic Stem Cell	Breast	FOXA1	68841_sort_peaks.narrowPeak.bed	0.0266439	0.314177	0.682763	0.0266439	1	0.00543565	1.57837e-07	1.58712e-05	0.314177	0.000130022	1.58712e-05	1.58712e-05	1.68697e-06	1.58712e-05	1.31139e-08	0.314177	0.10449	0.10449	0.000130022	1.68697e-06
68842	Homo sapiens	GSM1858655	T47D	Embryonic Stem Cell	Breast	FOXA1	68842_sort_peaks.narrowPeak.bed	0.109218	0.690069	0.322578	0.109218	0.690069	0.00101344	1.98412e-06	0.00101344	0.322578	0.00101344	0.00101344	1.89428e-07	0.000146906	0.00590311	0.00101344	1	0.322578	0.00590311	0.00101344	0.00590311
68843	Homo sapiens	GSM1858654	T47D	Embryonic Stem Cell	Breast	FOXA1	68843_sort_peaks.narrowPeak.bed	0.00533901	0.312374	1	0.103488	1	0.0262805	1.51706e-07	1.62856e-06	0.681175	0.000894892	1.53888e-05	1.62856e-06	1.53888e-05	1.62856e-06	1.62856e-06	0.681175	0.312374	0.103488	0.000894892	1.53888e-05
68844	Homo sapiens	GSM1858653	T47D	Embryonic Stem Cell	Breast	ESR1	68844_sort_peaks.narrowPeak.bed	0.00407159	0.657264	1	9.6647e-06	0.286155	8.35583e-08	8.35583e-08	2.2419e-22	0.000640038	6.47104e-09	8.48783e-05	8.48783e-05	9.6647e-06	0.0894123	1.57329e-12	0.00407159	0.0213497	0.000640038	8.35583e-08	8.35583e-08
68845	Homo sapiens	GSM1858652	T47D	Embryonic Stem Cell	Breast	ESR1	68845_sort_peaks.narrowPeak.bed	0.000674002	0.660945	0.660945	1.03953e-06	0.0914602	5.01331e-10	9.15952e-08	2.68889e-19	0.00424558	9.15952e-08	1.03829e-05	1.03953e-06	1.03953e-06	0.0220467	9.28284e-14	0.00424558	0.000674002	1.03829e-05	7.16562e-09	7.16562e-09
68846	Homo sapiens	GSM1858651	T47D	Embryonic Stem Cell	Breast	ESR1	68846_sort_peaks.narrowPeak.bed	0.00428648	0.661789	1	9.15613e-05	0.290985	5.14383e-10	7.33509e-09	2.80451e-19	0.000682036	1.8515e-12	9.35439e-08	1.05919e-06	9.35439e-08	0.000682036	5.14383e-10	0.0222095	0.0222095	0.000682036	7.33509e-09	9.35439e-08
68847	Homo sapiens	GSM1858650	T47D	Embryonic Stem Cell	Breast	ESR1	68847_sort_peaks.narrowPeak.bed	0.000521631	0.642736	1	6.6514e-05	0.271049	6.6514e-05	1.72327e-11	1.72327e-11	0.000521631	1.72327e-11	7.28045e-06	7.28045e-06	7.28045e-06	5.81372e-08	6.93563e-07	0.0187971	0.000521631	0.00344994	4.32622e-09	1.72327e-11
68848	Homo sapiens	GSM1858649	T47D	Embryonic Stem Cell	Breast	NR3C1	68848_sort_peaks.narrowPeak.bed	0.000242126	0.58902	0.58902	0.00184985	0.58902	0.00184985	9.64235e-10	5.53329e-11	0.0116218	9.64235e-10	2.6695e-05	2.07636e-07	2.07636e-07	2.6695e-05	2.07636e-07	0.220154	0.0116218	0.220154	0.00184985	1.50204e-08
68849	Homo sapiens	GSM1858648	T47D	Embryonic Stem Cell	Breast	NR3C1	68849_sort_peaks.narrowPeak.bed	0.0123207	0.595433	0.595433	0.00199496	0.0605518	0.0605518	1.76818e-08	1.15537e-09	0.225842	1.76818e-08	2.98077e-05	2.98077e-05	0.000265681	0.000265681	6.74887e-11	0.225842	0.0605518	0.225842	0.000265681	2.40144e-07
68850	Homo sapiens	GSM1858647	T47D	Embryonic Stem Cell	Breast	NR3C1	68850_sort_peaks.narrowPeak.bed	0.0024385	0.432574	0.432574	0.0024385	0.432574	0.018852	1.46506e-06	1.46506e-06	0.432574	2.0847e-05	1.46506e-06	8.81277e-08	2.0847e-05	0.000249163	0.000249163	0.109086	0.018852	0.018852	0.0024385	8.81277e-08
68851	Homo sapiens	GSM1858646	T47D	Embryonic Stem Cell	Breast	NR3C1	68851_sort_peaks.narrowPeak.bed	0.163373	0.163373	1	0.163373	1	0.163373	0.0138117	3.16412e-05	1	0.000770812	0.0138117	0.0138117	0.163373	0.0138117	0.163373	0.163373	1	0.0138117	1	0.0138117
68966	Homo sapiens	GSM2112810	T47D	None	Breast	PR	68966_sort_peaks.narrowPeak.bed	6.47287e-05	0.754428	1	8.41552e-06	0.160495	7.32487e-10	8.41552e-06	6.49842e-16	0.0122157	8.93433e-09	8.93433e-09	6.47287e-05	0.000433989	0.0493566	8.41552e-06	0.000433989	0.00250325	6.47287e-05	7.32487e-10	9.80971e-08
68967	Homo sapiens	GSM2112809	T47D	None	Breast	PR	68967_sort_peaks.narrowPeak.bed	0.0158076	1.88425e-07	1.41476e-05	0.00345479	0.00345479	0.183491	0.0599654	0.000639343	0.000101844	0.0158076	0.183491	0.183491	0.437105	0.00345479	0.00345479	1.41476e-05	0.00345479	0.0599654	0.183491	0.0599654
68968	Homo sapiens	GSM2112808	T47D	None	Breast	PR	68968_sort_peaks.narrowPeak.bed	5.36552e-06	0.734584	0.734584	5.80405e-07	0.734584	3.71206e-10	0.00189105	1.91758e-23	0.000309956	1.65254e-12	5.80405e-07	0.00189105	0.00189105	0.0416152	5.36552e-06	0.00189105	0.00975443	4.36861e-05	2.59873e-11	3.71206e-10
68969	Homo sapiens	GSM2112807	T47D	None	Breast	PR	68969_sort_peaks.narrowPeak.bed	0.159712	0.0121019	0.0121019	0.0121019	0.0490082	0.159712	0.0121019	0.0121019	0.159712	0.403427	0.0121019	0.00247418	0.0121019	0.0121019	0.403427	0.0121019	0.0490082	0.159712	0.753605	0.403427
68970	Homo sapiens	GSM2112802	T47D	None	Breast	ESR1	68970_sort_peaks.narrowPeak.bed	5.16767e-05	0.150035	0.0107403	7.09805e-08	0.0447701	0.000357912	0.000357912	2.32014e-12	0.0107403	6.50275e-06	0.0447701	7.09805e-08	5.16767e-05	0.000357912	0.002132	0.002132	0.0107403	6.50275e-06	4.96129e-10	6.25485e-09
68971	Homo sapiens	GSM2112801	T47D	None	Breast	PR	68971_sort_peaks.narrowPeak.bed	2.93794e-05	0.00142373	0.0002206	0.00142373	0.126407	0.0002206	2.56522e-09	3.4822e-07	0.00142373	0.0002206	0.00142373	0.0002206	2.93794e-05	3.4822e-07	0.00776378	0.0349814	0.0349814	0.0349814	0.0002206	3.15986e-08
68972	Homo sapiens	GSM2112800	T47D	None	Breast	ESR1	68972_sort_peaks.narrowPeak.bed	0.0417738	4.4069e-05	0.0098034	0.00190288	0.00190288	0.0417738	0.0098034	0.000312282	4.4069e-05	0.143004	0.378248	0.378248	0.378248	0.00190288	0.143004	0.000312282	0.00190288	0.0417738	0.0417738	0.0098034
68973	Homo sapiens	GSM2112799	T47D	None	Breast	PR	68973_sort_peaks.narrowPeak.bed	1	1	0.0614869	0.0614869	1	1	1	3.6809e-05	0.0614869	1	1	1	1	0.0614869	1	1	1	1	1	1
68974	Homo sapiens	GSM2112798	T47D	None	Breast	ESR1	68974_sort_peaks.narrowPeak.bed	4.03337e-06	0.361236	0.721886	4.20865e-07	0.0373161	1.62998e-11	3.40393e-05	5.74745e-18	0.00845118	1.62998e-11	4.03337e-06	0.000250285	0.000250285	0.132223	2.41452e-10	0.132223	0.0373161	3.40393e-05	3.23506e-09	2.41452e-10
68975	Homo sapiens	GSM2112797	T47D	None	Breast	PR	68975_sort_peaks.narrowPeak.bed	0.672849	0.0983739	0.0244514	0.303047	0.0244514	0.0983739	0.0244514	0.0244514	0.0983739	0.672849	0.0983739	0.0983739	1	0.0244514	0.0244514	0.672849	0.0983739	0.672849	0.672849	0.672849
68976	Homo sapiens	GSM2112796	T47D	None	Breast	ESR1	68976_sort_peaks.narrowPeak.bed	0.763302	1.2123e-06	0.000505128	0.0532808	1.03131e-05	0.169183	0.013516	0.0532808	0.013516	0.169183	0.0532808	0.763302	0.763302	0.0532808	0.00284028	0.00284028	0.169183	0.0532808	0.417124	0.169183
68977	Homo sapiens	GSM2112795	T47D	None	Breast	PR	68977_sort_peaks.narrowPeak.bed	0.43095	1.28471e-05	1.55329e-06	0.00325466	0.179021	0.000595032	0.000595032	1.55329e-06	0.000595032	0.0150715	0.0150715	0.0150715	0.0150715	0.000595032	1.55329e-06	0.179021	0.0150715	0.179021	0.0578478	0.00325466
69731	Homo sapiens	GSM2131194	T47D	None	Breast	KDM5A	69731_sort_peaks.narrowPeak.bed	0.794904	8.59787e-14	3.29753e-08	0.794904	2.15761e-05	0.464636	0.794904	1	0.000147116	0.204179	0.794904	1	1	0.204179	0.794904	0.204179	0.000875074	0.0701108	0.794904	1
69732	Homo sapiens	GSM2131193	T47D	None	Breast	KDM5A	69732_sort_peaks.narrowPeak.bed	1	1.82812e-05	2.3131e-06	0.787904	1.82812e-05	0.453713	1	1	1.82812e-05	0.453713	1	1	1	0.195834	0.787904	0.065951	0.000773689	0.065951	0.787904	1
71952	Homo sapiens	GSM1908537	T47D	None	Breast	ESR1	71952_sort_peaks.narrowPeak.bed	0.0248574	0.674747	0.674747	1.29229e-07	0.0248574	7.63283e-10	1.29229e-07	5.91496e-22	0.00496468	1.35806e-05	0.000817891	0.000113721	1.29229e-07	0.00496468	7.75799e-15	0.0248574	1.35806e-05	1.35806e-05	1.05017e-08	7.63283e-10
73757	Homo sapiens	GSM2466774	T47D	None	Breast	MEN1	73757_sort_peaks.narrowPeak.bed	1	1	1	1	1	1	1	1	1	1	1	1	1	1	1	1	1	1	1	1
74138	Homo sapiens	GSM2242434	T47D	None	Breast	FOXA1	74138_sort_peaks.narrowPeak.bed	0.707864	0.121575	0.343771	0.00129987	0.707864	0.00129987	2.95747e-07	2.94814e-06	0.0330804	0.00129987	2.94814e-06	2.94814e-06	0.000197832	0.000197832	2.10042e-09	0.121575	0.0330804	0.343771	2.95747e-07	2.95747e-07
74139	Homo sapiens	GSM2242433	T47D	None	Breast	FOXA1	74139_sort_peaks.narrowPeak.bed	0.345257	0.122464	0.122464	0.00132216	0.709079	2.64968e-05	2.64968e-05	3.02911e-06	0.122464	0.000201898	2.64968e-05	0.000201898	2.64968e-05	3.02911e-06	3.04903e-07	0.345257	0.0334277	0.122464	3.02911e-06	3.02911e-06
74140	Homo sapiens	GSM2242432	T47D	None	Breast	ESR1	74140_sort_peaks.narrowPeak.bed	0.103655	0.68144	0.68144	1.54683e-05	0.103655	1.52713e-07	1.54683e-05	2.57251e-23	0.000898218	1.52713e-07	1.54683e-05	0.00012718	0.00012718	0.00535503	2.05561e-13	0.000898218	0.0263409	0.00535503	9.36031e-10	1.26418e-08
74141	Homo sapiens	GSM2242431	T47D	None	Breast	ESR1	74141_sort_peaks.narrowPeak.bed	0.106844	0.686437	0.686437	1.70468e-05	0.31838	1.72998e-07	1.83034e-06	3.44583e-23	0.00566595	1.45206e-08	0.000138254	0.000138254	1.70468e-05	0.00566595	2.4962e-13	0.00566595	0.00566595	0.00566595	1.72998e-07	1.45206e-08
74142	Homo sapiens	GSM2242429	T47D	None	Breast	FOXA1	74142_sort_peaks.narrowPeak.bed	0.347038	0.347038	0.347038	0.00134929	0.71053	3.16219e-07	0.000206866	3.12879e-06	0.123535	0.000206866	3.12879e-06	0.000206866	0.000206866	0.000206866	2.27972e-09	0.71053	0.0338473	0.00743521	3.12879e-06	3.12879e-06
74143	Homo sapiens	GSM2242428	T47D	None	Breast	FOXA1	74143_sort_peaks.narrowPeak.bed	0.347929	0.347929	0.347929	0.00136301	1	0.000209387	0.00136301	3.22014e-07	0.347929	2.76459e-05	0.000209387	0.000209387	0.000209387	0.000209387	2.33095e-09	0.711253	0.124071	0.0340583	3.22014e-07	3.22014e-07
74144	Homo sapiens	GSM2242427	T47D	None	Breast	ESR1	74144_sort_peaks.narrowPeak.bed	0.000814798	0.674477	0.674477	1.35094e-05	0.304853	4.94692e-11	1.35094e-05	4.64736e-25	0.000814798	7.57017e-10	0.000113208	0.000113208	1.35094e-05	0.0247991	1.56866e-13	0.0049495	0.0049495	0.000814798	1.04233e-08	7.57017e-10
74145	Homo sapiens	GSM2242426	T47D	None	Breast	ESR1	74145_sort_peaks.narrowPeak.bed	0.00504107	0.676097	0.676097	1.45499e-06	0.30666	7.95327e-10	1.45499e-06	5.13162e-25	0.000833492	7.95327e-10	0.000116315	0.000116315	1.39417e-05	0.00504107	1.67045e-13	0.000833492	0.000833492	1.39417e-05	1.33653e-07	7.95327e-10
74822	Homo sapiens	GSM2508064	T47D	None	Breast	KMT2D	74822_sort_peaks.narrowPeak.bed	1	1	1	1	1	1	1	1	1	1	1	1	1	1	1	1	1	1	0.0460838	1
74823	Homo sapiens	GSM2508062	T47D	None	Breast	KMT2D	74823_sort_peaks.narrowPeak.bed	1	1	1	1	1	0.182942	0.182942	0.182942	1	1	0.182942	0.182942	1	1	0.182942	1	1	1	0.0174592	1
74830	Homo sapiens	GSM2476831	T47D	None	None	T	74830_sort_peaks.narrowPeak.bed	0.0308419	0.699721	0.333942	2.45907e-06	0.333942	2.41147e-07	2.41147e-07	5.8905e-26	0.00658216	2.45907e-06	0.00115991	0.00017263	0.0308419	0.0308419	1.1472e-10	0.115768	0.00658216	0.0308419	2.10025e-08	2.10025e-08
74831	Homo sapiens	GSM2476830	T47D	None	None	T	74831_sort_peaks.narrowPeak.bed	0.00733457	0.709321	0.345554	3.06764e-07	0.345554	2.19657e-09	3.04553e-06	1.09566e-25	0.00733457	2.74449e-08	0.00132665	2.66225e-05	0.00132665	0.0334974	2.19657e-09	0.122643	0.0334974	0.00132665	2.19657e-09	3.06764e-07
74832	Homo sapiens	GSM2476829	T47D	None	None	T	74832_sort_peaks.narrowPeak.bed	0.000935437	0.684342	0.315979	0.000133499	0.315979	1.37011e-08	1.64185e-07	1.00866e-21	0.00553352	1.64185e-07	0.00553352	0.000133499	0.000133499	0.00553352	6.86853e-11	0.000935437	0.00553352	0.000133499	1.37011e-08	1.02267e-09
81169	Homo sapiens	GSM2644569	T47D	Epithelium	Mammary Gland	ESR1	81169_sort_peaks.narrowPeak.bed	1	1	1	0.0652995	0.0652995	0.00211215	1	4.43292e-05	1	0.0652995	1	0.0652995	1	0.0652995	1	0.00211215	0.00211215	0.0652995	1	0.0652995
81214	Homo sapiens	GSM2125134	T47D	cancer cells	Breast	PR	81214_sort_peaks.narrowPeak.bed	2.40863e-05	0.0320513	0.118922	0.00123473	0.70419	0.000186031	2.71633e-06	2.37855e-08	0.0069223	0.0320513	2.40863e-05	2.69712e-07	0.000186031	2.71633e-06	0.0069223	1	0.118922	0.339308	2.71633e-06	1.87645e-09
81339	Homo sapiens	GSM2644594	T47D	Epithelium	Mammary Gland	PR	81339_sort_peaks.narrowPeak.bed	1	1	1	1	1	1	1	1	1	1	1	1	1	1	1	1	1	1	1	1
82124	Homo sapiens	GSM2125135	T47D	cancer cells	Breast	ESR1	82124_sort_peaks.narrowPeak.bed	0.00808092	0.129121	0.356219	3.48999e-08	0.00808092	3.14922e-05	3.69019e-06	8.54647e-13	3.69019e-06	0.000234138	0.000234138	2.11197e-10	0.00149635	0.0360648	0.00149635	0.000234138	0.00149635	0.0360648	3.69019e-06	3.48999e-08
82132	Homo sapiens	GSM2125131	T47D	cancer cells	Breast	ESR1	82132_sort_peaks.narrowPeak.bed	2.68665e-06	0.703696	0.703696	2.68665e-06	0.00688391	2.68665e-06	2.34608e-08	9.49464e-23	2.38557e-05	2.34608e-08	2.38557e-05	2.34608e-08	0.000184501	0.00122624	1.84828e-09	0.00122624	0.000184501	0.00122624	1.31036e-10	2.66397e-07
82133	Homo sapiens	GSM2125130	T47D	cancer cells	Breast	PR	82133_sort_peaks.narrowPeak.bed	1	1	1	1	1	1	1	1	1	1	1	1	1	1	1	1	1	1	1	1
82338	Homo sapiens	GSM2125119	T47D	cancer cells	Breast	ESR1	82338_sort_peaks.narrowPeak.bed	0.000126226	1	1	4.71243e-08	1	0.00420758	0.000126226	2.76605e-06	0.0915656	2.76605e-06	0.00420758	0.000126226	0.00420758	0.000126226	0.00420758	0.00420758	0.00420758	0.000126226	2.76605e-06	4.71243e-08
82339	Homo sapiens	GSM2125118	T47D	cancer cells	Breast	PR	82339_sort_peaks.narrowPeak.bed	1	1	1	1	1	1	1	1	1	1	1	1	1	1	1	1	1	1	1	1
82340	Homo sapiens	GSM2125117	T47D	cancer cells	Breast	ESR1	82340_sort_peaks.narrowPeak.bed	1	1	1	1	1	1	1	1	1	1	1	1	1	1	1	1	1	1	1	1
82341	Homo sapiens	GSM2125116	T47D	cancer cells	Breast	PR	82341_sort_peaks.narrowPeak.bed	1	1	1	1	1	1	1	0.0264811	1	1	1	1	1	1	1	1	1	1	1	1
82471	Homo sapiens	GSM2644591	T47D	Epithelium	Mammary Gland	PR	82471_sort_peaks.narrowPeak.bed	0.0781423	0.0781423	0.263797	0.0176433	5.89363e-05	4.85728e-08	5.89363e-05	5.89363e-05	0.0176433	0.000471259	0.000471259	0.00317732	5.89363e-05	0.263797	0.263797	0.000471259	0.00317732	0.000471259	0.00317732	0.000471259
82472	Homo sapiens	GSM2644590	T47D	Epithelium	Mammary Gland	PR	82472_sort_peaks.narrowPeak.bed	0.000181473	0.117867	0.00120939	2.62811e-06	0.117867	2.34002e-05	1.79308e-09	2.28233e-08	0.0316451	2.62811e-06	0.000181473	2.28233e-08	2.59876e-07	2.59876e-07	2.34002e-05	0.0316451	0.00680758	0.0316451	0.00120939	1.2677e-10
82473	Homo sapiens	GSM2644593	T47D	Epithelium	Mammary Gland	PR	82473_sort_peaks.narrowPeak.bed	1.70683e-06	0.314778	0.00546813	0.000131173	0.104825	1.60349e-05	4.01633e-12	4.01633e-12	0.00546813	1.33071e-08	1.60349e-05	1.33071e-08	0.000131173	1.60349e-05	1.59929e-07	0.0267657	0.00546813	0.0267657	0.000131173	1.59929e-07
82474	Homo sapiens	GSM2644592	T47D	Epithelium	Mammary Gland	PR	82474_sort_peaks.narrowPeak.bed	0.000787367	0.0978847	0.302143	1.2882e-05	1.2882e-05	0.0242786	1.32949e-06	1.20766e-07	0.000787367	0.000108674	0.00481438	0.000108674	1.2882e-05	0.302143	0.000787367	0.000787367	1.20766e-07	0.000787367	0.0978847	0.000108674
82558	Homo sapiens	GSM2125133	T47D	cancer cells	Breast	ESR1	82558_sort_peaks.narrowPeak.bed	1	0.181607	1	0.181607	0.0171958	0.181607	1	1	0.0171958	0.181607	1	0.181607	1	1	1	0.0171958	0.0171958	0.181607	0.181607	1
82559	Homo sapiens	GSM2125132	T47D	cancer cells	Breast	PR	82559_sort_peaks.narrowPeak.bed	0.000214503	0.0344825	0.125147	0.00139079	0.349708	0.000214503	1.77177e-10	3.33885e-07	0.0076188	0.00139079	3.01557e-08	3.33885e-07	3.28363e-06	3.01557e-08	0.000214503	0.349708	0.349708	0.712693	3.01557e-08	2.43656e-09
82684	Homo sapiens	GSM2125098	T47D	cancer cells	Breast	PR	82684_sort_peaks.narrowPeak.bed	0.523891	0.037424	0.523891	0.000838964	0.000838964	0.037424	9.18071e-05	8.45176e-06	0.00629246	0.167787	0.167787	0.037424	0.000838964	0.000838964	0.00629246	0.00629246	1	0.167787	0.00629246	0.00629246
83258	Homo sapiens	GSM2644579	T47D	Epithelium	Mammary Gland	GATA3	83258_sort_peaks.narrowPeak.bed	0.00284871	1	0.254434	0.00284871	0.254434	5.02112e-05	2.72183e-09	5.11231e-13	0.000411917	5.25257e-06	5.02112e-05	5.02112e-05	5.25257e-06	5.02112e-05	5.02112e-05	0.0162204	0.0162204	0.00284871	0.000411917	2.72183e-09
83259	Homo sapiens	GSM2644578	T47D	Epithelium	Mammary Gland	FOXA1	83259_sort_peaks.narrowPeak.bed	0.00568267	0.107013	0.107013	1.71335e-05	0.31868	0.000138858	1.84097e-06	1.46261e-08	0.0275655	1.71335e-05	1.71335e-05	1.46261e-08	1.46261e-08	0.000966766	1.84097e-06	0.00568267	0.0275655	0.000966766	1.46261e-08	1.74129e-07
83264	Homo sapiens	GSM2644573	T47D	Epithelium	Mammary Gland	GATA3	83264_sort_peaks.narrowPeak.bed	0.00120103	0.000179974	0.117516	0.000179974	0.336925	2.56668e-07	2.59926e-06	2.44013e-14	0.00676964	2.25104e-08	2.25104e-08	2.56668e-07	1.76604e-09	0.00676964	0.000179974	2.59926e-06	0.336925	2.59926e-06	2.31751e-05	2.25104e-08
83265	Homo sapiens	GSM2644572	T47D	Epithelium	Mammary Gland	GATA3	83265_sort_peaks.narrowPeak.bed	0.000921768	0.00546813	0.0267657	0.00546813	0.314778	1.59929e-07	6.63209e-11	6.63209e-11	0.000921768	9.90359e-10	9.90359e-10	1.60349e-05	1.33071e-08	0.000131173	1.60349e-05	0.000921768	0.0267657	0.000131173	1.60349e-05	4.01633e-12
83266	Homo sapiens	GSM2644571	T47D	Epithelium	Mammary Gland	GATA3	83266_sort_peaks.narrowPeak.bed	0.000991689	0.0280021	0.0280021	0.000143145	0.688517	1.16165e-09	4.85027e-12	7.89324e-11	0.000991689	1.16165e-09	1.53837e-08	0.000143145	7.89324e-11	0.000143145	1.82226e-07	0.000143145	0.108198	0.000143145	0.000991689	7.89324e-11
83268	Homo sapiens	GSM2644577	T47D	Epithelium	Mammary Gland	FOXA1	83268_sort_peaks.narrowPeak.bed	0.000949263	0.106169	0.0272562	1.78834e-06	0.31718	1.67037e-05	1.78834e-06	1.41056e-08	0.0272562	1.67037e-05	1.68541e-07	1.78834e-06	1.68541e-07	1.67037e-05	1.68541e-07	0.00559946	0.0272562	0.000949263	1.41056e-08	1.05593e-09
83269	Homo sapiens	GSM2644576	T47D	Epithelium	Mammary Gland	FOXA1	83269_sort_peaks.narrowPeak.bed	0.00466736	0.299129	0.0962613	0.0237082	0.299129	0.000757734	1.12796e-07	2.42558e-12	0.0962613	0.000103811	1.12796e-07	0.000757734	1.25113e-06	1.22141e-05	1.22141e-05	0.299129	0.00466736	0.0962613	1.22141e-05	1.12796e-07
83270	Homo sapiens	GSM2644575	T47D	Epithelium	Mammary Gland	FOXA1	83270_sort_peaks.narrowPeak.bed	8.32715e-05	0.0887862	0.656123	0.0040191	0.656123	9.45237e-06	4.32865e-10	4.32865e-10	0.284947	9.33982e-07	9.33982e-07	8.32715e-05	9.33982e-07	9.45237e-06	8.32715e-05	0.021138	0.0887862	0.0887862	8.1214e-08	6.26979e-09
83271	Homo sapiens	GSM2644574	T47D	Epithelium	Mammary Gland	GATA3	83271_sort_peaks.narrowPeak.bed	1	1	1	1	1	1	0.0568918	3.81168e-07	1	2.89558e-05	1	1	1	0.00159551	1	0.00159551	1	0.0568918	1	0.0568918
84348	Homo sapiens	GSM2644614	T47D	Epithelium	Mammary Gland	POLR2A	84348_sort_peaks.narrowPeak.bed	0.000843613	2.83393e-09	3.07911e-08	5.26041e-19	1.78581e-11	2.05383e-05	2.38829e-16	0.00434863	1.23203e-12	2.36009e-10	2.63816e-06	3.01236e-07	1.16763e-17	1.23203e-12	0.000843613	7.77268e-14	2.38829e-16	2.63816e-06	3.01236e-07	1.78581e-11
84349	Homo sapiens	GSM2644612	T47D	Epithelium	Mammary Gland	POLR2A	84349_sort_peaks.narrowPeak.bed	2.13125e-05	2.99803e-09	2.75077e-06	2.41669e-20	1.27809e-17	2.75077e-06	5.78629e-19	0.0193415	1.90765e-11	3.24166e-08	3.15611e-07	1.90765e-11	5.78629e-19	1.32251e-12	2.13125e-05	1.32251e-12	2.60147e-16	2.75077e-06	3.24166e-08	1.32251e-12
84350	Homo sapiens	GSM2644613	T47D	Epithelium	Mammary Gland	POLR2A	84350_sort_peaks.narrowPeak.bed	2.06231e-05	2.85176e-09	0.000141441	5.31652e-19	4.53583e-15	2.06231e-05	1.17944e-17	0.0190319	2.37622e-10	3.0968e-08	2.65047e-06	2.37622e-10	5.31652e-19	1.79898e-11	0.000141441	1.2418e-12	7.83852e-14	2.06231e-05	3.0968e-08	7.83852e-14
84351	Homo sapiens	GSM2644610	T47D	Epithelium	Mammary Gland	POLR2A	84351_sort_peaks.narrowPeak.bed	0.000149226	1.3971e-12	3.13157e-09	1.01094e-21	2.77954e-16	0.000149226	6.22937e-19	0.00452803	1.3971e-12	0.000149226	2.19318e-05	8.89063e-14	2.77954e-16	2.63051e-10	2.19318e-05	1.3971e-12	8.89063e-14	2.19318e-05	2.84124e-06	8.89063e-14
84352	Homo sapiens	GSM2644611	T47D	Epithelium	Mammary Gland	POLR2A	84352_sort_peaks.narrowPeak.bed	0.106977	0.0057829	1	1.06916e-07	1.74692e-09	0.106977	0.0057829	1	0.000204657	1	1	0.0057829	0.000204657	0.0057829	1	0.0057829	5.30078e-06	1	0.106977	0.0057829
85565	Homo sapiens	GSM2644568	T47D	Epithelium	Mammary Gland	ESR1	85565_sort_peaks.narrowPeak.bed	0.157894	1	1	0.000692176	0.157894	0.000692176	0.000692176	7.94802e-12	0.0128717	0.000692176	0.0128717	0.0128717	0.0128717	0.0128717	0.000692176	0.000692176	0.000692176	0.000692176	0.000692176	0.000692176
86146	Homo sapiens	GSM2125108	T47D	cancer cells	Breast	PR	86146_sort_peaks.narrowPeak.bed	2.70874e-06	1	1	0.0264811	1	1	0.0264811	1	1	1	1	0.0264811	0.0264811	0.000336326	0.0264811	1	0.0264811	1	0.0264811	0.0264811
86147	Homo sapiens	GSM2125106	T47D	cancer cells	Breast	PR	86147_sort_peaks.narrowPeak.bed	1.52723e-11	0.0507305	1	2.03211e-05	1	0.0507305	0.00126366	0.0507305	1	0.0507305	1	2.03211e-05	0.00126366	0.00126366	0.00126366	0.0507305	0.00126366	1	2.03211e-05	2.36536e-07
86148	Homo sapiens	GSM2125104	T47D	cancer cells	Breast	PR	86148_sort_peaks.narrowPeak.bed	1	1	1	1	1	1	1	1	1	1	1	1	1	1	1	1	1	1	1	1
86149	Homo sapiens	GSM2125102	T47D	cancer cells	Breast	PR	86149_sort_peaks.narrowPeak.bed	1	1	1	1	1	1	1	1	1	1	1	1	1	1	1	1	1	1	1	1
86150	Homo sapiens	GSM2125100	T47D	cancer cells	Breast	PR	86150_sort_peaks.narrowPeak.bed	1	1	1	1	1	1	1	1	1	1	1	1	1	1	1	1	1	1	1	1
86312	Homo sapiens	GSM2644587	T47D	Epithelium	Mammary Gland	PR	86312_sort_peaks.narrowPeak.bed	1	1	1	1	1	1	1	1	1	1	1	1	1	1	1	1	1	1	1	1
86315	Homo sapiens	GSM2644582	T47D	Epithelium	Mammary Gland	GATA3	86315_sort_peaks.narrowPeak.bed	0.0173154	1	0.633427	0.00310083	0.633427	5.68649e-05	1.26433e-11	3.19428e-14	0.0173154	6.0689e-06	6.0689e-06	6.0689e-06	4.60589e-08	0.000457309	5.68649e-05	0.0173154	0.261682	0.000457309	0.0173154	1.26433e-11
86316	Homo sapiens	GSM2644580	T47D	Epithelium	Mammary Gland	GATA3	86316_sort_peaks.narrowPeak.bed	0.000432261	1	0.257755	0.0167167	0.629453	5.61432e-06	2.99154e-09	5.77886e-13	0.00296234	5.1581e-07	5.31765e-05	5.31765e-05	5.31765e-05	5.31765e-05	0.000432261	0.00296234	0.0167167	0.000432261	5.61432e-06	1.91922e-10
86317	Homo sapiens	GSM2644581	T47D	Epithelium	Mammary Gland	GATA3	86317_sort_peaks.narrowPeak.bed	0.00346165	1	0.271351	0.00346165	0.643032	6.68462e-05	4.36193e-09	2.90488e-10	0.00346165	7.32271e-06	7.32271e-06	6.98153e-07	5.85694e-08	6.68462e-05	0.00346165	0.00346165	0.0818748	6.68462e-05	6.68462e-05	9.42703e-13
86340	Homo sapiens	GSM2644570	T47D	Epithelium	Mammary Gland	ESR1	86340_sort_peaks.narrowPeak.bed	0.111699	1	1	0.0002661	0.111699	2.25864e-05	0.0002661	1.2221e-14	0.00256738	0.00256738	0.0195708	0.00256738	0.00256738	0.111699	0.0002661	0.0002661	0.00256738	0.0002661	2.25864e-05	2.25864e-05
86442	Homo sapiens	GSM2125120	T47D	cancer cells	Breast	PR	86442_sort_peaks.narrowPeak.bed	3.22014e-07	0.00749606	0.00749606	2.8966e-08	0.347929	2.76459e-05	8.03121e-17	2.33095e-09	0.00136301	3.22014e-07	1.10571e-11	2.8966e-08	3.22014e-07	1.6881e-10	3.22014e-07	0.347929	0.00749606	0.0340583	1.6881e-10	1.76791e-15
86443	Homo sapiens	GSM2125121	T47D	cancer cells	Breast	ESR1	86443_sort_peaks.narrowPeak.bed	1	1	1	1	1	1	1	1	1	1	1	1	1	1	1	1	1	1	1	1
86444	Homo sapiens	GSM2125122	T47D	cancer cells	Breast	PR	86444_sort_peaks.narrowPeak.bed	0.00133567	0.122999	0.0336371	0.00133567	0.346148	0.000204369	1.65667e-15	3.10516e-07	0.00737471	0.00133567	3.10516e-07	2.2295e-09	3.10516e-07	2.68753e-05	0.000204369	0.346148	0.709805	0.346148	0.000204369	3.10516e-07
86445	Homo sapiens	GSM2125123	T47D	cancer cells	Breast	ESR1	86445_sort_peaks.narrowPeak.bed	1	1	1	1	1	1	1	1	1	1	1	1	1	1	1	1	1	1	1	1
86446	Homo sapiens	GSM2125128	T47D	cancer cells	Breast	PR	86446_sort_peaks.narrowPeak.bed	1	1	1	1	1	1	1	1	1	1	1	1	1	1	1	1	1	1	1	1
86447	Homo sapiens	GSM2125129	T47D	cancer cells	Breast	ESR1	86447_sort_peaks.narrowPeak.bed	1	1	1	1	1	1	1	1	1	1	1	1	1	1	1	1	1	1	1	1
87200	Homo sapiens	GSM2644567	T47D	Epithelium	Mammary Gland	ESR1	87200_sort_peaks.narrowPeak.bed	0.00434144	0.662912	1	1.07879e-05	0.0224277	9.6199e-08	9.6199e-08	5.56106e-27	9.32976e-05	5.32265e-10	0.000692862	9.32976e-05	1.08591e-06	0.0925711	5.32265e-10	0.00434144	0.00434144	9.32976e-05	9.6199e-08	5.32265e-10
88432	Homo sapiens	GSM2644607	T47D	Epithelium	Mammary Gland	POLR2A	88432_sort_peaks.narrowPeak.bed	0.000158476	2.94869e-10	3.71351e-08	7.44316e-19	3.26094e-16	2.34999e-05	1.62292e-17	0.0723485	1.02418e-13	3.07182e-06	3.56962e-07	2.27104e-11	6.02954e-15	3.71351e-08	2.34999e-05	2.94869e-10	6.02954e-15	0.000932365	3.47866e-09	6.02954e-15
88436	Homo sapiens	GSM2644609	T47D	Epithelium	Mammary Gland	POLR2A	88436_sort_peaks.narrowPeak.bed	0.0232292	1	0.0232292	0.00170785	3.93775e-06	0.209845	3.93775e-06	0.209845	3.93775e-06	1	0.0232292	0.209845	9.2649e-05	9.2649e-05	0.209845	1	9.2649e-05	0.00170785	0.0232292	0.0232292
88437	Homo sapiens	GSM2644608	T47D	Epithelium	Mammary Gland	POLR2A	88437_sort_peaks.narrowPeak.bed	1	1	1	1	1	1	1	1	1	1	1	1	1	1	1	1	1	1	1	1
88447	Homo sapiens	GSM2644588	T47D	Epithelium	Mammary Gland	PR	88447_sort_peaks.narrowPeak.bed	1	1	1	1	1	1	1	1	1	1	1	1	1	1	1	1	1	1	1	1
88449	Homo sapiens	GSM2644589	T47D	Epithelium	Mammary Gland	PR	88449_sort_peaks.narrowPeak.bed	0.000188344	0.119451	0.00124755	2.76139e-06	0.119451	2.44356e-05	2.42801e-08	2.42801e-08	0.0322556	2.76139e-06	0.00698017	2.74751e-07	2.44356e-05	2.76139e-06	2.76139e-06	0.0322556	0.00698017	0.0322556	0.00124755	1.91944e-09
2254	Homo sapiens	GSM614615	MCF-7	Epithelium	Breast	CTCF	2254_sort_peaks.narrowPeak.bed	0.00249596	0.0121872	0.160299	9.58794e-07	0.0121872	8.87654e-09	0.160299	0.00249596	0.404287	0.0121872	0.00249596	0.000432471	0.00249596	0.160299	0.00249596	0.404287	0.0492694	0.000432471	0.0121872	0.0121872
2255	Homo sapiens	GSM614614	MCF-7	Epithelium	Breast	CTCF	2255_sort_peaks.narrowPeak.bed	0.00038749	0.00227781	0.0466081	7.24372e-09	0.0113256	4.23634e-11	0.0113256	0.00038749	0.154268	0.00227781	5.66994e-05	5.66994e-05	8.124e-07	0.0466081	0.00227781	0.0113256	0.0466081	5.66994e-05	0.00038749	5.66994e-05
2278	Homo sapiens	GSM699989	MCF-7	Epithelium	Breast	E2F1	2278_sort_peaks.narrowPeak.bed	0.0161845	1.38049e-10	5.28749e-18	2.0008e-07	1.72954e-09	0.00010617	0.000662464	0.00010617	1.4839e-05	1.4839e-05	1.4839e-05	0.0610398	1.4839e-05	1.4839e-05	0.00010617	1.96049e-08	0.0161845	0.00355825	0.000662464	0.00010617
2279	Homo sapiens	GSM699988	MCF-7	Epithelium	Breast	E2F1	2279_sort_peaks.narrowPeak.bed	0.0624222	2.13148e-08	2.66369e-19	1.57605e-05	7.42548e-13	0.00369325	0.00369325	0.00069285	1.89517e-09	0.00069285	0.00369325	0.016673	0.00069285	0.000111896	1.95633e-06	2.15838e-07	0.00369325	0.016673	0.016673	0.000111896
2280	Homo sapiens	GSM699987	MCF-7	Epithelium	Breast	E2F1	2280_sort_peaks.narrowPeak.bed	0.0198517	9.34726e-14	1.57404e-32	0.000901996	2.94124e-16	0.00459669	0.00459669	2.24747e-05	2.73903e-10	0.000901996	2.24747e-05	0.0198517	2.92083e-06	3.37448e-07	2.92083e-06	2.73903e-10	0.00459669	2.24747e-05	0.206279	0.000152438
2281	Homo sapiens	GSM699986	MCF-7	Epithelium	Breast	E2F1	2281_sort_peaks.narrowPeak.bed	0.000637481	0.0212966	0.000637481	8.44742e-05	0.000637481	9.61124e-06	8.29667e-08	2.20678e-22	8.44742e-05	8.44742e-05	8.29667e-08	0.285853	0.00405842	0.000637481	9.51903e-07	8.44742e-05	0.0892556	8.44742e-05	8.44742e-05	9.51903e-07
2282	Homo sapiens	GSM699985	MCF-7	Epithelium	Breast	E2F1	2282_sort_peaks.narrowPeak.bed	0.0180856	1.01809e-12	2.13738e-26	0.0180856	6.33929e-14	0.0663609	0.000129214	0.000783386	2.00194e-10	0.00408953	0.000129214	0.196664	1.859e-05	0.000129214	1.859e-05	2.00194e-10	0.0663609	0.000783386	0.000783386	0.000129214
2283	Homo sapiens	GSM699984	MCF-7	Epithelium	Breast	E2F1	2283_sort_peaks.narrowPeak.bed	0.00443766	2.57693e-16	2.58332e-34	0.00443766	4.82934e-15	0.203341	0.0193026	0.0193026	2.97938e-09	0.000145031	0.0193026	0.0696888	2.12253e-05	0.000864485	0.00443766	3.22322e-08	0.0193026	0.0696888	0.000864485	0.000145031
2284	Homo sapiens	GSM720425	MCF-7	Epithelium	Breast	EP300	2284_sort_peaks.narrowPeak.bed	0.00612558	0.0531802	0.310738	3.5235e-05	1	1.19507e-10	1.93495e-06	3.5764e-12	0.000523877	0.000523877	8.9066e-08	0.00612558	3.50339e-09	0.000523877	8.9066e-08	0.310738	0.310738	0.0531802	0.00612558	8.9066e-08
2285	Homo sapiens	GSM720424	MCF-7	Epithelium	Breast	EP300	2285_sort_peaks.narrowPeak.bed	0.000818499	0.521922	0.166349	1.21607e-17	1	2.61458e-09	6.60345e-12	2.31671e-22	0.000818499	2.61458e-09	4.36214e-08	4.36214e-08	2.82032e-13	4.36214e-08	3.81227e-16	0.03691	0.000818499	8.90734e-05	6.39723e-07	1.08847e-14
2287	Homo sapiens	GSM640422	MCF-7	Epithelium	Breast	ESR1	2287_sort_peaks.narrowPeak.bed	0.0434215	1	0.00447454	2.05079e-05	1	4.11842e-08	0.000341761	1.09169e-17	0.282522	0.0434215	0.00447454	0.00447454	0.0434215	0.000341761	1.00408e-06	2.05079e-05	0.000341761	0.000341761	1.00408e-06	1.00408e-06
2294	Homo sapiens	GSM614611	MCF-7	Epithelium	Breast	ESR1	2294_sort_peaks.narrowPeak.bed	0.00133115	1	0.122821	1.59504e-10	0.345851	1.03978e-11	2.21298e-09	5.50834e-34	0.00735462	2.21298e-09	3.08635e-07	2.7631e-08	3.08635e-07	2.67486e-05	3.32201e-14	0.000203543	0.00133115	0.00735462	1.03978e-11	6.1561e-13
2295	Homo sapiens	GSM614610	MCF-7	Epithelium	Breast	ESR1	2295_sort_peaks.narrowPeak.bed	2.91069e-05	1	0.35119	3.11802e-08	0.00772216	2.52785e-09	3.4407e-07	9.12629e-29	0.00772216	3.4407e-07	0.000218844	2.52785e-09	0.000218844	0.000218844	9.10908e-17	0.126046	2.91069e-05	0.00141426	2.52785e-09	1.84437e-10
2296	Homo sapiens	GSM594603	MCF-7	Epithelium	Breast	ESR1	2296_sort_peaks.narrowPeak.bed	0.0420919	1	0.379415	2.72908e-11	0.379415	5.52845e-06	6.00298e-07	4.99848e-09	0.0019267	0.000316976	0.0420919	5.52845e-06	6.00298e-07	0.0420919	4.48433e-05	0.00990184	0.0019267	4.48433e-05	0.000316976	5.52845e-06
2297	Homo sapiens	GSM594602	MCF-7	Epithelium	Breast	ESR1	2297_sort_peaks.narrowPeak.bed	2.18629e-05	1	0.0307093	2.15281e-14	0.115419	4.52844e-17	2.0712e-08	1.41601e-27	0.00654511	2.38143e-07	7.14324e-12	1.12816e-10	7.14324e-12	2.43183e-06	4.52844e-17	0.000171191	2.43183e-06	2.18629e-05	1.6114e-09	1.82593e-18
2298	Homo sapiens	GSM589237	MCF-7	Epithelium	Breast	ESR1	2298_sort_peaks.narrowPeak.bed	0.00118033	1	0.11664	2.31633e-14	0.00118033	7.61053e-12	1.70005e-09	2.79487e-34	0.00118033	1.19608e-10	2.48801e-07	2.17448e-08	2.17448e-08	2.52833e-06	7.43298e-20	0.00118033	2.52833e-06	2.52833e-06	7.61053e-12	2.31633e-14
2299	Homo sapiens	GSM589236	MCF-7	Epithelium	Breast	ESR1	2299_sort_peaks.narrowPeak.bed	0.00340848	1	0.127172	1.79427e-07	1	5.20263e-10	1.03077e-08	1.82871e-25	0.00340848	0.00340848	0.000382257	0.000382257	0.000382257	0.000382257	1.03077e-08	0.000382257	3.51299e-05	0.000382257	2.71316e-06	1.79427e-07
2301	Homo sapiens	GSM470419	MCF-7	Epithelium	Breast	ESR1	2301_sort_peaks.narrowPeak.bed	0.000162072	1	0.113164	1.89095e-08	0.00630786	1.45777e-09	2.05124e-05	5.4225e-31	0.00630786	2.19412e-07	0.000162072	2.26102e-06	0.00110027	2.05124e-05	1.01129e-10	0.000162072	2.26102e-06	2.05124e-05	1.01129e-10	8.91141e-16
2302	Homo sapiens	GSM470418	MCF-7	Epithelium	Breast	ESR1	2302_sort_peaks.narrowPeak.bed	1	1	0.0522745	1	1	1	1	0.0522745	1	1	1	1	1	1	1	1	1	1	1	1
2303	Homo sapiens	GSM365928	MCF-7	Epithelium	Breast	ESR1	2303_sort_peaks.narrowPeak.bed	0.000178486	0.336329	0.031376	1.73937e-09	0.336329	1.73937e-09	2.22013e-08	7.73402e-20	0.031376	2.53496e-07	0.00119272	2.53496e-07	2.57069e-06	2.57069e-06	7.81927e-12	0.00119272	0.000178486	2.57069e-06	1.22631e-10	7.81927e-12
2304	Homo sapiens	GSM365927	MCF-7	Epithelium	Breast	ESR1	2304_sort_peaks.narrowPeak.bed	3.77588e-05	0.368002	0.368002	6.98788e-14	0.136463	1.23155e-12	1.97841e-11	3.82021e-22	0.00897075	2.88676e-10	3.80996e-09	1.97841e-11	4.52573e-08	3.77588e-05	1.23155e-12	0.00897075	4.54121e-06	4.54121e-06	1.97841e-11	3.62487e-15
2305	Homo sapiens	GSM365926	MCF-7	Epithelium	Breast	ESR1	2305_sort_peaks.narrowPeak.bed	0.00605923	1	0.110756	1.71262e-08	0.110756	1.71262e-08	2.08877e-06	8.94098e-28	0.00605923	0.00104676	0.00104676	2.00701e-07	0.00104676	0.000152696	2.00701e-07	0.00104676	0.00104676	0.000152696	8.9787e-11	8.9787e-11
2317	Homo sapiens	GSM659790	MCF-7	Epithelium	Breast	FOS	2317_sort_peaks.narrowPeak.bed	1	1	0.00142493	0.0538161	0.0538161	1	0.0538161	0.0538161	0.00142493	1	1	1	3.02453e-07	0.0538161	0.00142493	0.0538161	0.0538161	1	1	0.00142493
2318	Homo sapiens	GSM659789	MCF-7	Epithelium	Breast	FOS	2318_sort_peaks.narrowPeak.bed	0.000203543	0.345851	0.0335672	1.03978e-11	0.00735462	3.08635e-07	1.63878e-15	6.1561e-13	3.06203e-06	0.00133115	1.59504e-10	7.40896e-17	3.07624e-18	1.59504e-10	1.59504e-10	0.00735462	0.00735462	0.122821	2.67486e-05	6.1561e-13
2319	Homo sapiens	GSM659788	MCF-7	Epithelium	Breast	FOXA1	2319_sort_peaks.narrowPeak.bed	0.00115586	0.699471	0.00115586	1.13765e-10	0.699471	2.39641e-07	0.000171909	1.13765e-10	0.00656362	0.000171909	2.39641e-07	2.44542e-06	2.08568e-08	2.08568e-08	1.6238e-09	0.115593	0.115593	0.00115586	2.39641e-07	2.08568e-08
2320	Homo sapiens	GSM659787	MCF-7	Epithelium	Breast	FOXA1	2320_sort_peaks.narrowPeak.bed	0.00099529	0.688776	0.108368	2.73408e-13	0.688776	4.89587e-12	4.89587e-12	1.56341e-29	0.00099529	1.17088e-09	7.9617e-11	1.78406e-05	1.17088e-09	0.000143767	3.89205e-20	0.0280649	0.00099529	0.00581762	4.89587e-12	2.73408e-13
2321	Homo sapiens	GSM588930	MCF-7	Epithelium	Breast	FOXA1	2321_sort_peaks.narrowPeak.bed	0.110927	0.110927	0.692638	2.01989e-07	0.692638	0.00105052	0.000153351	1.3175e-09	0.692638	1.92329e-05	1.72484e-08	1.92329e-05	1.92329e-05	1.92329e-05	1.72484e-08	0.692638	0.00105052	0.110927	1.92329e-05	1.92329e-05
2322	Homo sapiens	GSM588929	MCF-7	Epithelium	Breast	FOXA1	2322_sort_peaks.narrowPeak.bed	0.33006	0.33006	0.696453	1.91773e-08	0.696453	0.00634396	2.28661e-06	2.28661e-06	0.696453	2.07155e-05	2.22206e-07	2.28661e-06	2.07155e-05	2.07155e-05	1.91773e-08	0.33006	0.00634396	0.0299857	2.07155e-05	2.07155e-05
2324	Homo sapiens	GSM720423	MCF-7	Epithelium	Breast	GATA3	2324_sort_peaks.narrowPeak.bed	0.00138613	0.349411	0.0344116	2.83022e-05	0.712453	2.99544e-08	2.99544e-08	1.75757e-10	2.83022e-05	2.41867e-09	2.83022e-05	2.41867e-09	6.89526e-13	2.99544e-08	1.15513e-11	0.124968	0.0344116	0.0344116	2.83022e-05	3.75151e-14
2325	Homo sapiens	GSM720422	MCF-7	Epithelium	Breast	GATA3	2325_sort_peaks.narrowPeak.bed	0.00120521	0.337223	0.117691	2.26664e-08	0.117691	2.26664e-08	2.46561e-14	1.76139e-27	2.26664e-08	4.66175e-13	2.26664e-08	2.26664e-08	2.46561e-14	2.61365e-06	2.46561e-14	0.0315777	0.117691	0.00120521	1.77951e-09	2.14943e-18
2361	Homo sapiens	GSM365929	MCF-7	Epithelium	Breast	POLR2A	2361_sort_peaks.narrowPeak.bed	2.19531e-06	3.46179e-19	7.85074e-18	1.835e-23	5.28879e-22	1.80415e-10	1.74355e-26	0.0175332	9.02469e-13	2.45605e-08	1.80415e-10	5.28879e-22	1.74355e-26	1.64062e-16	2.19531e-06	1.40819e-20	3.46179e-19	2.45605e-08	9.02469e-13	2.82026e-31
2362	Homo sapiens	GSM365925	MCF-7	Epithelium	Breast	ESR1	2362_sort_peaks.narrowPeak.bed	0.394514	0.0890752	0.394514	0.00157302	0.0890752	6.56518e-07	0.0890752	7.54717e-14	0.00157302	0.00157302	0.0890752	0.00157302	0.0137004	0.00157302	0.000142466	0.00157302	0.0890752	0.00157302	0.000142466	1.05558e-05
2366	Homo sapiens	GSM659792	MCF-7	Epithelium	Breast	JUN	2366_sort_peaks.narrowPeak.bed	0.00142493	1	1	0.0538161	1	1	0.0538161	0.0538161	1	0.0538161	2.43875e-05	1	2.43875e-05	0.00142493	0.0538161	1	1	1	0.0538161	3.02453e-07
2367	Homo sapiens	GSM659791	MCF-7	Epithelium	Breast	JUN	2367_sort_peaks.narrowPeak.bed	0.023829	1	0.212423	4.33662e-09	0.212423	4.20965e-06	0.00177596	4.20965e-06	0.00177596	0.023829	9.76805e-05	0.212423	1.47736e-07	4.20965e-06	1.47736e-07	1	0.00177596	0.00177596	9.76805e-05	2.35369e-12
2374	Homo sapiens	GSM640420	MCF-7	Epithelium	Breast	POLR2A	2374_sort_peaks.narrowPeak.bed	2.93428e-06	5.51932e-15	5.51932e-15	1.47559e-12	2.96903e-16	2.93428e-06	2.96903e-16	0.0198913	1.47559e-12	3.39182e-07	2.93428e-06	3.27048e-09	9.42546e-14	9.42546e-14	2.25663e-05	6.70449e-19	5.51932e-15	2.25663e-05	2.25663e-05	5.51932e-15
2375	Homo sapiens	GSM588577	MCF-7	Epithelium	Breast	POLR2A	2375_sort_peaks.narrowPeak.bed	3.37338e-08	3.13157e-09	3.13157e-09	5.18656e-15	8.89063e-14	3.13157e-09	2.61163e-20	0.00452803	2.00766e-11	3.13157e-09	2.00766e-11	2.00766e-11	6.22937e-19	5.18656e-15	2.19318e-05	1.3971e-12	5.18656e-15	3.27208e-07	1.3971e-12	1.01094e-21
2376	Homo sapiens	GSM588576	MCF-7	Epithelium	Breast	POLR2A	2376_sort_peaks.narrowPeak.bed	3.51543e-07	3.41498e-09	2.8901e-10	3.41498e-09	3.17065e-16	3.65133e-08	3.17065e-16	3.02998e-06	9.99021e-14	3.65133e-08	2.22236e-11	3.65133e-08	7.21382e-19	9.99021e-14	0.000924004	9.99021e-14	1.55815e-12	3.65133e-08	3.51543e-07	9.99021e-14
2377	Homo sapiens	GSM529982	MCF-7	Epithelium	Breast	POLR2A	2377_sort_peaks.narrowPeak.bed	2.02856e-05	1.13286e-17	4.37571e-15	7.57827e-14	1.13286e-17	3.02657e-08	1.20318e-12	2.60152e-06	7.57827e-14	3.02657e-08	2.96575e-07	0.000139422	4.37571e-15	1.20318e-12	3.02657e-08	1.13286e-17	4.37571e-15	2.96575e-07	2.78108e-09	2.32096e-16
2378	Homo sapiens	GSM529981	MCF-7	Epithelium	Breast	POLR2A	2378_sort_peaks.narrowPeak.bed	0.00406847	1.473e-11	2.64982e-08	1.473e-11	6.23173e-14	2.3351e-06	1.473e-11	2.64982e-08	2.40465e-09	2.64982e-08	2.3351e-06	0.000128274	3.5532e-15	3.5532e-15	2.64982e-08	6.23173e-14	3.5532e-15	0.0180113	1.8435e-05	1.00191e-12
2379	Homo sapiens	GSM451991	MCF-7	Epithelium	Breast	POLR2A	2379_sort_peaks.narrowPeak.bed	1	1	1	1	1	1	1	1	1	1	1	1	1	1	1	1	1	1	1	1
2380	Homo sapiens	GSM451990	MCF-7	Epithelium	Breast	POLR2A	2380_sort_peaks.narrowPeak.bed	1	1	1	1	1	1	1	1	1	1	1	1	1	1	1	1	1	1	1	1
2381	Homo sapiens	GSM451989	MCF-7	Epithelium	Breast	POLR2A	2381_sort_peaks.narrowPeak.bed	0.00337891	0.0362013	0.000233421	1.26579e-05	5.59715e-07	0.0362013	0.00337891	0.0362013	1.26579e-05	0.000233421	5.59715e-07	0.259258	0.000233421	5.59715e-07	0.00337891	5.59715e-07	1.26579e-05	0.0362013	0.0362013	0.00337891
2382	Homo sapiens	GSM365932	MCF-7	Epithelium	Breast	POLR2A	2382_sort_peaks.narrowPeak.bed	0.000114002	1.15756e-11	1.57934e-10	1.36223e-16	1.13258e-20	1.95774e-09	4.20864e-22	0.00374238	4.72649e-14	2.19573e-08	1.57934e-10	1.95774e-09	1.44477e-23	6.44977e-18	2.00415e-06	1.44477e-23	1.36223e-16	2.21727e-07	7.73516e-13	3.64085e-28
2383	Homo sapiens	GSM365931	MCF-7	Epithelium	Breast	POLR2A	2383_sort_peaks.narrowPeak.bed	0.00010069	5.89376e-13	1.80194e-08	1.94342e-15	4.56098e-18	8.98555e-12	2.81363e-22	0.0596742	8.98555e-12	1.80194e-08	5.89376e-13	5.89376e-13	1.95305e-19	3.53487e-14	0.00063315	9.4794e-24	4.56098e-18	1.7065e-06	5.89376e-13	7.71487e-21
2384	Homo sapiens	GSM365930	MCF-7	Epithelium	Breast	POLR2A	2384_sort_peaks.narrowPeak.bed	2.55337e-06	1.69606e-11	1.69606e-11	7.3261e-14	2.72936e-23	2.25e-10	4.88307e-19	1.99529e-05	7.72852e-22	2.712e-09	1.69606e-11	1.16568e-12	2.02174e-20	2.23397e-16	2.25e-10	8.90762e-25	4.88307e-19	2.25e-10	1.16568e-12	1.08802e-17
2387	Homo sapiens	GSM614622	MCF-7	Epithelium	Breast	RAD21	2387_sort_peaks.narrowPeak.bed	0.047714	0.750496	0.399117	0.00236746	0.156788	0.0116817	0.0116817	0.156788	0.156788	0.156788	0.047714	0.0116817	0.0116817	0.156788	0.399117	0.156788	0.156788	0.156788	0.156788	0.047714
2388	Homo sapiens	GSM614620	MCF-7	Epithelium	Breast	RAD21	2388_sort_peaks.narrowPeak.bed	0.0509417	1	0.409723	0.00263725	0.164032	0.0127368	0.00263725	0.164032	0.164032	0.0509417	0.0127368	0.0127368	6.96475e-05	0.164032	0.409723	0.0509417	0.0509417	0.0509417	0.00263725	0.000462048
2389	Homo sapiens	GSM614619	MCF-7	Epithelium	Breast	RAD21	2389_sort_peaks.narrowPeak.bed	0.0469468	0.396524	0.155042	7.37098e-06	0.0114344	0.000393073	0.0114344	0.0114344	0.396524	0.396524	0.0114344	0.0114344	0.0114344	0.0114344	0.0469468	0.155042	0.155042	0.0469468	0.0469468	5.7655e-05
2390	Homo sapiens	GSM614618	MCF-7	Epithelium	Breast	RAD21	2390_sort_peaks.narrowPeak.bed	0.0107926	0.389588	0.389588	6.56626e-06	0.0107926	7.18511e-08	0.0107926	0.00214495	0.389588	0.150418	0.0107926	0.00214495	0.000360523	0.0107926	0.0107926	0.150418	0.150418	0.0449354	0.0107926	7.18511e-08
2391	Homo sapiens	GSM614613	MCF-7	Epithelium	Breast	RAD21	2391_sort_peaks.narrowPeak.bed	0.0114344	0.155042	0.396524	8.30115e-07	0.155042	8.30115e-07	0.00230512	0.0469468	0.155042	0.155042	0.00230512	0.0114344	7.37098e-06	0.0114344	0.00230512	0.0114344	0.155042	0.0114344	0.0114344	8.30653e-08
2392	Homo sapiens	GSM614612	MCF-7	Epithelium	Breast	RAD21	2392_sort_peaks.narrowPeak.bed	0.011654	0.398829	0.398829	5.96067e-05	0.0476284	7.65738e-06	0.00236047	0.011654	0.156594	0.398829	0.00236047	0.011654	5.96067e-05	0.011654	0.0476284	0.0476284	0.156594	0.011654	0.011654	8.71353e-08
2393	Homo sapiens	GSM614623	MCF-7	Epithelium	Breast	STAG1	2393_sort_peaks.narrowPeak.bed	0.0476284	0.0476284	0.398829	0.011654	0.011654	0.0476284	0.00236047	0.156594	0.156594	0.0476284	0.0476284	0.0476284	0.00236047	1	0.398829	0.0476284	0.156594	0.0476284	0.0476284	0.011654
2394	Homo sapiens	GSM614621	MCF-7	Epithelium	Breast	STAG1	2394_sort_peaks.narrowPeak.bed	0.00264485	0.164229	0.758299	0.0510306	0.410008	0.410008	0.0127662	0.0127662	0.410008	0.164229	0.164229	0.0510306	0.00264485	0.0510306	0.410008	0.164229	0.164229	0.164229	0.0510306	0.0510306
2395	Homo sapiens	GSM614617	MCF-7	Epithelium	Breast	STAG1	2395_sort_peaks.narrowPeak.bed	0.0453503	0.391036	0.151377	0.0021776	0.0021776	0.0109242	0.0109242	0.151377	0.391036	0.0453503	0.0453503	0.0021776	0.0109242	0.151377	0.151377	0.151377	0.0453503	0.151377	0.0021776	5.32327e-05
2396	Homo sapiens	GSM614616	MCF-7	Epithelium	Breast	STAG1	2396_sort_peaks.narrowPeak.bed	0.0447701	0.389009	0.150035	0.002132	0.0107403	0.002132	0.0107403	0.150035	0.0447701	0.0447701	0.0107403	0.0107403	0.002132	0.0447701	0.389009	0.0447701	0.150035	0.0447701	0.0107403	6.50275e-06
2397	Homo sapiens	GSM614609	MCF-7	Epithelium	Breast	STAG1	2397_sort_peaks.narrowPeak.bed	0.0110569	0.392482	0.152339	0.000373811	0.0457674	6.89188e-06	0.0110569	0.0457674	0.152339	0.00221063	0.0457674	0.0457674	5.4368e-05	0.0110569	0.152339	0.0457674	0.152339	0.0457674	0.000373811	7.69556e-07
2398	Homo sapiens	GSM614608	MCF-7	Epithelium	Breast	STAG1	2398_sort_peaks.narrowPeak.bed	0.0110037	0.391904	0.0456003	6.82567e-06	0.0110037	7.61229e-07	0.00219737	0.0110037	0.0110037	0.0110037	0.00219737	0.0110037	6.82567e-06	0.00219737	0.151954	0.0456003	0.0456003	0.0456003	0.000371123	6.68815e-09
2400	Homo sapiens	GSM560884	MCF-7	Epithelium	Breast	TDRD3	2400_sort_peaks.narrowPeak.bed	1.03418e-07	9.46993e-09	5.82107e-11	2.43516e-13	7.8061e-10	8.77715e-06	9.46993e-09	8.77715e-06	7.8061e-10	1.03418e-07	8.77715e-06	6.71505e-05	1.03418e-07	7.8061e-10	0.0124744	7.8061e-10	9.46993e-09	0.000447842	9.46993e-09	2.43516e-13
2401	Homo sapiens	GSM588928	MCF-7	Epithelium	Breast	TFAP2A	2401_sort_peaks.narrowPeak.bed	0.00939256	0.139813	0.0404369	5.07525e-08	0.0404369	3.31344e-10	5.07525e-08	4.32249e-09	0.73124	3.31344e-10	1.44696e-12	4.0902e-05	2.29746e-11	0.000292953	4.0902e-05	0.00939256	0.0404369	4.0902e-05	2.29746e-11	1.44696e-12
2402	Homo sapiens	GSM588927	MCF-7	Epithelium	Breast	TFAP2A	2402_sort_peaks.narrowPeak.bed	0.00953617	0.0409059	0.0409059	5.51651e-07	0.00953617	3.46795e-10	4.50667e-09	5.51651e-07	0.732583	3.46795e-10	2.41389e-11	0.000299662	2.41389e-11	5.12887e-06	5.27121e-08	0.0409059	0.0409059	4.19973e-05	2.41389e-11	2.41389e-11
2403	Homo sapiens	GSM530915	MCF-7	Epithelium	Breast	TFAP2C	2403_sort_peaks.narrowPeak.bed	0.139253	0.730566	0.00932132	0.000289645	0.372401	5.24154e-07	5.24154e-07	4.90126e-06	0.00932132	5.24154e-07	3.23856e-10	0.00932132	4.97973e-08	4.97973e-08	4.90126e-06	0.0402036	0.00932132	0.000289645	4.97973e-08	4.90126e-06
2404	Homo sapiens	GSM594605	MCF-7	Epithelium	Breast	TRIM24	2404_sort_peaks.narrowPeak.bed	0.0100508	0.381163	0.381163	0.00196286	0.0425718	5.69561e-06	0.144893	0.00196286	0.00196286	0.00196286	0.00196286	6.20786e-07	0.0100508	0.00196286	0.000324123	0.381163	4.6026e-05	0.00196286	0.144893	0.000324123
2405	Homo sapiens	GSM594604	MCF-7	Epithelium	Breast	TRIM24	2405_sort_peaks.narrowPeak.bed	0.00927403	0.371815	0.00927403	0.00177584	0.13888	4.85188e-06	0.000287456	4.17422e-09	0.371815	5.1821e-07	0.0400485	0.371815	0.000287456	4.00077e-05	3.1895e-10	0.0400485	0.000287456	0.00177584	4.85188e-06	4.00077e-05
5495	Homo sapiens	GSM862178	MCF-7	Epithelium	Breast	ESR1	5495_sort_peaks.narrowPeak.bed	1	1	1	1	1	1	1	1	1	1	1	1	0.0209219	1	1	1	1	1	1	1
5496	Homo sapiens	GSM862179	MCF-7	Epithelium	Breast	ESR1	5496_sort_peaks.narrowPeak.bed	0.0390718	1	1	1	1	0.000742893	1	1	1	1	0.0390718	1	9.06355e-06	1	1	1	1	1	0.0390718	0.000742893
5497	Homo sapiens	GSM862180	MCF-7	Epithelium	Breast	ESR1	5497_sort_peaks.narrowPeak.bed	1	1	1	0.255614	0.255614	0.255614	1	0.0351362	1	0.255614	1	0.255614	0.00021929	0.255614	1	0.255614	1	1	1	0.255614
5498	Homo sapiens	GSM862181	MCF-7	Epithelium	Breast	ESR1	5498_sort_peaks.narrowPeak.bed	1	1	1	0.0460838	1	0.0460838	0.0460838	1	1	1	1	1	1.51014e-05	1	0.0460838	1	1	1	1	0.00103935
5796	Homo sapiens	GSM832456	MCF-7	Epithelium	Breast	POLR2A	5796_sort_peaks.narrowPeak.bed	1	1	1	1	1	1	1	1	1	1	1	1	1	1	1	1	1	1	1	1
5797	Homo sapiens	GSM832457	MCF-7	Epithelium	Breast	POLR2A	5797_sort_peaks.narrowPeak.bed	1	1	1	1	1	1	1	1	1	1	1	1	1	1	1	1	1	1	1	1
5798	Homo sapiens	GSM832458	MCF-7	Epithelium	Breast	POLR2A	5798_sort_peaks.narrowPeak.bed	1	1	1	1	1	1	1	1	1	1	1	1	1	1	1	1	1	1	1	1
6549	Homo sapiens	GSM631452	MCF-7	Epithelium	Breast	ESR1	6549_sort_peaks.narrowPeak.bed	2.15448e-05	1	0.0305109	9.97311e-16	0.0305109	3.98877e-13	1.10015e-10	6.5176e-31	0.00113976	2.02829e-08	1.10015e-10	1.5747e-09	2.02829e-08	2.15448e-05	9.97311e-16	0.00113976	2.15448e-05	2.39145e-06	1.10015e-10	3.98877e-13
6550	Homo sapiens	GSM631453	MCF-7	Epithelium	Breast	ESR1	6550_sort_peaks.narrowPeak.bed	0.000170475	1	0.0306431	2.13035e-14	0.333047	4.06767e-13	1.11876e-10	1.32252e-32	0.00114779	2.05681e-08	1.11876e-10	2.36654e-07	1.59908e-09	2.17564e-05	1.01992e-15	0.00114779	2.17564e-05	0.000170475	1.11876e-10	2.13035e-14
6551	Homo sapiens	GSM631454	MCF-7	Epithelium	Breast	ESR1	6551_sort_peaks.narrowPeak.bed	0.00126048	0.705665	0.11998	1.37601e-15	0.0324606	5.28435e-13	1.96331e-09	2.18666e-27	0.00703838	2.79873e-07	2.47838e-08	1.96331e-09	2.79873e-07	0.000190681	1.37601e-15	0.00126048	2.80709e-06	2.47892e-05	1.96331e-09	5.28435e-13
6552	Homo sapiens	GSM631455	MCF-7	Epithelium	Breast	ESR1	6552_sort_peaks.narrowPeak.bed	0.00132216	0.709079	0.122464	3.25505e-14	0.0334277	1.60354e-15	2.18028e-09	2.75416e-27	0.00731455	2.72599e-08	2.18028e-09	2.18028e-09	2.18028e-09	2.64968e-05	3.00182e-18	0.00132216	3.02911e-06	2.64968e-05	1.56932e-10	3.25505e-14
6553	Homo sapiens	GSM631456	MCF-7	Epithelium	Breast	ESR1	6553_sort_peaks.narrowPeak.bed	0.00138613	1	0.124968	6.89526e-13	0.0344116	6.89526e-13	2.41867e-09	1.81523e-30	0.00759825	2.99544e-08	3.31881e-07	3.31881e-07	2.99544e-08	2.83022e-05	1.86591e-15	0.00138613	2.83022e-05	0.00138613	1.75757e-10	3.75151e-14
6554	Homo sapiens	GSM631457	MCF-7	Epithelium	Breast	ESR1	6554_sort_peaks.narrowPeak.bed	0.00405953	1	0.0407715	0.00405953	1	3.24517e-08	0.000299437	6.932e-18	0.00405953	1.73472e-05	0.000299437	0.00405953	0.0407715	0.00405953	0.000299437	0.00405953	0.0407715	0.00405953	1.73472e-05	3.24517e-08
6555	Homo sapiens	GSM631458	MCF-7	Epithelium	Breast	ESR1	6555_sort_peaks.narrowPeak.bed	0.00112384	1	0.331255	6.70247e-12	0.331255	6.70247e-12	1.52695e-09	6.0562e-31	0.00641659	1.97232e-08	1.52695e-09	1.97232e-08	2.11267e-05	0.00016623	6.16895e-20	0.00112384	0.00016623	2.11267e-05	1.52695e-09	2.00009e-14
6556	Homo sapiens	GSM631459	MCF-7	Epithelium	Breast	ESR1	6556_sort_peaks.narrowPeak.bed	0.00753682	1	0.348522	2.36569e-09	0.711734	2.36569e-09	2.93578e-08	4.60089e-24	0.00753682	1.71558e-10	2.36569e-09	2.36569e-09	2.36569e-09	3.21402e-06	1.12524e-11	0.00137222	0.000211081	0.000211081	1.12524e-11	1.71558e-10
6557	Homo sapiens	GSM631460	MCF-7	Epithelium	Breast	ESR1	6557_sort_peaks.narrowPeak.bed	0.00136301	1	0.347929	2.33095e-09	0.711253	1.6881e-10	3.22014e-07	1.24184e-25	0.00749606	1.10571e-11	3.22014e-07	2.33095e-09	2.33095e-09	3.22014e-07	1.10571e-11	0.000209387	2.76459e-05	2.76459e-05	6.57783e-13	1.10571e-11
6558	Homo sapiens	GSM631461	MCF-7	Epithelium	Breast	ESR1	6558_sort_peaks.narrowPeak.bed	0.00717553	1	0.12122	2.06923e-09	0.707377	1.48227e-10	9.6032e-12	2.45475e-27	0.032942	2.91628e-06	2.91628e-06	2.59955e-08	2.56311e-05	0.000196224	3.03043e-14	0.000196224	0.00129103	0.00129103	2.06923e-09	5.65063e-13
6559	Homo sapiens	GSM631462	MCF-7	Epithelium	Breast	ESR1	6559_sort_peaks.narrowPeak.bed	0.0319834	1	0.118746	1.86232e-09	0.118746	1.86232e-09	4.94014e-13	1.94676e-27	2.39708e-05	2.70145e-06	1.86232e-09	2.39708e-05	2.70145e-06	0.000185265	4.94014e-13	0.000185265	2.6805e-07	0.00690309	2.36227e-08	1.86232e-09
6560	Homo sapiens	GSM631463	MCF-7	Epithelium	Breast	ESR1	6560_sort_peaks.narrowPeak.bed	0.00609431	1	0.111099	9.13328e-11	0.111099	1.73714e-08	5.68133e-12	1.62499e-21	0.111099	1.93288e-05	0.00609431	1.32784e-09	0.00609431	0.00105428	1.32784e-09	0.00105428	0.00609431	0.00609431	2.11266e-06	1.32784e-09
6561	Homo sapiens	GSM631464	MCF-7	Epithelium	Breast	ESR1	6561_sort_peaks.narrowPeak.bed	0.00607675	0.692638	0.325573	2.10068e-06	1	2.01989e-07	1.72484e-08	4.9559e-23	0.0290157	0.00105052	0.00105052	2.01989e-07	0.00105052	0.00607675	2.01989e-07	0.0290157	0.110927	0.00105052	1.92329e-05	2.10068e-06
6562	Homo sapiens	GSM631465	MCF-7	Epithelium	Breast	ESR1	6562_sort_peaks.narrowPeak.bed	0.00125616	0.705419	0.340797	2.78157e-07	0.0323922	8.94417e-12	2.78157e-07	1.08344e-30	0.0323922	2.79179e-06	2.79179e-06	2.46709e-05	2.79179e-06	2.46709e-05	2.79142e-14	0.0323922	0.000189899	0.00701894	2.46148e-08	8.94417e-12
6563	Homo sapiens	GSM631466	MCF-7	Epithelium	Breast	ESR1	6563_sort_peaks.narrowPeak.bed	0.00102446	0.690842	0.10973	8.52915e-11	0.323477	1.64091e-08	8.52915e-11	1.80627e-29	0.00102446	1.64091e-08	1.64091e-08	1.24713e-09	1.24713e-09	1.85722e-05	3.04353e-17	0.00102446	0.00102446	0.000148816	8.52915e-11	1.24713e-09
6564	Homo sapiens	GSM631467	MCF-7	Epithelium	Breast	ESR1	6564_sort_peaks.narrowPeak.bed	0.00108477	0.694932	0.328266	1.41324e-09	0.328266	1.83838e-08	9.77622e-11	1.06118e-27	0.0062361	2.13915e-07	2.13915e-07	2.13915e-07	9.77622e-11	2.01113e-05	3.47489e-13	0.00108477	0.00108477	0.000159346	9.77622e-11	9.77622e-11
6565	Homo sapiens	GSM631468	MCF-7	Epithelium	Breast	ESR1	6565_sort_peaks.narrowPeak.bed	0.000178486	1	0.336329	4.52807e-13	0.336329	1.22631e-10	1.73937e-09	8.26232e-31	0.031376	1.73937e-09	2.22013e-08	2.22013e-08	2.57069e-06	0.000178486	7.81927e-12	0.00119272	2.29519e-05	2.53496e-07	1.22631e-10	4.52807e-13
6566	Homo sapiens	GSM631469	MCF-7	Epithelium	Breast	FOXA1	6566_sort_peaks.narrowPeak.bed	0.00808092	0.717915	0.0360648	3.14922e-05	0.356219	0.000234138	3.69019e-06	0.00149635	0.129121	0.000234138	2.8618e-09	3.48999e-08	3.69019e-06	0.000234138	3.8077e-07	0.129121	0.00808092	0.00808092	3.69019e-06	3.69019e-06
6567	Homo sapiens	GSM631470	MCF-7	Epithelium	Breast	FOXA1	6567_sort_peaks.narrowPeak.bed	0.00836302	0.360057	0.131491	3.95024e-06	0.720957	0.000246407	3.3425e-05	0.000246407	0.0370194	0.000246407	3.80062e-08	3.80062e-08	3.95024e-06	0.00156154	4.11112e-07	0.360057	0.0370194	0.00836302	3.3425e-05	3.80062e-08
6568	Homo sapiens	GSM631471	MCF-7	Epithelium	Breast	FOXA1	6568_sort_peaks.narrowPeak.bed	0.031376	0.117165	1	0.000178486	0.117165	0.031376	1.73937e-09	2.22013e-08	0.701715	2.53496e-07	2.29519e-05	2.57069e-06	0.00119272	0.00119272	2.57069e-06	0.031376	0.00673184	0.031376	2.29519e-05	2.53496e-07
6571	Homo sapiens	GSM631474	MCF-7	Epithelium	Breast	FOXA1	6571_sort_peaks.narrowPeak.bed	0.101165	0.308164	0.677441	0.000118958	0.677441	0.000849324	1.43109e-05	1.13154e-08	0.308164	0.000118958	1.43109e-05	1.13154e-08	1.13154e-08	0.0254445	1.49903e-06	0.308164	0.308164	0.0254445	0.000849324	1.43109e-05
6572	Homo sapiens	GSM631475	MCF-7	Epithelium	Breast	CTCF	6572_sort_peaks.narrowPeak.bed	0.00039872	0.0115438	0.0472869	7.51301e-06	0.00233267	6.17059e-10	0.0115438	0.00233267	0.155817	0.0115438	5.86241e-05	5.86241e-05	7.51301e-06	0.0472869	0.00233267	0.397677	0.0115438	0.00039872	0.0472869	5.86241e-05
6573	Homo sapiens	GSM631476	MCF-7	Epithelium	Breast	CTCF	6573_sort_peaks.narrowPeak.bed	0.00240264	0.0118206	0.157761	6.11064e-05	0.00240264	8.15526e-09	0.157761	0.0481432	0.157761	0.00240264	7.8784e-06	0.000413124	0.000413124	0.0481432	0.000413124	0.157761	0.0118206	6.11064e-05	0.0118206	0.000413124
6574	Homo sapiens	GSM631477	MCF-7	Epithelium	Breast	CTCF	6574_sort_peaks.narrowPeak.bed	0.00038749	0.00227781	0.0466081	7.24372e-09	0.0113256	4.23634e-11	0.0113256	0.00038749	0.154268	0.00227781	5.66994e-05	5.66994e-05	8.124e-07	0.0466081	0.00227781	0.0113256	0.0466081	5.66994e-05	0.00038749	5.66994e-05
6575	Homo sapiens	GSM631478	MCF-7	Epithelium	Breast	CTCF	6575_sort_peaks.narrowPeak.bed	0.00249596	0.0121872	0.160299	9.58794e-07	0.0121872	8.87654e-09	0.160299	0.00249596	0.404287	0.0121872	0.00249596	0.000432471	0.00249596	0.160299	0.00249596	0.404287	0.0492694	0.000432471	0.0121872	0.0121872
6576	Homo sapiens	GSM631479	MCF-7	Epithelium	Breast	CTCF	6576_sort_peaks.narrowPeak.bed	5.81379e-05	0.00231886	0.011489	8.40666e-08	0.000395888	7.53681e-09	0.011489	0.00231886	0.749032	0.000395888	5.81379e-05	5.81379e-05	0.000395888	0.00231886	0.000395888	0.0471167	0.000395888	5.81379e-05	0.000395888	0.000395888
6577	Homo sapiens	GSM631480	MCF-7	Epithelium	Breast	ESR1	6577_sort_peaks.narrowPeak.bed	0.00684567	0.703202	0.118218	1.23238e-15	0.118218	2.54357e-14	1.82049e-09	9.21152e-31	0.00121779	1.28887e-10	2.31401e-08	2.3627e-05	1.82049e-09	0.000182982	2.2314e-18	0.00121779	2.3627e-05	0.000182982	4.79908e-13	4.79908e-13
6578	Homo sapiens	GSM631481	MCF-7	Epithelium	Breast	ESR1	6578_sort_peaks.narrowPeak.bed	0.00128663	1	0.121043	2.99954e-14	0.121043	6.59819e-17	2.05379e-09	2.45945e-32	0.00128663	1.4702e-10	2.05379e-09	2.9037e-07	2.58192e-08	2.55094e-05	1.46955e-15	0.00128663	2.90046e-06	0.000195424	9.51845e-12	2.99954e-14
6579	Homo sapiens	GSM631482	MCF-7	Epithelium	Breast	ESR1	6579_sort_peaks.narrowPeak.bed	0.000200263	0.708593	0.122108	3.18934e-14	0.122108	3.18934e-14	1.54399e-10	2.74895e-32	0.00131321	1.54399e-10	2.14801e-09	2.68931e-08	3.01211e-07	0.000200263	2.92909e-18	0.00131321	2.99649e-06	2.6247e-05	1.54399e-10	5.9265e-13
6580	Homo sapiens	GSM631483	MCF-7	Epithelium	Breast	ESR1	6580_sort_peaks.narrowPeak.bed	0.000197832	0.707864	0.343771	1.51852e-15	0.343771	6.83222e-17	9.77479e-12	1.29597e-30	0.00129987	9.77479e-12	1.50668e-10	2.10042e-09	2.63513e-08	0.000197832	2.82311e-18	0.00129987	2.5876e-05	2.5876e-05	3.09309e-14	3.09309e-14
6581	Homo sapiens	GSM631484	MCF-7	Epithelium	Breast	ESR1	6581_sort_peaks.narrowPeak.bed	0.000180723	0.70246	0.0315777	4.66175e-13	0.117691	2.46561e-14	1.25723e-10	1.72372e-32	0.00120521	4.66175e-13	1.25723e-10	2.26664e-08	2.58268e-07	0.000180723	8.82745e-23	0.00678859	2.58268e-07	2.32874e-05	2.46561e-14	4.66175e-13
9507	Homo sapiens	GSM889425	MCF-7	Epithelium	Breast	TFAP2C	9507_sort_peaks.narrowPeak.bed	0.139253	0.730566	0.00932132	0.000289645	0.372401	5.24154e-07	5.24154e-07	4.90126e-06	0.00932132	5.24154e-07	3.23856e-10	0.00932132	4.97973e-08	4.97973e-08	4.90126e-06	0.0402036	0.00932132	0.000289645	4.97973e-08	4.90126e-06
33032	Homo sapiens	GSM1024800	MCF-7	Epithelium	Breast	ARNT	33032_sort_peaks.narrowPeak.bed	0.00541946	0.682499	0.0265831	0.000911617	0.313876	1.30183e-08	9.66736e-10	6.45966e-11	0.00541946	1.67711e-06	1.56801e-07	0.000911617	0.000129449	1.56801e-07	9.66736e-10	0.313876	0.00541946	0.0265831	0.00541946	0.000129449
33035	Homo sapiens	GSM1024799	MCF-7	Epithelium	Breast	AHR	33035_sort_peaks.narrowPeak.bed	0.000935437	0.684342	0.0270103	1.64185e-07	0.0270103	1.37011e-08	1.02267e-09	4.17173e-12	0.00553352	0.00553352	1.37011e-08	0.000133499	1.74718e-06	1.64185e-07	1.02267e-09	0.315979	0.000935437	0.0270103	0.00553352	1.63664e-05
33100	Homo sapiens	GSM1115991	MCF-7	Epithelium	Breast	ESR1	33100_sort_peaks.narrowPeak.bed	0.00100979	1	0.109048	1.20846e-09	0.322278	8.24097e-11	1.97278e-06	6.61042e-33	0.00100979	1.8821e-07	0.00100979	0.00100979	0.00588594	0.00100979	8.24097e-11	0.00100979	0.000146273	1.82033e-05	5.08227e-12	5.08227e-12
33101	Homo sapiens	GSM1115990	MCF-7	Epithelium	Breast	ESR1	33101_sort_peaks.narrowPeak.bed	0.0321874	1	0.339904	2.73062e-07	0.00696085	2.73062e-07	2.7463e-06	2.97337e-24	0.00124327	2.43187e-05	0.00124327	2.7463e-06	0.00124327	0.00696085	5.08503e-13	0.00696085	0.00124327	0.00124327	2.73062e-07	2.41142e-08
33126	Homo sapiens	GSM986086	MCF-7	Epithelium	Breast	EP300	33126_sort_peaks.narrowPeak.bed	1.85165e-06	0.31898	0.107182	5.97047e-16	0.31898	2.54734e-13	4.58474e-12	9.29848e-35	0.000970297	7.49367e-11	1.10765e-09	1.75266e-07	2.54734e-13	1.85165e-06	3.53488e-20	0.0276276	1.85165e-06	0.000139464	4.58474e-12	2.53249e-17
33127	Homo sapiens	GSM986064	MCF-7	Epithelium	Breast	ESR1	33127_sort_peaks.narrowPeak.bed	0.0013402	0.710047	0.710047	0.0013402	0.0337071	0.000205199	3.12407e-07	4.14406e-24	0.0337071	0.00739484	0.0337071	2.80067e-08	2.70025e-05	0.00739484	3.39026e-14	0.710047	0.00739484	0.00739484	0.0337071	3.09526e-06
33128	Homo sapiens	GSM986085	MCF-7	Epithelium	Breast	EP300	33128_sort_peaks.narrowPeak.bed	1.57899e-05	0.682499	0.104323	1.07114e-14	0.104323	6.45966e-11	6.45966e-11	2.0523e-40	0.000911617	9.66736e-10	1.67711e-06	1.57899e-05	1.30183e-08	1.57899e-05	9.10254e-22	0.00541946	1.57899e-05	0.000911617	9.66736e-10	2.14189e-13
33129	Homo sapiens	GSM986070	MCF-7	Epithelium	Breast	GATA3	33129_sort_peaks.narrowPeak.bed	0.000210233	0.711493	0.00136761	2.77761e-05	0.711493	3.23967e-07	2.34826e-09	3.19681e-06	0.0341288	3.23967e-07	3.19681e-06	2.34826e-09	3.23967e-07	2.77761e-05	3.19681e-06	0.0341288	0.124251	0.00751642	0.000210233	8.12401e-17
33135	Homo sapiens	GSM986063	MCF-7	Epithelium	Breast	ESR1	33135_sort_peaks.narrowPeak.bed	0.00678859	0.70246	0.117691	0.00120521	0.0315777	0.00678859	2.58268e-07	5.28214e-17	0.117691	0.000180723	0.0315777	2.58268e-07	0.000180723	0.117691	2.58268e-07	0.337223	0.117691	0.00678859	0.000180723	2.58268e-07
33136	Homo sapiens	GSM986075	MCF-7	Epithelium	Breast	GATA3	33136_sort_peaks.narrowPeak.bed	0.00136359	1	0.00917659	1.50833e-06	0.0490622	1.50833e-06	2.048e-15	5.19499e-14	0.00917659	1.15596e-07	7.78986e-09	7.78986e-09	4.65758e-10	0.000166489	1.50833e-06	0.198443	0.0490622	0.0490622	0.000166489	1.1961e-12
33137	Homo sapiens	GSM986065	MCF-7	Epithelium	Breast	FOXA1	33137_sort_peaks.narrowPeak.bed	0.335732	0.335732	0.701218	0.00118445	0.701218	0.031242	2.27306e-05	0.00118445	1	0.00118445	2.54238e-06	0.00118445	0.000177007	0.000177007	2.50357e-07	0.116815	0.031242	0.031242	0.031242	0.000177007
33138	Homo sapiens	GSM986072	MCF-7	Epithelium	Breast	GATA3	33138_sort_peaks.narrowPeak.bed	2.05124e-05	1	0.0298553	0.00110027	0.329462	2.26102e-06	1.45777e-09	0.000162072	0.0298553	2.26102e-06	2.19412e-07	1.45777e-09	1.89095e-08	2.05124e-05	2.26102e-06	0.113164	0.113164	0.0298553	2.05124e-05	1.87728e-14
33139	Homo sapiens	GSM986061	MCF-7	Epithelium	Breast	ESR1	33139_sort_peaks.narrowPeak.bed	0.000182227	1	0.0317126	2.29812e-08	0.00682661	8.17889e-12	2.29812e-08	3.26847e-34	0.00682661	2.29812e-08	2.35134e-05	0.000182227	2.35134e-05	0.00121358	8.26152e-20	0.00682661	2.64264e-06	0.000182227	8.17889e-12	2.51733e-14
33143	Homo sapiens	GSM986066	MCF-7	Epithelium	Breast	FOXA1	33143_sort_peaks.narrowPeak.bed	0.323776	0.109901	0.691099	0.00597214	1	0.109901	0.0286331	1.94367e-07	0.109901	0.00102815	0.0286331	0.00102815	0.00597214	0.0286331	1.94367e-07	0.323776	0.323776	0.00102815	0.323776	0.109901
33144	Homo sapiens	GSM986074	MCF-7	Epithelium	Breast	GATA3	33144_sort_peaks.narrowPeak.bed	8.74001e-06	1	0.0204074	0.000595226	0.652102	7.78422e-05	5.60879e-09	8.74001e-06	0.280718	8.74001e-06	8.74001e-06	8.54161e-07	8.54161e-07	8.54161e-07	8.54161e-07	0.280718	0.652102	0.00383922	7.78422e-05	1.3066e-12
33145	Homo sapiens	GSM986059	MCF-7	Epithelium	Breast	ESR1	33145_sort_peaks.narrowPeak.bed	2.15448e-05	0.698468	0.332449	1.5747e-09	0.0305109	2.02829e-08	1.10015e-10	2.29534e-34	0.00648981	2.337e-07	2.15448e-05	2.15448e-05	2.15448e-05	0.00113976	2.21916e-21	0.0305109	0.00016905	0.00648981	1.5747e-09	3.98877e-13
33146	Homo sapiens	GSM986060	MCF-7	Epithelium	Breast	ESR1	33146_sort_peaks.narrowPeak.bed	2.6247e-05	0.708593	0.122108	3.18934e-14	0.122108	3.18934e-14	2.14801e-09	5.10158e-34	0.00727464	2.68931e-08	3.01211e-07	2.14801e-09	1.54399e-10	0.000200263	3.91583e-21	0.00131321	2.99649e-06	0.000200263	2.14801e-09	7.07403e-17
33148	Homo sapiens	GSM986069	MCF-7	Epithelium	Breast	GATA3	33148_sort_peaks.narrowPeak.bed	0.00107326	1	0.0294014	1.98148e-05	0.111958	0.00107326	3.37307e-13	9.53043e-11	0.0294014	0.000157327	0.00107326	1.79981e-08	1.38065e-09	2.17342e-06	1.79981e-08	0.111958	0.0294014	0.00618266	0.00618266	3.37307e-13
33149	Homo sapiens	GSM986071	MCF-7	Epithelium	Breast	GATA3	33149_sort_peaks.narrowPeak.bed	0.00111988	0.69721	0.00639838	1.95855e-08	0.11403	2.26457e-07	1.97912e-14	2.06832e-21	0.00111988	0.000165531	1.95855e-08	2.26457e-07	1.51522e-09	1.95855e-08	1.05487e-10	0.030182	0.11403	0.00111988	0.00111988	6.64158e-12
33150	Homo sapiens	GSM986067	MCF-7	Epithelium	Breast	GATA3	33150_sort_peaks.narrowPeak.bed	1.71335e-05	1	0.00568267	1.84097e-06	0.107013	0.000966766	2.52165e-13	5.90164e-16	0.0275655	0.000138858	1.84097e-06	7.4289e-11	1.74129e-07	1.84097e-06	1.09887e-09	0.107013	0.107013	0.00568267	0.000138858	4.54181e-12
33154	Homo sapiens	GSM986087	MCF-7	Epithelium	Breast	EP300	33154_sort_peaks.narrowPeak.bed	0.000114753	0.675288	0.0998476	3.00992e-12	0.0998476	7.75958e-10	7.93435e-15	5.50159e-19	0.000114753	7.93435e-15	1.06601e-08	1.06601e-08	5.08211e-11	5.08211e-11	7.93435e-15	0.000824104	0.000114753	0.000824104	3.00992e-12	3.55466e-16
33155	Homo sapiens	GSM986088	MCF-7	Epithelium	Breast	EP300	33155_sort_peaks.narrowPeak.bed	0.000839797	0.676635	0.307261	3.77373e-16	0.307261	5.31495e-11	3.15962e-12	3.77373e-16	0.00507186	5.8848e-19	1.3546e-07	1.10656e-08	5.31495e-11	8.08481e-10	3.15962e-12	0.000839797	0.000839797	0.000117367	3.15962e-12	8.39172e-15
33156	Homo sapiens	GSM986062	MCF-7	Epithelium	Breast	ESR1	33156_sort_peaks.narrowPeak.bed	0.000174807	0.70047	0.116291	1.67428e-09	0.334837	7.47423e-12	2.50042e-06	3.54646e-29	0.00663801	2.14451e-08	1.67428e-09	2.45714e-07	1.67428e-09	0.00663801	7.23849e-20	0.00663801	2.50042e-06	0.000174807	2.14451e-08	1.1763e-10
33157	Homo sapiens	GSM986076	MCF-7	Epithelium	Breast	GATA3	33157_sort_peaks.narrowPeak.bed	1.02132e-05	1	0.0909858	8.90066e-05	0.289174	1.02019e-06	3.06822e-11	1.02132e-05	0.0909858	8.96824e-08	6.99967e-09	1.02019e-06	4.22102e-15	8.96824e-08	3.06822e-11	0.0909858	0.289174	0.0218846	1.02019e-06	8.5684e-21
33158	Homo sapiens	GSM986073	MCF-7	Epithelium	Breast	GATA3	33158_sort_peaks.narrowPeak.bed	0.000585609	1	0.0202016	7.63454e-05	0.0859923	0.000585609	6.3005e-14	6.3005e-14	0.00378891	7.63454e-05	8.32471e-07	1.20841e-16	3.69697e-10	8.32471e-07	3.69697e-10	0.27951	0.650944	0.0202016	0.00378891	2.26372e-11
33159	Homo sapiens	GSM986068	MCF-7	Epithelium	Breast	GATA3	33159_sort_peaks.narrowPeak.bed	2.23569e-06	1	0.0297252	2.0311e-05	0.69544	2.16648e-07	1.83793e-14	2.23569e-06	0.0297252	1.43535e-09	1.43535e-09	9.94327e-11	6.22943e-12	2.16648e-07	2.16648e-07	0.328864	0.112819	0.0297252	2.23569e-06	3.7846e-17
33216	Homo sapiens	GSM1198711	MCF-7	Epithelium	Breast	ESR1	33216_sort_peaks.narrowPeak.bed	0.121043	0.707133	0.707133	2.58192e-08	0.032873	2.9037e-07	2.05379e-09	2.41461e-27	0.032873	2.9037e-07	0.00128663	2.58192e-08	2.55094e-05	0.032873	1.46955e-15	0.707133	2.55094e-05	0.032873	2.58192e-08	2.9037e-07
33220	Homo sapiens	GSM1198716	MCF-7	Epithelium	Breast	NR5A2	33220_sort_peaks.narrowPeak.bed	0.00133567	0.00133567	0.0336371	2.78183e-08	0.0336371	1.65667e-15	2.2295e-09	3.35597e-14	0.000204369	0.000204369	2.2295e-09	2.2295e-09	6.21478e-13	2.2295e-09	3.35597e-14	0.0336371	0.000204369	2.68753e-05	3.0786e-06	3.10516e-07
33221	Homo sapiens	GSM1198712	MCF-7	Epithelium	Breast	ESR1	33221_sort_peaks.narrowPeak.bed	0.00106944	1	0.327069	5.89501e-12	0.327069	1.78712e-08	9.44976e-11	2.6335e-36	0.00106944	1.78712e-08	1.97168e-05	1.78712e-08	2.16115e-06	0.00106944	1.72035e-21	0.00616492	1.97168e-05	0.00106944	9.44976e-11	1.36994e-09
33223	Homo sapiens	GSM1198714	MCF-7	Epithelium	Breast	ESR1	33223_sort_peaks.narrowPeak.bed	0.00101344	1	0.109218	1.89428e-07	0.0283797	1.21803e-09	1.21803e-09	3.96028e-40	0.00101344	1.60607e-08	1.89428e-07	1.89428e-07	1.89428e-07	0.00101344	1.15296e-18	0.0283797	0.00101344	0.00101344	8.31217e-11	8.31217e-11
33224	Homo sapiens	GSM1198713	MCF-7	Epithelium	Breast	ESR1	33224_sort_peaks.narrowPeak.bed	0.00618266	1	0.111958	2.09873e-07	0.0294014	1.79981e-08	1.38065e-09	2.68866e-36	0.00107326	1.79981e-08	1.98148e-05	2.09873e-07	2.17342e-06	0.00618266	8.23219e-16	0.0294014	0.000157327	0.00618266	1.38065e-09	9.53043e-11
33482	Homo sapiens	GSM840279	MCF-7	Epithelium	Breast	POLR2A	33482_sort_peaks.narrowPeak.bed	1.51896e-08	3.38141e-18	7.39468e-17	1.42478e-19	3.38141e-18	7.39468e-17	6.58807e-24	1.23454e-05	2.75038e-14	4.66005e-13	1.30843e-09	1.51896e-08	2.0182e-25	3.38141e-18	4.66005e-13	1.98732e-22	1.42478e-19	1.58754e-07	7.21957e-12	5.53795e-21
33489	Homo sapiens	GSM798439	MCF-7	Epithelium	Breast	FOXA1	33489_sort_peaks.narrowPeak.bed	0.00660074	0.334241	0.334241	2.11491e-08	0.115942	2.42661e-07	2.47279e-06	4.69281e-17	0.115942	2.42661e-07	2.21849e-05	0.000173353	2.47279e-06	2.21849e-05	1.15683e-10	0.00116397	0.00660074	0.00660074	2.11491e-08	1.64887e-09
33491	Homo sapiens	GSM798435	MCF-7	Epithelium	Breast	ESR1	33491_sort_peaks.narrowPeak.bed	2.43183e-06	1	0.115419	7.14324e-12	0.00654511	7.14324e-12	7.14324e-12	1.3479e-32	0.00115182	2.0712e-08	2.38143e-07	4.10766e-13	4.10766e-13	2.18629e-05	2.12245e-24	0.00654511	2.43183e-06	2.43183e-06	1.6114e-09	7.14324e-12
33496	Homo sapiens	GSM798437	MCF-7	Epithelium	Breast	FOXA1	33496_sort_peaks.narrowPeak.bed	0.00116805	0.334539	0.334539	2.48657e-06	0.334539	2.12967e-08	1.66153e-09	7.14306e-20	0.116116	2.44183e-07	2.44183e-07	2.48657e-06	2.12967e-08	2.44183e-07	2.44183e-07	0.00116805	0.0309749	0.00116805	1.66153e-09	1.16653e-10
33504	Homo sapiens	GSM798424	MCF-7	Epithelium	Breast	ESR1	33504_sort_peaks.narrowPeak.bed	1.6283e-05	1	0.105328	1.36017e-08	0.105328	1.63112e-07	2.27762e-13	1.74123e-38	0.00551712	1.36017e-08	1.36017e-08	1.63112e-07	1.73701e-06	0.000932005	5.25297e-16	0.026949	0.000132915	0.000932005	1.63112e-07	6.80871e-11
33510	Homo sapiens	GSM798436	MCF-7	Epithelium	Breast	FOXA1	33510_sort_peaks.narrowPeak.bed	0.00532303	0.68091	0.0262203	1.619e-06	0.312073	1.50705e-07	1.50705e-07	1.90283e-17	0.00532303	1.24573e-08	6.12702e-11	0.000891576	1.50705e-07	3.68595e-12	2.01368e-13	0.000126058	0.103321	0.00532303	1.24573e-08	3.68595e-12
33518	Homo sapiens	GSM798438	MCF-7	Epithelium	Breast	FOXA1	33518_sort_peaks.narrowPeak.bed	0.00156665	0.360351	0.131674	3.35777e-05	0.721189	3.82551e-08	3.35777e-05	2.35841e-10	0.360351	4.13531e-07	4.13531e-07	3.35777e-05	4.13531e-07	0.000247372	1.58894e-11	0.00156665	0.131674	0.00156665	3.35777e-05	3.97089e-06
33520	Homo sapiens	GSM798434	MCF-7	Epithelium	Breast	ESR1	33520_sort_peaks.narrowPeak.bed	0.000165531	1	0.69721	1.05487e-10	0.030182	2.26457e-07	1.51522e-09	2.82128e-29	0.00111988	2.32545e-06	2.10233e-05	1.51522e-09	0.000165531	0.00639838	2.06832e-21	0.11403	0.000165531	2.10233e-05	1.95855e-08	1.51522e-09
33525	Homo sapiens	GSM798423	MCF-7	Epithelium	Breast	ESR1	33525_sort_peaks.narrowPeak.bed	0.00680758	0.702707	0.337521	2.28233e-08	0.117867	2.28233e-08	1.79308e-09	3.20529e-34	0.00120939	1.79308e-09	2.59876e-07	2.62811e-06	2.62811e-06	0.00680758	1.20539e-15	0.0316451	2.34002e-05	0.00120939	2.62811e-06	2.28233e-08
33526	Homo sapiens	GSM798425	MCF-7	Epithelium	Breast	ESR1	33526_sort_peaks.narrowPeak.bed	0.00602428	1	0.324675	1.98146e-07	0.028824	1.98146e-07	8.8265e-11	7.72375e-33	0.00103929	2.06511e-06	0.00103929	0.000151394	0.00103929	0.000151394	3.19534e-17	0.028824	0.00103929	0.00602428	1.98146e-07	1.68841e-08
33736	Homo sapiens	GSM1059392	MCF-7	Epithelium	Breast	EP300	33736_sort_peaks.narrowPeak.bed	1.81049e-07	0.688258	0.000142526	1.36174e-14	0.00578367	1.05288e-18	1.36174e-14	3.83366e-23	1.90589e-06	4.80505e-12	7.82533e-11	0.000142526	1.36174e-14	1.52733e-08	2.67947e-13	0.00578367	1.81049e-07	1.81049e-07	4.80505e-12	1.05288e-18
33767	Homo sapiens	GSM1059387	MCF-7	Epithelium	Breast	H2AZ	33767_sort_peaks.narrowPeak.bed	0.00179844	4.07218e-05	4.07218e-05	0.00936877	0.00179844	0.00936877	0.372986	0.372986	4.07218e-05	0.139627	0.139627	0.731015	0.00936877	0.00936877	0.372986	0.000291847	0.00936877	0.000291847	0.000291847	0.00936877
34995	Homo sapiens	GSM1001005	MCF-7	Epithelium	Breast	FOXM1	34995_sort_peaks.narrowPeak.bed	0.00146697	5.44431e-41	2.73964e-09	4.44895e-14	3.67443e-07	2.01373e-10	2.01373e-10	2.23843e-15	3.67443e-07	0.000228644	3.67443e-07	2.73964e-09	1.33875e-11	3.57523e-06	8.08367e-13	2.01373e-10	3.67443e-07	0.000228644	3.67443e-07	2.23843e-15
34998	Homo sapiens	GSM1001003	MCF-7	Epithelium	Breast	FOXM1	34998_sort_peaks.narrowPeak.bed	0.0354899	1.65901e-40	5.2524e-07	1.9233e-08	1.20103e-05	0.00327706	0.00022393	3.86837e-13	1.20103e-05	0.256831	0.0354899	0.00022393	0.00022393	1.20103e-05	5.2524e-07	1.9233e-08	1.20103e-05	0.256831	0.0354899	1.20103e-05
35002	Homo sapiens	GSM1001006	MCF-7	Epithelium	Breast	FOXM1	35002_sort_peaks.narrowPeak.bed	0.000286367	1.85127e-40	5.1526e-07	4.14513e-09	4.82735e-06	2.18621e-11	4.14513e-09	2.18621e-11	0.00177022	3.98308e-05	4.82735e-06	5.1526e-07	7.84335e-14	3.16523e-10	3.16523e-10	4.88581e-08	3.98308e-05	4.82735e-06	0.00177022	4.88581e-08
35006	Homo sapiens	GSM1001004	MCF-7	Epithelium	Breast	FOXM1	35006_sort_peaks.narrowPeak.bed	0.00347637	8.07484e-38	1.87242e-06	0.00347637	0.0833895	0.0833895	0.0833895	9.44565e-05	0.0833895	0.0833895	0.00347637	0.0833895	0.00347637	9.44565e-05	0.00347637	1.87242e-06	0.0833895	0.0833895	0.0833895	1.87242e-06
35041	Homo sapiens	GSM1187120	MCF-7	Epithelium	Breast	SPDEF	35041_sort_peaks.narrowPeak.bed	0.00913318	0.0395853	0.00913318	0.00174234	0.00028097	3.04635e-10	0.00174234	7.47571e-14	4.70629e-06	4.73278e-08	4.70629e-06	0.00028097	4.70629e-06	3.89562e-05	3.89562e-05	4.70629e-06	0.00174234	3.89562e-05	3.89562e-05	5.0073e-07
35044	Homo sapiens	GSM1187118	MCF-7	Epithelium	Breast	ESR1	35044_sort_peaks.narrowPeak.bed	0.00111594	1	0.0301165	9.32272e-16	0.000164834	3.76048e-13	1.50357e-09	2.0382e-34	0.0063802	1.94486e-08	2.31244e-06	2.25032e-07	1.94486e-08	2.31244e-06	1.84621e-24	0.0063802	2.31244e-06	0.0063802	1.04602e-10	3.76048e-13
35046	Homo sapiens	GSM1187116	MCF-7	Epithelium	Breast	ESR1	35046_sort_peaks.narrowPeak.bed	0.00154126	1	0.0367241	9.28681e-13	0.00154126	2.05759e-19	3.05426e-09	1.26355e-33	0.0082755	3.05426e-09	3.70251e-08	4.01557e-07	3.05426e-09	3.70251e-08	2.49524e-22	0.0082755	3.282e-05	0.0082755	2.26754e-10	9.28681e-13
35049	Homo sapiens	GSM1187119	MCF-7	Epithelium	Breast	SPDEF	35049_sort_peaks.narrowPeak.bed	0.00131922	0.193546	0.0196277	0.0196277	0.00131922	8.0012e-08	1	0.193546	0.0196277	2.53486e-06	0.0196277	1	0.00131922	6.53551e-05	1	0.193546	0.0196277	2.53486e-06	0.00131922	2.53486e-06
35051	Homo sapiens	GSM1187117	MCF-7	Epithelium	Breast	ESR1	35051_sort_peaks.narrowPeak.bed	0.000215366	0.712932	0.0345535	1.90651e-15	0.0076394	8.70231e-17	3.03581e-08	4.9562e-24	0.0345535	1.17546e-11	1.78608e-10	3.03581e-08	7.02616e-13	3.35901e-07	1.40694e-19	0.0076394	2.85683e-05	0.00139546	1.78608e-10	3.82792e-14
35052	Homo sapiens	GSM1187121	MCF-7	Epithelium	Breast	SPDEF	35052_sort_peaks.narrowPeak.bed	0.0208229	0.0208229	0.0208229	0.00394129	9.14128e-06	8.99016e-07	0.00394129	9.14128e-06	0.00061483	8.99016e-07	0.0208229	0.00394129	8.99016e-07	0.00394129	0.00061483	0.00061483	0.00061483	0.00061483	0.0208229	8.09079e-05
35214	Homo sapiens	GSM1116655	MCF-7	Epithelium	Breast	POLR2A	35214_sort_peaks.narrowPeak.bed	0.0210219	3.91057e-07	0.00493954	3.3237e-10	7.06114e-15	4.10693e-08	3.3237e-10	0.212398	3.3237e-10	0.00493954	4.10693e-08	3.3237e-10	2.5844e-11	4.10693e-08	0.000168781	3.88392e-09	3.88392e-09	2.52636e-05	3.33357e-06	3.3237e-10
35215	Homo sapiens	GSM1116660	MCF-7	Epithelium	Breast	POLR2A	35215_sort_peaks.narrowPeak.bed	3.95018e-07	3.95018e-07	0.000169959	7.18546e-15	1.20762e-13	1.20762e-13	1.20762e-13	0.000989653	3.36795e-10	3.95018e-07	3.36795e-10	3.36795e-10	7.18546e-15	3.9315e-09	0.000169959	1.20762e-13	3.9315e-09	3.36795e-10	3.9315e-09	1.86062e-12
35218	Homo sapiens	GSM1116653	MCF-7	Epithelium	Breast	HSF1	35218_sort_peaks.narrowPeak.bed	0.00255428	0.0194982	0.111437	0.00255428	0.00255428	1.59534e-06	2.24073e-05	0.000264368	1.59534e-06	0.00255428	9.72268e-08	0.00255428	9.72268e-08	9.72268e-08	0.0194982	2.24073e-05	0.000264368	0.00255428	9.72268e-08	1.20017e-14
35222	Homo sapiens	GSM1116659	MCF-7	Epithelium	Breast	HSF1	35222_sort_peaks.narrowPeak.bed	0.00524406	0.0481095	0.0481095	0.00524406	1.3982e-06	0.00042404	0.00524406	0.0481095	2.69519e-05	0.0481095	1.3982e-06	0.0481095	6.07831e-08	1.3982e-06	0.296481	2.69519e-05	1.3982e-06	0.00524406	0.0481095	2.25754e-09
35226	Homo sapiens	GSM1116661	MCF-7	Epithelium	Breast	POLR2A	35226_sort_peaks.narrowPeak.bed	4.00386e-09	1.90386e-12	2.5773e-05	1.60001e-21	7.37579e-15	2.03446e-17	5.84585e-23	3.40965e-06	1.90386e-12	4.22266e-08	1.23764e-13	9.44562e-19	1.97388e-24	4.03811e-16	4.00386e-09	9.44562e-19	7.37579e-15	4.22266e-08	1.90386e-12	6.16007e-26
35230	Homo sapiens	GSM1116654	MCF-7	Epithelium	Breast	HSF1	35230_sort_peaks.narrowPeak.bed	4.20416e-06	3.52965e-05	0.0379136	0.00162363	4.20416e-06	0.00162363	4.40984e-07	0.00162363	3.52965e-05	0.133692	3.52965e-05	3.52965e-05	4.109e-08	4.40984e-07	0.723736	0.00162363	0.00162363	0.363592	0.000258189	3.42547e-09
35232	Homo sapiens	GSM1116656	MCF-7	Epithelium	Breast	POLR2A	35232_sort_peaks.narrowPeak.bed	0.0746229	3.37904e-06	0.000170551	3.97012e-07	1.87493e-12	3.95549e-09	3.39028e-10	0.0746229	3.39028e-10	0.000170551	3.97012e-07	3.39028e-10	2.64034e-11	3.95549e-09	0.000992589	4.17602e-08	3.97012e-07	3.37904e-06	3.37904e-06	3.95549e-09
35233	Homo sapiens	GSM1116658	MCF-7	Epithelium	Breast	HSF1	35233_sort_peaks.narrowPeak.bed	0.000213441	0.00594498	0.108431	0.00594498	0.000213441	0.00594498	0.00594498	0.00594498	5.6093e-06	0.108431	0.000213441	0.108431	1.14813e-07	0.000213441	0.108431	0.00594498	0.000213441	0.108431	0.00594498	1.90392e-09
35738	Homo sapiens	GSM631504	MCF-7	Epithelium	Breast	FAIRE	35738_sort_peaks.narrowPeak.bed	0.0295954	0.000159346	0.0062361	0.00108477	0.0295954	0.00108477	9.77622e-11	1.83838e-08	0.0062361	0.112474	2.13915e-07	0.00108477	1.41324e-09	9.77622e-11	2.01113e-05	0.0295954	0.0062361	0.328266	0.000159346	6.11607e-12
35739	Homo sapiens	GSM631503	MCF-7	Epithelium	Breast	FAIRE	35739_sort_peaks.narrowPeak.bed	0.0337771	3.11199e-06	0.007415	0.00134474	0.000206031	0.000206031	3.14308e-07	2.71301e-05	0.00134474	0.007415	2.71301e-05	0.00134474	3.14308e-07	2.26286e-09	2.71301e-05	0.123356	0.0337771	0.123356	2.71301e-05	1.06758e-11
35740	Homo sapiens	GSM631501	MCF-7	Epithelium	Breast	FAIRE	35740_sort_peaks.narrowPeak.bed	0.15157	7.52981e-07	6.76e-06	7.52981e-07	5.34582e-05	0.00036845	0.00036845	0.00036845	0.0109507	0.00036845	5.34582e-05	0.00036845	7.45202e-08	6.59939e-09	0.00218418	0.00036845	5.34582e-05	0.391325	6.76e-06	5.26064e-10
35741	Homo sapiens	GSM631502	MCF-7	Epithelium	Breast	FAIRE	35741_sort_peaks.narrowPeak.bed	0.0293369	2.16115e-06	0.000156659	2.0854e-07	0.000156659	0.000156659	0.00106944	1.97168e-05	0.00616492	0.00106944	0.000156659	0.00616492	2.16115e-06	2.16115e-06	0.000156659	0.00106944	0.00106944	0.111786	1.97168e-05	5.89501e-12
36085	Homo sapiens	GSM896741	MCF-7	Epithelium	Breast	CTBP1	36085_sort_peaks.narrowPeak.bed	0.00821028	0.357991	0.00821028	0.000239737	0.0365035	0.000239737	3.80832e-06	3.80832e-06	0.000239737	3.23722e-05	3.23722e-05	0.000239737	0.000239737	3.63042e-08	0.0365035	0.0365035	0.357991	0.00821028	0.00152617	3.80832e-06
36802	Homo sapiens	GSM1019126	MCF-7	Epithelium	Breast	GREB1	36802_sort_peaks.narrowPeak.bed	0.000161387	0.695693	0.00628986	6.28683e-12	0.112992	6.28683e-12	1.85751e-14	2.53678e-29	0.000161387	8.81127e-16	1.87768e-08	1.87768e-08	3.57955e-13	1.87768e-08	3.57955e-13	0.000161387	2.04115e-05	2.04115e-05	1.85751e-14	5.61604e-20
36804	Homo sapiens	GSM1019133	MCF-7	Epithelium	Breast	NR2F2	36804_sort_peaks.narrowPeak.bed	0.0437038	0.385236	4.88877e-05	4.50778e-10	0.0437038	8.39286e-22	0.000341307	3.20818e-11	6.10265e-06	6.5547e-08	2.07401e-12	0.00204923	2.07401e-12	4.88877e-05	6.5547e-08	6.5547e-08	0.000341307	0.00204923	6.70993e-07	3.25177e-16
36806	Homo sapiens	GSM1019130	MCF-7	Epithelium	Breast	GREB1	36806_sort_peaks.narrowPeak.bed	2.61228e-05	0.033219	0.12193	9.94919e-12	0.033219	1.55201e-15	5.87034e-13	6.99255e-17	2.9803e-06	6.99255e-17	2.13204e-09	2.13204e-09	2.13204e-09	2.9938e-07	2.67114e-08	0.00019945	0.00130875	0.00019945	2.89336e-18	1.10141e-19
36807	Homo sapiens	GSM1019122	MCF-7	Epithelium	Breast	E2F4	36807_sort_peaks.narrowPeak.bed	0.0650336	1.21437e-49	1.02368e-51	0.00395408	3.21332e-15	0.0176062	0.0176062	0.00395408	9.17146e-13	0.193969	0.0176062	0.0176062	0.193969	0.0650336	0.0650336	1.67286e-16	0.00012321	0.00012321	0.451238	0.0650336
36810	Homo sapiens	GSM1019132	MCF-7	Epithelium	Breast	GREB1	36810_sort_peaks.narrowPeak.bed	0.00110417	0.6962	0.0299205	6.4031e-12	0.113337	3.65093e-13	2.20805e-07	6.1084e-23	0.00632589	1.4691e-09	2.27379e-06	2.27379e-06	1.4691e-09	0.000162759	1.01987e-10	0.000162759	0.000162759	0.000162759	3.65093e-13	9.01262e-16
36811	Homo sapiens	GSM1019129	MCF-7	Epithelium	Breast	GREB1	36811_sort_peaks.narrowPeak.bed	0.000918375	0.683026	0.00545187	6.57415e-11	0.104658	3.97832e-12	3.97832e-12	1.08759e-36	1.59529e-05	5.0127e-16	9.82427e-10	1.69688e-06	1.32102e-08	1.59529e-05	2.10293e-17	0.000918375	1.69688e-06	0.000130596	6.57415e-11	2.18627e-13
36812	Homo sapiens	GSM1019123	MCF-7	Epithelium	Breast	E2F4	36812_sort_peaks.narrowPeak.bed	0.323776	5.69878e-50	6.50604e-48	0.000149457	8.60262e-11	0.109901	0.109901	0.00597214	1.86654e-05	0.691099	0.0286331	0.691099	0.0286331	0.323776	0.00597214	5.32444e-12	0.00102815	0.0286331	0.323776	0.00597214
36814	Homo sapiens	GSM1019137	MCF-7	Epithelium	Breast	TLE3	36814_sort_peaks.narrowPeak.bed	0.00725474	0.70835	0.033219	2.13204e-09	1	2.13204e-09	2.9938e-07	2.89336e-18	0.344366	2.9803e-06	2.9938e-07	2.9938e-07	2.61228e-05	2.9938e-07	2.67114e-08	0.033219	0.12193	0.00725474	2.9938e-07	2.13204e-09
36819	Homo sapiens	GSM1019131	MCF-7	Epithelium	Breast	ESR1	36819_sort_peaks.narrowPeak.bed	0.00163416	1	0.364181	4.46144e-07	0.134061	1.77388e-11	4.24781e-06	9.99503e-24	0.00867443	3.47463e-09	3.56168e-05	4.46144e-07	0.00163416	3.56168e-05	6.15957e-14	0.0380638	0.000260196	0.00867443	1.77388e-11	1.09486e-12
36820	Homo sapiens	GSM1019136	MCF-7	Epithelium	Breast	RXRA	36820_sort_peaks.narrowPeak.bed	0.00330025	0.63886	0.00049385	6.36228e-07	0.0181665	3.944e-14	5.27685e-08	2.62449e-18	0.0181665	3.88517e-09	1.51491e-11	0.00330025	1.74726e-15	3.88517e-09	1.51491e-11	0.00049385	6.23162e-05	0.00330025	6.74956e-06	3.944e-14
36821	Homo sapiens	GSM1019134	MCF-7	Epithelium	Breast	KLF4	36821_sort_peaks.narrowPeak.bed	0.000340055	0.0436223	0.000340055	4.47451e-10	4.86784e-05	2.71044e-23	6.51448e-08	6.5199e-15	0.00204297	3.18251e-11	3.21761e-16	5.69071e-09	3.21761e-16	6.67293e-07	5.69071e-09	6.67293e-07	6.07277e-06	6.07277e-06	3.18251e-11	1.2109e-13
36822	Homo sapiens	GSM1019127	MCF-7	Epithelium	Breast	GREB1	36822_sort_peaks.narrowPeak.bed	0.00548443	0.315078	0.00548443	2.23151e-13	0.104993	1.11926e-14	4.05467e-12	6.69049e-11	1.61172e-05	5.13152e-16	1.34047e-08	1.71684e-06	4.05467e-12	1.34047e-08	6.69049e-11	0.00548443	0.00548443	0.00092517	9.98348e-10	8.31816e-19
36825	Homo sapiens	GSM1019125	MCF-7	Epithelium	Breast	ESR1	36825_sort_peaks.narrowPeak.bed	0.00678859	0.70246	0.337223	2.58268e-07	0.117691	2.26664e-08	1.77951e-09	1.72372e-32	0.00120521	2.26664e-08	2.61365e-06	2.32874e-05	2.61365e-06	0.00678859	1.19211e-15	0.0315777	0.000180723	0.00120521	2.61365e-06	2.58268e-07
36834	Homo sapiens	GSM1019128	MCF-7	Epithelium	Breast	ESR1	36834_sort_peaks.narrowPeak.bed	1.67889e-05	1	0.106338	1.06439e-09	0.106338	1.69646e-07	2.42127e-13	1.98709e-38	0.00561603	1.42083e-08	1.42083e-08	1.69646e-07	1.79876e-06	0.000952744	2.3809e-17	0.0273179	0.000136455	0.000952744	1.69646e-07	7.17489e-11
37137	Homo sapiens	GSM951882	MCF-7	Epithelium	Breast	HSF1	37137_sort_peaks.narrowPeak.bed	0.00236979	0.0690968	0.0690968	0.0690968	0.0690968	1	1	0.00236979	5.27924e-05	0.0690968	0.0690968	1	0.0690968	0.00236979	1	0.00236979	0.00236979	1	0.0690968	5.27924e-05
37142	Homo sapiens	GSM951883	MCF-7	Epithelium	Breast	HSF1	37142_sort_peaks.narrowPeak.bed	0.00805419	0.000760745	0.00805419	5.65626e-05	3.43592e-06	3.43592e-06	0.000760745	0.000760745	7.62227e-09	0.0634179	3.43592e-06	0.0634179	7.62227e-09	5.65626e-05	0.0634179	5.65626e-05	0.000760745	0.0634179	0.000760745	2.87959e-10
37633	Homo sapiens	GSM726982	MCF-7	Epithelium	Breast	ERG	37633_sort_peaks.narrowPeak.bed	2.07937e-05	0.00438186	0.00438186	2.67524e-06	0.000851392	2.8877e-09	2.07937e-05	0.000851392	0.202294	0.000851392	0.000142459	0.000851392	1.8256e-11	2.07937e-05	2.67524e-06	0.462189	0.019109	0.000142459	2.07937e-05	2.8877e-09
38183	Homo sapiens	GSM808755	MCF-7	Epithelium	Breast	MYC	38183_sort_peaks.narrowPeak.bed	0.0167789	0.000699503	1.9849e-06	0.00372267	1.10675e-20	2.19354e-07	0.0627205	0.00372267	2.59876e-15	0.00372267	2.19354e-07	0.0167789	1.9849e-06	1.93249e-09	0.0167789	2.19354e-07	1.93249e-09	1.9849e-06	0.0627205	0.000699503
38193	Homo sapiens	GSM808754	MCF-7	Epithelium	Breast	MYC	38193_sort_peaks.narrowPeak.bed	0.0666692	1.88246e-05	1.88246e-05	0.000790721	2.22579e-26	0.000130633	0.0181974	0.000790721	9.43939e-18	0.0181974	0.000130633	0.0666692	2.69928e-07	1.52892e-11	0.0666692	2.4823e-09	1.52892e-11	1.88246e-05	0.197288	0.00412127
38194	Homo sapiens	GSM808752	MCF-7	Epithelium	Breast	CTCF	38194_sort_peaks.narrowPeak.bed	0.0496188	0.0123015	0.0496188	6.55277e-05	0.0496188	9.79272e-07	0.405433	0.0123015	0.161083	0.0496188	0.000438568	0.0123015	0.0123015	0.405433	0.00252522	0.405433	0.161083	6.55277e-05	0.0496188	0.0123015
38199	Homo sapiens	GSM808757	MCF-7	Epithelium	Breast	POLR2A	38199_sort_peaks.narrowPeak.bed	3.67195e-08	2.23848e-11	3.43609e-09	7.28951e-19	1.44409e-24	2.23848e-11	7.28951e-19	0.00470114	1.59113e-17	2.90951e-10	2.90951e-10	3.67195e-08	3.08089e-20	5.92409e-15	2.90951e-10	3.20048e-16	7.28951e-19	2.23848e-11	1.00734e-13	3.08089e-20
38201	Homo sapiens	GSM808756	MCF-7	Epithelium	Breast	POLR2A	38201_sort_peaks.narrowPeak.bed	2.35951e-05	3.29157e-16	2.28749e-11	3.29157e-16	1.63904e-17	3.73444e-08	3.1839e-20	0.072456	1.0327e-13	3.58785e-07	3.50012e-09	2.35951e-05	3.1839e-20	1.63904e-17	3.50012e-09	6.08293e-15	7.52112e-19	3.50012e-09	2.96846e-10	1.63904e-17
38203	Homo sapiens	GSM808753	MCF-7	Epithelium	Breast	CTCF	38203_sort_peaks.narrowPeak.bed	0.162653	0.162653	0.162653	0.000450968	0.00258451	6.76989e-05	0.407723	0.00258451	0.0503219	0.0503219	6.76989e-05	0.0125324	0.0125324	0.407723	0.0125324	0.162653	0.162653	6.76989e-05	0.0125324	0.0503219
38474	Homo sapiens	GSM854690	MCF-7	Epithelium	Breast	ESR1	38474_sort_peaks.narrowPeak.bed	0.000802516	0.673392	0.0987006	1.01148e-08	0.303649	7.32412e-10	2.81128e-12	1.05375e-31	0.0987006	1.32274e-05	1.24935e-07	0.000802516	1.32274e-05	0.000111174	5.00449e-19	0.024567	0.000802516	0.000802516	7.32412e-10	4.77177e-11
39443	Homo sapiens	GSM1000995	MCF-7	Epithelium	Breast	FOXM1	39443_sort_peaks.narrowPeak.bed	7.53715e-06	7.45835e-26	0.00352065	9.94238e-13	0.000534857	4.5445e-09	9.08725e-17	1.30726e-32	7.21502e-07	3.0388e-10	6.8528e-05	9.94238e-13	7.53715e-06	4.5445e-09	2.98911e-24	7.21502e-07	6.07737e-08	7.53715e-06	6.07737e-08	4.91e-14
39484	Homo sapiens	GSM1000997	MCF-7	Epithelium	Breast	FOXM1	39484_sort_peaks.narrowPeak.bed	0.000737512	5.5378e-41	1.19869e-06	1.00443e-17	1.19869e-06	1.19049e-13	2.26281e-12	6.81235e-32	8.55951e-09	6.09554e-10	3.90559e-11	1.17641e-05	1.19049e-13	1.07496e-07	1.25632e-20	3.90559e-11	2.26281e-12	1.07496e-07	1.19869e-06	1.19049e-13
39495	Homo sapiens	GSM1000996	MCF-7	Epithelium	Breast	FOXM1	39495_sort_peaks.narrowPeak.bed	2.69712e-07	2.88425e-24	0.00123473	2.65108e-14	0.00123473	1.28806e-15	2.65108e-14	7.86069e-26	2.40863e-05	1.87645e-09	4.98801e-13	8.55367e-12	2.65108e-14	1.33218e-10	5.73531e-17	2.71633e-06	2.69712e-07	2.71633e-06	2.37855e-08	2.65108e-14
39498	Homo sapiens	GSM1000998	MCF-7	Epithelium	Breast	FOXM1	39498_sort_peaks.narrowPeak.bed	0.00148156	3.90161e-35	0.000132001	3.07966e-08	0.0131145	6.22184e-14	1.39893e-09	1.04748e-18	5.88495e-07	0.000132001	5.88495e-07	0.00148156	3.07966e-08	3.07966e-08	1.39893e-09	5.57949e-11	3.07966e-08	0.00148156	5.88495e-07	1.39893e-09
41400	Homo sapiens	GSM1089817	MCF-7	Epithelium	Breast	MBD3	41400_sort_peaks.narrowPeak.bed	0.0264618	0.313276	0.00538718	1.65754e-06	0.103989	1.54745e-07	1.28288e-08	1.54745e-07	0.313276	0.00538718	0.000128311	0.0264618	1.04781e-14	1.28288e-08	0.000904899	0.313276	0.103989	0.313276	1.65754e-06	1.54745e-07
41515	Homo sapiens	GSM1143122	MCF-7	Epithelium	Breast	NR5A2	41515_sort_peaks.narrowPeak.bed	0.0253264	1	0.307562	0.000117895	0.676904	5.36267e-11	3.19038e-12	5.36267e-11	0.0253264	8.15132e-10	1.48128e-06	1.48128e-06	8.15132e-10	0.000117895	0.000842963	0.0253264	0.307562	0.000117895	1.36371e-07	8.48609e-15
41516	Homo sapiens	GSM1143123	MCF-7	Epithelium	Breast	MED12	41516_sort_peaks.narrowPeak.bed	0.000116495	1	0.0122076	2.50558e-08	1	2.50558e-08	2.50558e-08	7.31821e-26	0.0122076	8.26418e-06	0.00134304	0.0122076	0.000116495	0.00134304	4.9201e-07	0.0122076	0.00134304	0.000116495	4.29775e-11	4.53614e-14
41517	Homo sapiens	GSM1143125	MCF-7	Epithelium	Breast	POLR2A	41517_sort_peaks.narrowPeak.bed	0.000160156	1.63231e-12	3.62455e-07	1.04993e-13	7.67939e-19	2.37864e-05	1.63231e-12	0.209228	2.32071e-11	2.37864e-05	2.37864e-05	0.000160156	1.63231e-12	1.63231e-12	0.000940787	3.00837e-10	1.04993e-13	0.000160156	3.62455e-07	1.04993e-13
44122	Homo sapiens	GSM1081381	MCF-7	Epithelium	Breast	TFAP2A	44122_sort_peaks.narrowPeak.bed	0.134061	0.724197	0.000260196	4.46144e-07	0.364181	4.46144e-07	3.56168e-05	4.24781e-06	0.0380638	3.47463e-09	4.16251e-08	0.0380638	4.16251e-08	4.16251e-08	4.16251e-08	3.56168e-05	0.00867443	3.56168e-05	3.47463e-09	4.16251e-08
44395	Homo sapiens	GSM1241752	MCF-7	Epithelium	Breast	GATA3	44395_sort_peaks.narrowPeak.bed	0.000159346	0.328266	0.0295954	2.13915e-07	0.328266	1.83838e-08	1.79935e-14	8.51713e-16	0.0062361	9.77622e-11	0.000159346	1.83838e-08	1.83838e-08	9.77622e-11	6.11607e-12	0.112474	0.112474	0.0295954	2.13915e-07	3.69458e-17
44399	Homo sapiens	GSM1241756	MCF-7	Epithelium	Breast	GATA3	44399_sort_peaks.narrowPeak.bed	2.57533e-05	0.343474	0.121397	2.61729e-08	0.343474	2.08477e-09	3.06161e-14	5.70483e-13	0.00719528	1.49443e-10	0.000197027	2.93217e-06	2.61729e-08	2.08477e-09	5.70483e-13	0.00129544	0.0330111	0.00719528	2.93217e-06	1.50203e-15
44421	Homo sapiens	GSM1278641	MCF-7	Epithelium	Breast	SMARCC1	44421_sort_peaks.narrowPeak.bed	0.0280637	1	0.0280637	0.0280637	1	1	0.0280637	0.0280637	1	1	0.000378611	1	0.0280637	0.000378611	0.0280637	1	1	1	0.0280637	3.24568e-06
44423	Homo sapiens	GSM1278643	MCF-7	Epithelium	Breast	SMARCC1	44423_sort_peaks.narrowPeak.bed	0.00400167	0.0893428	0.00400167	0.0893428	1	0.00400167	1	0.0893428	1	0.0893428	0.00400167	1	0.0893428	0.000116963	1	1	1	0.0893428	0.0893428	0.000116963
44425	Homo sapiens	GSM1278645	MCF-7	Epithelium	Breast	SMARCC1	44425_sort_peaks.narrowPeak.bed	0.00172952	1	0.00172952	1	1	3.27278e-05	1	0.00172952	0.0591921	1	0.00172952	1	0.00172952	3.27278e-05	1	1	1	0.0591921	0.0591921	4.49518e-07
44427	Homo sapiens	GSM1278647	MCF-7	Epithelium	Breast	SMARCC1	44427_sort_peaks.narrowPeak.bed	0.0138117	0.163373	0.163373	0.163373	0.163373	0.0138117	0.163373	0.0138117	1	1	0.0138117	0.163373	3.16412e-05	0.000770812	0.0138117	1	1	1	0.163373	1.0154e-06
44437	Homo sapiens	GSM1295590	MCF-7	Epithelium	Breast	ESR1	44437_sort_peaks.narrowPeak.bed	0.00014439	1	0.321379	8.0307e-11	0.321379	4.94187e-12	1.18018e-09	1.09423e-34	0.00014439	8.0307e-11	1.93908e-06	1.93908e-06	1.93908e-06	0.0009989	1.31019e-21	0.00014439	0.0009989	1.79307e-05	4.94187e-12	2.76177e-13
44438	Homo sapiens	GSM1295591	MCF-7	Epithelium	Breast	ESR1	44438_sort_peaks.narrowPeak.bed	7.82202e-05	1	0.0867645	3.86348e-10	0.28102	1.32025e-12	3.86348e-10	3.9606e-34	0.00059765	3.86348e-10	8.5966e-07	7.82202e-05	7.39906e-08	0.00059765	4.72895e-24	0.00059765	0.00059765	8.78934e-06	2.37514e-11	3.06483e-15
45978	Homo sapiens	GSM935563	MCF-7	Epithelium	Breast	ZNF217	45978_sort_peaks.narrowPeak.bed	0.000158671	0.327967	0.00108092	1.82544e-08	0.0295307	1.82544e-08	6.0601e-12	8.42114e-16	0.0295307	2.1256e-07	1.4023e-09	2.19815e-06	2.1256e-07	1.4023e-09	1.4023e-09	0.00621825	0.327967	0.0295307	2.1256e-07	1.78034e-14
45979	Homo sapiens	GSM816438	MCF-7	Epithelium	Breast	TCF7L2	45979_sort_peaks.narrowPeak.bed	0.137019	0.727854	0.137019	3.89138e-09	0.368882	4.61346e-08	4.61346e-08	2.02859e-11	0.0392782	0.0392782	3.82681e-05	0.00172028	4.61346e-08	4.61134e-06	3.89138e-09	0.137019	0.0392782	0.00904011	0.000276711	2.9542e-10
45980	Homo sapiens	GSM1006877	MCF-7	Epithelium	Breast	MYC	45980_sort_peaks.narrowPeak.bed	0.0046429	0.000154611	0.0046429	0.0715985	1.18173e-27	0.0715985	0.0200105	0.0046429	1.13495e-21	0.0715985	0.0200105	0.0200105	0.000912947	2.97497e-06	0.0046429	3.33172e-09	2.81363e-10	2.2843e-05	0.20712	0.46843
45981	Homo sapiens	GSM825711	MCF-7	Epithelium	Breast	GATA3	45981_sort_peaks.narrowPeak.bed	0.000842963	1	0.0253264	1.11483e-08	0.100835	1.48128e-06	1.7236e-13	2.07782e-20	0.000842963	1.36371e-07	1.36371e-07	1.36371e-07	5.36267e-11	8.15132e-10	1.7236e-13	0.100835	0.307562	0.00508731	1.41623e-05	1.7236e-13
45982	Homo sapiens	GSM935445	MCF-7	Epithelium	Breast	GATA3	45982_sort_peaks.narrowPeak.bed	0.00126048	0.341095	0.0324606	2.79873e-07	0.0324606	1.96331e-09	5.28435e-13	6.15255e-17	0.000190681	1.39964e-10	2.47838e-08	2.79873e-07	1.39964e-10	2.80709e-06	5.28435e-13	0.00703838	0.11998	0.000190681	2.47838e-08	5.28435e-13
45983	Homo sapiens	GSM822305	MCF-7	Epithelium	Breast	CTCF	45983_sort_peaks.narrowPeak.bed	0.0495313	0.0122729	0.0122729	0.0122729	0.000437037	0.000437037	0.754838	0.0122729	0.0495313	0.0122729	0.0122729	0.0495313	0.0122729	0.754838	0.00251788	0.160887	0.0495313	0.00251788	0.0122729	0.160887
45984	Homo sapiens	GSM1006875	MCF-7	Epithelium	Breast	CTCF	45984_sort_peaks.narrowPeak.bed	0.160691	0.0122443	0.160691	0.160691	0.00251056	0.000435511	0.160691	0.160691	0.0122443	0.40486	0.0122443	0.0494439	0.0122443	0.754633	0.0122443	0.40486	0.160691	0.000435511	0.160691	0.40486
45985	Homo sapiens	GSM1006876	MCF-7	Epithelium	Breast	POLR2A	45985_sort_peaks.narrowPeak.bed	0.0769339	4.40993e-07	0.000183377	0.00105585	3.06436e-11	0.000183377	0.00523729	0.217493	3.8917e-10	0.022024	0.00105585	0.022024	0.0769339	0.000183377	0.00105585	0.000183377	3.71269e-06	4.40993e-07	0.00105585	0.00105585
45986	Homo sapiens	GSM822295	MCF-7	Epithelium	Breast	POLR2A	45986_sort_peaks.narrowPeak.bed	0.0745138	2.62157e-11	4.15288e-08	3.9315e-09	3.92767e-16	3.95018e-07	1.86062e-12	0.475704	1.86062e-12	0.000989653	3.95018e-07	2.54663e-05	1.20762e-13	3.9315e-09	0.000989653	1.86062e-12	4.15288e-08	0.00496386	2.54663e-05	3.9315e-09
45987	Homo sapiens	GSM1022663	MCF-7	Epithelium	Breast	CTCF	45987_sort_peaks.narrowPeak.bed	0.000249311	0.0372418	0.13204	0.00842908	0.000249311	0.00157689	0.00157689	0.00157689	0.00157689	0.00157689	3.38849e-05	4.01245e-06	2.39568e-10	0.00157689	0.13204	0.360941	0.00842908	0.00842908	3.38849e-05	4.18408e-07
45988	Homo sapiens	GSM1022658	MCF-7	Epithelium	Breast	CTCF	45988_sort_peaks.narrowPeak.bed	0.000268351	0.0016768	0.0386683	0.00885596	0.0016768	0.000268351	0.0016768	0.000268351	3.69225e-05	0.0016768	0.000268351	3.69225e-05	4.67316e-07	0.0016768	0.0016768	0.135537	0.0016768	0.000268351	0.0016768	0.000268351
45989	Homo sapiens	GSM822301	MCF-7	Epithelium	Breast	MYC	45989_sort_peaks.narrowPeak.bed	1	2.02856e-05	0.0043156	0.0043156	8.1e-22	0.0043156	0.0685351	0.0043156	7.57827e-14	0.0685351	0.0043156	0.0188783	0.00083589	2.02856e-05	0.201039	0.000139422	3.02657e-08	0.000139422	0.460554	0.460554
45990	Homo sapiens	GSM822304	MCF-7	Epithelium	Breast	MYC	45990_sort_peaks.narrowPeak.bed	0.0595773	0.00341774	0.000631097	0.000631097	2.77918e-22	1.69812e-06	0.015672	0.015672	1.93135e-19	0.000631097	1.56676e-09	0.015672	0.000100308	1.69812e-06	0.182676	1.84338e-07	1.79107e-08	1.69812e-06	0.000631097	0.00341774
45991	Homo sapiens	GSM935477	MCF-7	Epithelium	Breast	E2F1	45991_sort_peaks.narrowPeak.bed	0.00441528	1.24021e-17	2.32667e-29	0.000143998	8.17556e-14	0.463005	0.000859229	0.019225	3.18664e-08	0.000859229	0.00441528	0.0694783	0.000859229	0.000859229	2.10517e-05	3.18664e-08	0.00441528	0.0694783	0.000859229	0.019225
45992	Homo sapiens	GSM1006878	MCF-7	Epithelium	Breast	CTCF	45992_sort_peaks.narrowPeak.bed	0.15157	0.0109507	0.15157	0.391325	0.00218418	0.0109507	0.15157	0.0454336	0.0454336	0.0454336	0.391325	0.0454336	0.0454336	0.391325	0.0454336	0.15157	0.15157	0.00036845	0.0454336	0.391325
45993	Homo sapiens	GSM1006865	MCF-7	Epithelium	Breast	POLR2A	45993_sort_peaks.narrowPeak.bed	0.0216446	2.87549e-11	4.46295e-08	4.21642e-07	8.04493e-15	4.21642e-07	1.34283e-13	0.0216446	3.66903e-10	2.68182e-05	3.66903e-10	2.87549e-11	4.21642e-07	3.66903e-10	2.68182e-05	8.04493e-15	3.66903e-10	0.000177786	0.000177786	4.46295e-08
45994	Homo sapiens	GSM822308	MCF-7	Epithelium	Breast	CTCF	45994_sort_peaks.narrowPeak.bed	0.734806	0.000311117	0.377956	0.377956	4.38772e-05	0.00977889	0.377956	0.377956	0.377956	0.377956	0.142816	0.142816	0.142816	0.377956	1	0.00977889	0.142816	0.142816	0.142816	0.377956
45995	Homo sapiens	GSM822309	MCF-7	Epithelium	Breast	CTCF	45995_sort_peaks.narrowPeak.bed	0.0458511	0.0458511	0.745866	0.00221728	6.92519e-06	0.0110836	0.0458511	0.392772	0.0458511	0.0458511	0.000375161	0.0110836	5.45975e-05	0.152532	0.392772	0.0458511	0.152532	0.00221728	0.152532	0.00221728
45996	Homo sapiens	GSM1006866	MCF-7	Epithelium	Breast	MYC	45996_sort_peaks.narrowPeak.bed	0.0821768	0.0189446	0.00348517	0.000528212	1.13371e-19	0.000528212	0.00348517	6.75148e-05	2.12964e-15	0.00348517	0.0821768	0.0821768	6.75148e-05	7.40785e-06	0.000528212	6.75148e-05	7.07413e-07	7.40785e-06	0.271955	0.000528212
46307	Homo sapiens	GSM1010838	MCF-7	Epithelium	Breast	PML	46307_sort_peaks.narrowPeak.bed	2.59484e-09	2.84077e-08	2.84077e-08	7.11719e-22	4.53148e-19	1.10265e-12	4.53148e-19	1.93817e-05	2.14464e-10	2.59484e-09	2.59484e-09	2.84077e-08	8.14016e-25	4.53148e-19	6.90357e-14	2.84077e-08	1.01356e-17	2.80027e-07	2.59484e-09	7.11719e-22
46308	Homo sapiens	GSM1010892	MCF-7	Epithelium	Breast	JUND	46308_sort_peaks.narrowPeak.bed	0.00770141	0.350893	0.125866	1.82964e-10	0.125866	2.50935e-09	3.94527e-14	2.50935e-09	0.00140954	0.00770141	1.20658e-11	1.82964e-10	3.94527e-14	7.22682e-13	3.94527e-14	0.713649	0.0347671	0.0347671	0.0347671	1.82964e-10
46309	Homo sapiens	GSM1010837	MCF-7	Epithelium	Breast	NR2F2	46309_sort_peaks.narrowPeak.bed	0.0340583	1	0.124071	1.6881e-10	0.347929	1.6881e-10	2.33095e-09	1.76791e-15	0.0340583	1.10571e-11	0.000209387	0.00136301	0.000209387	0.0340583	1.10571e-11	0.00136301	0.0340583	0.0340583	3.22014e-07	2.8966e-08
46310	Homo sapiens	GSM1010783	MCF-7	Epithelium	Breast	GATA3	46310_sort_peaks.narrowPeak.bed	0.0332885	1	0.122108	0.00727464	0.344663	2.6247e-05	1.54399e-10	1.00375e-11	0.000200263	2.99649e-06	0.000200263	2.6247e-05	3.01211e-07	0.00131321	2.6247e-05	0.344663	0.708593	0.122108	0.00727464	2.99649e-06
46311	Homo sapiens	GSM1010769	MCF-7	Epithelium	Breast	FOXM1	46311_sort_peaks.narrowPeak.bed	0.00413789	6.35101e-34	0.00065294	8.65726e-08	0.00413789	4.67977e-10	3.98018e-15	6.35101e-34	8.65726e-08	4.67977e-10	8.65726e-08	2.92738e-11	1.65579e-12	6.73071e-09	3.98018e-15	8.65726e-08	9.88641e-07	8.69224e-05	8.65726e-08	2.92738e-11
46312	Homo sapiens	GSM1010839	MCF-7	Epithelium	Breast	SRF	46312_sort_peaks.narrowPeak.bed	0.0156045	0.0156045	0.0156045	1.82325e-07	1.7695e-08	0.00339932	1.68147e-06	0.182268	1.37822e-05	0.182268	0.182268	9.11951e-24	1.37822e-05	0.000627005	0.0156045	0.00339932	0.000627005	0.000627005	0.43543	1.68147e-06
46313	Homo sapiens	GSM1010891	MCF-7	Epithelium	Breast	REST	46313_sort_peaks.narrowPeak.bed	1	1	1	1	1	0.690584	1	0.690584	0.109559	0.690584	0.690584	1	1	0.690584	1	0.690584	0.690584	0.323177	1	1
46314	Homo sapiens	GSM1010864	MCF-7	Epithelium	Breast	GABPA	46314_sort_peaks.narrowPeak.bed	0.216642	0.216642	0.000180875	0.216642	3.64702e-06	0.216642	0.804816	0.216642	0.00518677	1	0.804816	0.480521	0.0764909	0.216642	0.480521	0.0764909	0.0764909	0.0764909	0.480521	0.480521
46315	Homo sapiens	GSM1010860	MCF-7	Epithelium	Breast	TEAD4	46315_sort_peaks.narrowPeak.bed	1.33678e-05	0.304251	0.00491924	1.53603e-13	0.00491924	7.44623e-10	1.36911e-17	1.36911e-17	1.38684e-06	7.44623e-10	7.44623e-10	1.26637e-07	4.85862e-11	1.0268e-08	2.86676e-12	0.0246829	0.00491924	0.000808639	0.000112187	3.34754e-16
46316	Homo sapiens	GSM1010889	MCF-7	Epithelium	Breast	CEBPB	46316_sort_peaks.narrowPeak.bed	0.0106102	0.742015	0.387559	4.78217e-10	0.0106102	4.78217e-10	6.34628e-06	7.01253e-07	0.0443582	0.00035145	6.34628e-06	6.34628e-06	6.34628e-06	6.04783e-09	7.01253e-07	0.387559	0.149078	0.149078	0.0106102	5.05886e-05
46317	Homo sapiens	GSM1010768	MCF-7	Epithelium	Breast	FOSL2	46317_sort_peaks.narrowPeak.bed	0.0377637	0.363003	0.133325	4.35877e-07	0.0377637	2.53039e-10	1.05572e-12	4.35877e-07	0.00858464	0.0377637	3.37695e-09	1.05572e-12	6.16855e-18	2.53039e-10	4.35877e-07	1	0.363003	0.00858464	0.133325	4.35877e-07
46318	Homo sapiens	GSM1010734	MCF-7	Epithelium	Breast	CTCF	46318_sort_peaks.narrowPeak.bed	0.00226425	0.0464393	0.394794	0.000384722	5.62266e-05	0.00226425	0.153882	0.00226425	0.0112715	0.0464393	0.00226425	0.0112715	5.62266e-05	0.153882	0.0464393	0.394794	5.62266e-05	0.00226425	0.0464393	0.0464393
46319	Homo sapiens	GSM1010844	MCF-7	Epithelium	Breast	EGR1	46319_sort_peaks.narrowPeak.bed	0.000656093	1.96839e-07	0.000104976	1.46476e-05	1.35128e-10	1.35128e-10	1.96839e-07	0.000104976	1.8011e-06	1.96839e-07	1.96839e-07	0.0035298	1.35128e-10	1.96839e-07	1.8011e-06	1.8011e-06	1.46476e-05	1.9255e-08	1.46476e-05	1.6958e-09
46320	Homo sapiens	GSM1010811	MCF-7	Epithelium	Breast	TAF1	46320_sort_peaks.narrowPeak.bed	2.25663e-05	2.7575e-10	2.25663e-05	2.96903e-16	3.93533e-23	3.39182e-07	2.96903e-16	3.50988e-08	2.1125e-11	2.93428e-06	3.50988e-08	3.39182e-07	1.47559e-12	2.96903e-16	3.27048e-09	1.47559e-12	9.42546e-14	2.25663e-05	2.93428e-06	9.42546e-14
46321	Homo sapiens	GSM1010861	MCF-7	Epithelium	Breast	TCF12	46321_sort_peaks.narrowPeak.bed	1.06127e-05	0.66207	0.00068473	7.39237e-09	0.291287	9.69648e-14	2.84408e-19	5.27019e-27	9.19929e-05	1.87031e-12	7.39237e-09	1.87031e-12	9.69648e-14	7.39237e-09	1.97821e-16	0.00430017	1.06127e-05	9.19929e-05	3.27581e-11	7.82752e-18
46322	Homo sapiens	GSM1010800	MCF-7	Epithelium	Breast	EP300	46322_sort_peaks.narrowPeak.bed	7.66835e-06	1	0.0830855	5.08119e-14	0.273768	1.02639e-12	9.45028e-17	3.63764e-36	7.66835e-06	3.1218e-10	3.1218e-10	5.08119e-14	1.02639e-12	6.21311e-08	3.95103e-21	0.0035564	7.35834e-07	7.66835e-06	4.65729e-09	2.29214e-15
46323	Homo sapiens	GSM1010764	MCF-7	Epithelium	Breast	ELF1	46323_sort_peaks.narrowPeak.bed	0.0208578	0.000972182	0.00489116	0.00489116	3.83241e-07	0.474093	0.0738607	0.800842	0.000972182	0.211551	0.474093	0.0208578	0.000972182	0.211551	0.474093	0.211551	0.00489116	0.0208578	0.211551	0.0208578
46324	Homo sapiens	GSM1010863	MCF-7	Epithelium	Breast	MAX	46324_sort_peaks.narrowPeak.bed	0.785759	1.73808e-05	0.0039233	0.0174968	1.32633e-11	0.0174968	0.0647294	0.000121858	1.32633e-11	0.0039233	0.0039233	0.193348	0.0039233	0.0039233	0.0647294	0.000121858	0.000121858	0.0174968	0.0174968	1
46325	Homo sapiens	GSM1010791	MCF-7	Epithelium	Breast	RAD21	46325_sort_peaks.narrowPeak.bed	0.0107403	0.389009	0.150035	7.09805e-08	0.0107403	5.16767e-05	5.16767e-05	0.150035	0.0107403	0.0107403	6.50275e-06	5.16767e-05	7.20768e-07	0.0447701	0.002132	0.150035	0.0447701	0.0447701	0.002132	7.09805e-08
46326	Homo sapiens	GSM1010825	MCF-7	Epithelium	Breast	HDAC2	46326_sort_peaks.narrowPeak.bed	0.0337771	0.123356	0.007415	3.14308e-07	0.123356	3.11199e-06	3.14308e-07	2.81963e-08	0.00134474	2.26286e-09	2.71301e-05	0.000206031	3.11199e-06	3.14308e-07	3.11199e-06	0.0337771	0.00134474	2.71301e-05	0.00134474	3.14308e-07
46327	Homo sapiens	GSM1010862	MCF-7	Epithelium	Breast	SIN3A	46327_sort_peaks.narrowPeak.bed	0.0386683	4.67316e-07	4.67316e-07	4.67316e-07	0.00885596	4.67316e-07	2.77747e-10	1.89731e-11	4.42636e-06	3.69225e-05	4.42636e-06	3.69225e-05	4.38281e-08	0.0016768	3.67768e-09	0.0016768	0.135537	3.69225e-05	0.0016768	3.69225e-05
47111	Homo sapiens	GSM1091914	MCF-7	Epithelium	Breast	POLR2A	47111_sort_peaks.narrowPeak.bed	0.000904724	2.7575e-10	3.50988e-08	2.93428e-06	6.70449e-19	3.39182e-07	2.1125e-11	0.0198913	2.1125e-11	0.00460821	2.25663e-05	0.000152979	9.42546e-14	3.27048e-09	2.25663e-05	2.1125e-11	2.7575e-10	2.93428e-06	0.000152979	3.27048e-09
47112	Homo sapiens	GSM1091915	MCF-7	Epithelium	Breast	POLR2A	47112_sort_peaks.narrowPeak.bed	0.000151899	1.45276e-12	3.23023e-09	9.26967e-14	6.56535e-19	2.72066e-10	5.42226e-15	0.0045852	2.91369e-16	0.000151899	2.90743e-06	3.35722e-07	1.44079e-17	5.42226e-15	3.47038e-08	1.45276e-12	2.91369e-16	3.35722e-07	3.47038e-08	2.91369e-16
47113	Homo sapiens	GSM1091916	MCF-7	Epithelium	Breast	POLR2A	47113_sort_peaks.narrowPeak.bed	0.00456226	1.43025e-12	2.22019e-05	3.32293e-07	2.85931e-16	2.88079e-06	2.05199e-11	0.0708526	3.19043e-09	0.0197332	0.000150825	0.000893852	1.41237e-17	3.43128e-08	0.000150825	2.68426e-10	3.19043e-09	3.32293e-07	0.000893852	2.88079e-06
47114	Homo sapiens	GSM1091917	MCF-7	Epithelium	Breast	POLR2A	47114_sort_peaks.narrowPeak.bed	0.0196544	2.64832e-10	3.28896e-07	2.20215e-05	2.64067e-20	3.28896e-07	1.40807e-12	0.0706402	1.40807e-12	0.0706402	0.000149758	0.000149758	2.80589e-16	2.02234e-11	2.85437e-06	2.64832e-10	2.02234e-11	3.39258e-08	0.000888454	3.15108e-09
47115	Homo sapiens	GSM1091918	MCF-7	Epithelium	Breast	POLR2A	47115_sort_peaks.narrowPeak.bed	0.0206946	3.92768e-08	3.92768e-08	2.44663e-05	3.51294e-20	3.21493e-06	3.75563e-07	0.473017	1.72297e-12	0.0206946	0.0206946	0.00484313	2.44051e-11	3.75563e-07	0.000960671	3.69879e-09	3.92768e-08	3.92768e-08	0.0206946	2.44663e-05
47116	Homo sapiens	GSM1091919	MCF-7	Epithelium	Breast	POLR2A	47116_sort_peaks.narrowPeak.bed	0.000907459	3.52978e-08	2.7761e-10	2.7761e-10	3.98322e-23	1.48713e-12	3.52978e-08	0.019931	5.56845e-15	0.000907459	2.94779e-06	0.000907459	1.48442e-17	9.50428e-14	3.40924e-07	6.7751e-19	6.7751e-19	3.52978e-08	0.000907459	2.12788e-11
47117	Homo sapiens	GSM1091920	MCF-7	Epithelium	Breast	POLR2A	47117_sort_peaks.narrowPeak.bed	0.0196151	5.18656e-15	2.63051e-10	3.27208e-07	2.61163e-20	3.27208e-07	1.3971e-12	0.205018	8.89063e-14	0.000149226	3.27208e-07	0.000149226	5.18656e-15	2.00766e-11	2.19318e-05	2.77954e-16	1.3971e-12	2.63051e-10	2.84124e-06	2.63051e-10
47118	Homo sapiens	GSM1091921	MCF-7	Epithelium	Breast	POLR2A	47118_sort_peaks.narrowPeak.bed	1.79013e-05	1.39789e-11	2.25889e-06	3.69416e-19	1.73912e-16	9.47168e-13	3.69416e-19	0.0654405	2.54384e-08	2.53366e-07	1.88101e-10	5.86855e-14	1.97788e-23	1.73912e-16	1.39789e-11	5.86855e-14	9.47168e-13	2.54384e-08	1.88101e-10	1.97788e-23
47265	Homo sapiens	GSM1122651	MCF-7	Epithelium	Breast	KDM5B	47265_sort_peaks.narrowPeak.bed	0.0160124	0.0605502	0.0160124	1.45212e-05	0.00351094	1.94705e-07	0.00351094	1.45212e-05	0.000651873	0.000651873	0.000651873	0.0605502	1.94705e-07	0.0160124	0.000651873	0.00351094	0.000104185	1.94705e-07	0.000104185	0.00351094
47266	Homo sapiens	GSM1122652	MCF-7	Epithelium	Breast	KDM5B	47266_sort_peaks.narrowPeak.bed	0.0167083	0.188812	0.0167083	0.000695062	0.188812	1.96581e-06	1.58282e-05	0.000112315	0.00370304	0.000112315	1.96581e-06	0.00370304	1.96581e-06	0.444334	0.00370304	0.00370304	0.0167083	1.58282e-05	1.58282e-05	0.00370304
47267	Homo sapiens	GSM1122653	MCF-7	Epithelium	Breast	KDM5B	47267_sort_peaks.narrowPeak.bed	0.439334	0.185124	0.0607458	0.0160811	0.0607458	0.0160811	0.185124	0.000656093	0.000104976	0.0160811	0.000656093	0.439334	0.0035298	0.185124	0.439334	0.0035298	0.0035298	0.0035298	0.0035298	0.185124
47299	Homo sapiens	GSM1146168	MCF-7	Epithelium	Breast	TP53	47299_sort_peaks.narrowPeak.bed	1.02931e-06	0.0163887	0.00201149	1.02931e-06	0.0998218	0.000194897	0.000194897	0.0998218	0.0998218	1.54565e-05	0.0163887	0.0998218	2.90251e-09	1.02931e-06	0.000194897	0.00201149	0.00201149	0.0163887	5.8659e-08	5.8659e-08
47786	Homo sapiens	GSM1276019	MCF-7	Epithelium	Breast	POLR2A	47786_sort_peaks.narrowPeak.bed	3.01614e-06	9.90765e-14	3.14108e-16	3.01399e-20	7.13888e-19	1.5461e-12	3.01399e-20	0.000156258	1.5461e-12	3.01614e-06	2.8708e-10	5.82036e-15	1.1749e-21	5.82036e-15	3.49753e-07	3.01399e-20	1.55992e-17	3.39399e-09	3.63082e-08	1.55992e-17
47787	Homo sapiens	GSM1276020	MCF-7	Epithelium	Breast	POLR2A	47787_sort_peaks.narrowPeak.bed	0.211975	3.83687e-09	1.16864e-13	0.0049153	1.16864e-13	0.000167609	4.06144e-08	0.0209397	1.80438e-12	0.211975	0.000167609	0.000977978	4.06144e-08	0.000167609	0.0209397	3.78483e-16	0.000167609	3.87131e-07	0.000977978	3.87131e-07
47788	Homo sapiens	GSM1276021	MCF-7	Epithelium	Breast	POLR2A	47788_sort_peaks.narrowPeak.bed	0.00481925	3.71776e-07	6.46922e-15	2.40571e-11	8.08898e-19	3.88398e-08	6.46922e-15	0.000954956	1.09419e-13	0.000954956	3.88398e-08	3.71776e-07	6.46922e-15	1.09419e-13	0.0206134	3.5137e-16	6.46922e-15	3.88398e-08	0.000954956	3.11029e-10
47789	Homo sapiens	GSM1276022	MCF-7	Epithelium	Breast	POLR2A	47789_sort_peaks.narrowPeak.bed	1.89033e-05	1.54033e-11	1.05116e-12	4.24936e-19	1.74685e-20	2.05794e-10	6.63014e-22	2.4022e-06	9.53601e-18	2.4022e-06	2.05794e-10	2.05794e-10	6.24351e-28	4.24936e-19	2.4981e-09	4.24936e-19	1.74685e-20	2.05794e-10	2.05794e-10	1.74685e-20
47790	Homo sapiens	GSM1276023	MCF-7	Epithelium	Breast	POLR2A	47790_sort_peaks.narrowPeak.bed	0.072456	3.58785e-07	2.28749e-11	2.96846e-10	1.0327e-13	2.35951e-05	6.08293e-15	0.208806	1.0327e-13	0.000935166	2.35951e-05	3.50012e-09	3.29157e-16	3.73444e-08	0.072456	6.08293e-15	3.73444e-08	0.000159034	2.35951e-05	2.28749e-11
47791	Homo sapiens	GSM1276024	MCF-7	Epithelium	Breast	POLR2A	47791_sort_peaks.narrowPeak.bed	0.0211042	3.36795e-10	3.9315e-09	0.000989653	7.18546e-15	0.000169959	3.9315e-09	0.0745138	3.36795e-10	0.00496386	0.000989653	3.95018e-07	3.95018e-07	2.54663e-05	0.212821	1.86062e-12	2.54663e-05	0.000169959	0.0211042	3.36382e-06
47792	Homo sapiens	GSM1276025	MCF-7	Epithelium	Breast	POLR2A	47792_sort_peaks.narrowPeak.bed	1.06177e-06	3.27821e-05	0.0140512	1.15124e-11	2.79554e-08	0.164737	2.79554e-08	0.0140512	3.27821e-05	0.00079132	0.0140512	0.00079132	1.06177e-06	1.06177e-06	0.00079132	1.06177e-06	0.0140512	3.27821e-05	3.27821e-05	1.06177e-06
48127	Homo sapiens	GSM1322266	MCF-7	Epithelium	Breast	MBD2	48127_sort_peaks.narrowPeak.bed	0.00154126	0.720024	0.0367241	0.00154126	0.720024	3.8686e-06	0.000242578	0.0082755	0.358877	0.0367241	3.282e-05	0.0367241	0.00154126	0.00154126	0.13076	0.720024	0.358877	0.0367241	3.8686e-06	3.70251e-08
48128	Homo sapiens	GSM1322268	MCF-7	Epithelium	Breast	MBD2	48128_sort_peaks.narrowPeak.bed	0.00871727	1	0.00871727	1	1	0.00871727	1	0.130678	1	1	0.00871727	1	0.000382123	0.000382123	1	1	1	1	0.00871727	1.22881e-05
48130	Homo sapiens	GSM1322270	MCF-7	Epithelium	Breast	MBD2	48130_sort_peaks.narrowPeak.bed	1	1	1	1	1	1	1	1	1	1	0.0406343	1	0.000804597	1	1	1	1	1	1	1
48167	Homo sapiens	GSM1325246	MCF-7	Epithelium	Breast	ESR1	48167_sort_peaks.narrowPeak.bed	0.0124712	0.0124712	0.000270862	0.000270862	0.000270862	3.04997e-05	0.00202654	0.0124712	0.0610779	2.94599e-06	0.0610779	0.0610779	3.04997e-05	0.000270862	0.227042	0.00202654	0.00202654	0.00202654	0.00202654	1.82925e-08
48168	Homo sapiens	GSM1325247	MCF-7	Epithelium	Breast	ESR1	48168_sort_peaks.narrowPeak.bed	9.32976e-05	1	0.0925711	9.6199e-08	0.292192	7.56661e-09	3.36864e-11	2.96597e-19	0.00434144	9.6199e-08	9.6199e-08	7.56661e-09	7.56661e-09	0.000692862	1.08591e-06	0.00434144	0.00434144	9.32976e-05	7.56661e-09	1.92779e-12
48169	Homo sapiens	GSM1325248	MCF-7	Epithelium	Breast	ESR1	48169_sort_peaks.narrowPeak.bed	0.000114753	1	0.0249741	5.08211e-11	0.0998476	5.08211e-11	7.75958e-10	3.55466e-16	0.00499514	1.4291e-06	1.37241e-05	1.06601e-08	1.06601e-08	0.000114753	3.00992e-12	0.00499514	1.37241e-05	0.00499514	1.06601e-08	7.93435e-15
48170	Homo sapiens	GSM1325249	MCF-7	Epithelium	Breast	ESR1	48170_sort_peaks.narrowPeak.bed	1.42364e-05	1	0.0253854	3.2214e-12	0.0253854	8.21832e-10	1.12316e-08	6.76846e-22	0.00510278	1.37288e-07	1.49013e-06	1.37288e-07	1.42364e-05	0.000846139	8.21832e-10	0.000846139	1.49013e-06	0.000118426	1.12316e-08	8.58145e-15
48171	Homo sapiens	GSM1325250	MCF-7	Epithelium	Breast	ESR1	48171_sort_peaks.narrowPeak.bed	0.000911617	1	0.104323	1.30183e-08	0.000911617	1.30183e-08	0.000129449	4.60967e-28	0.000129449	1.56801e-07	0.000129449	1.67711e-06	0.000129449	0.00541946	6.45966e-11	1.67711e-06	0.000129449	0.000129449	1.30183e-08	1.07114e-14
48172	Homo sapiens	GSM1325251	MCF-7	Epithelium	Breast	ESR1	48172_sort_peaks.narrowPeak.bed	0.000419226	1	0.0741993	5.38175e-06	0.255642	3.9498e-08	5.38175e-06	3.77015e-33	5.38175e-06	4.91541e-07	0.00288966	5.12733e-05	0.000419226	5.38175e-06	2.51741e-14	0.00288966	0.000419226	0.000419226	1.79672e-10	5.34603e-13
48447	Homo sapiens	GSM1348515	MCF-7	Epithelium	Breast	BRD4	48447_sort_peaks.narrowPeak.bed	3.55596e-06	0.0223416	1	8.2461e-11	8.54587e-05	0.205963	8.54587e-05	0.0223416	0.205963	0.0223416	0.0016088	0.0223416	0.0016088	1.20467e-07	0.0223416	0.0016088	1.20467e-07	1	8.54587e-05	1.72467e-12
48448	Homo sapiens	GSM1348516	MCF-7	Epithelium	Breast	BRD4	48448_sort_peaks.narrowPeak.bed	0.000474977	8.79435e-10	0.00269851	2.8285e-13	4.53379e-12	0.00269851	2.8285e-13	1.14174e-07	9.49671e-06	9.49671e-06	0.00269851	1.10462e-06	4.53379e-12	4.53379e-12	6.62499e-11	1.14174e-07	1.10462e-06	0.0129732	1.14174e-07	2.73817e-21
48449	Homo sapiens	GSM1348517	MCF-7	Epithelium	Breast	BRD4	48449_sort_peaks.narrowPeak.bed	0.00567554	1	1	1	1	1	1	1	1	1	1	1	1	0.00567554	1	1	1	1	1	0.00567554
48450	Homo sapiens	GSM1348518	MCF-7	Epithelium	Breast	BRD4	48450_sort_peaks.narrowPeak.bed	9.91685e-05	9.91685e-05	9.91685e-05	1.53593e-09	8.02791e-27	0.00339014	1.53593e-09	8.71095e-12	8.71095e-12	0.0155708	0.0155708	0.0592871	9.91685e-05	8.71095e-12	1.75881e-08	4.37141e-18	1.21354e-10	1.81325e-07	0.0155708	1.81325e-07
48451	Homo sapiens	GSM1348519	MCF-7	Epithelium	Breast	BRD4	48451_sort_peaks.narrowPeak.bed	0.000577628	1.58754e-07	9.04334e-05	4.66005e-13	1.48799e-15	0.00317535	1.51896e-08	7.21957e-12	1.0197e-10	0.0147771	0.00317535	0.00317535	9.04334e-05	4.66005e-13	1.48501e-06	2.75038e-14	1.30843e-09	0.000577628	0.000577628	1.0197e-10
48452	Homo sapiens	GSM1348520	MCF-7	Epithelium	Breast	BRD4	48452_sort_peaks.narrowPeak.bed	0.168138	3.57659e-05	0.168138	0.000844102	3.57659e-05	0.168138	0.000844102	3.57659e-05	0.168138	1	0.014658	1	0.000844102	3.57659e-05	0.168138	0.014658	0.014658	1	1	1.18503e-06
48453	Homo sapiens	GSM1348521	MCF-7	Epithelium	Breast	ESR1	48453_sort_peaks.narrowPeak.bed	0.0015765	1	0.0531706	1.06413e-08	0.0531706	1.92657e-06	1.92657e-06	1.20546e-36	0.000198943	1.06413e-08	0.0102687	2.11412e-05	0.0015765	0.000198943	1.80825e-12	0.0015765	0.000198943	1.92657e-06	1.80825e-12	6.58069e-10
48454	Homo sapiens	GSM1348522	MCF-7	Epithelium	Breast	ESR1	48454_sort_peaks.narrowPeak.bed	0.00232753	1	0.0659098	2.46873e-08	0.0659098	1.01335e-10	2.46873e-08	3.17567e-41	0.00232753	3.2336e-07	3.73456e-05	0.00032117	3.72569e-06	3.73456e-05	1.84473e-17	0.00232753	0.00032117	0.00032117	5.52143e-12	2.71967e-13
48455	Homo sapiens	GSM1348523	MCF-7	Epithelium	Breast	ESR1	48455_sort_peaks.narrowPeak.bed	0.00505645	1	0.100506	8.0188e-10	0.0252086	1.68799e-13	1.4637e-06	6.34145e-37	0.00011684	1.4637e-06	1.40149e-05	1.40149e-05	0.00011684	0.00083664	5.8062e-19	0.00505645	0.00011684	0.00011684	5.26762e-11	1.68799e-13
48456	Homo sapiens	GSM1348524	MCF-7	Epithelium	Breast	ESR1	48456_sort_peaks.narrowPeak.bed	0.00137678	1	0.0837224	5.14783e-07	0.383477	4.5907e-11	0.00137678	1.21268e-27	0.0124308	1.17482e-09	0.00137678	0.00137678	0.0124308	0.000120233	4.5907e-11	0.0124308	0.00137678	8.58768e-06	2.63965e-08	1.58948e-12
48457	Homo sapiens	GSM1348525	MCF-7	Epithelium	Breast	ESR1	48457_sort_peaks.narrowPeak.bed	6.8528e-05	1	0.0826306	6.07737e-08	0.272862	1.828e-11	4.5445e-09	6.37383e-40	0.000534857	6.07737e-08	6.8528e-05	7.21502e-07	7.53715e-06	6.8528e-05	2.2095e-15	0.00352065	0.00352065	7.21502e-07	1.828e-11	4.91e-14
48458	Homo sapiens	GSM1348526	MCF-7	Epithelium	Breast	ESR1	48458_sort_peaks.narrowPeak.bed	0.0248593	1	0.0248593	2.95565e-06	0.12989	1.98063e-07	1.98063e-07	1.41231e-32	0.00357036	2.95565e-06	0.000405639	2.95565e-06	2.95565e-06	3.77695e-05	2.67459e-11	0.00357036	0.00357036	0.00357036	1.15302e-08	1.0835e-12
48594	Homo sapiens	GSM1369944	MCF-7	Epithelium	Breast	AGO1	48594_sort_peaks.narrowPeak.bed	0.0281277	1.09472e-18	0.00583464	0.689035	0.108538	0.108538	0.00583464	0.0281277	0.321379	0.321379	0.108538	0.00583464	0.321379	0.321379	0.108538	0.108538	0.689035	0.689035	0.108538	0.689035
48598	Homo sapiens	GSM1369948	MCF-7	Epithelium	Breast	CBX5	48598_sort_peaks.narrowPeak.bed	0.0011995	0.552851	0.189898	0.00830768	0.552851	1.21539e-06	0.0011995	0.00014226	1	0.0011995	0.0011995	0.00830768	1.42017e-05	0.00830768	0.0011995	1	1	0.045688	0.045688	1.42017e-05
48608	Homo sapiens	GSM1369958	MCF-7	Epithelium	Breast	AGO1	48608_sort_peaks.narrowPeak.bed	1	1	1	1	1	1	1	1	1	1	1	1	1	1	1	1	1	1	1	1
48610	Homo sapiens	GSM1369960	MCF-7	Epithelium	Breast	AGO1	48610_sort_peaks.narrowPeak.bed	1	1	1	1	1	1	1	1	1	1	1	1	1	1	1	1	1	1	1	1
48743	Homo sapiens	GSM1383863	MCF-7	Epithelium	Breast	POLR2A	48743_sort_peaks.narrowPeak.bed	7.42522e-06	0.00125324	0.0801327	3.63136e-14	2.16676e-08	0.0116059	4.33706e-07	0.000106675	4.33706e-07	0.000106675	1	0.00125324	9.39495e-10	4.33706e-07	7.42522e-06	4.33706e-07	3.57624e-11	0.000106675	7.42522e-06	2.16676e-08
48822	Homo sapiens	GSM1388122	MCF-7	Epithelium	Breast	MBD2	48822_sort_peaks.narrowPeak.bed	0.128214	0.716736	0.354741	0.354741	0.716736	0.000229553	0.0357015	0.0357015	0.716736	0.0357015	0.00797422	0.128214	0.00147183	0.00147183	0.128214	0.716736	0.716736	0.0357015	0.00797422	0.00147183
48823	Homo sapiens	GSM1388123	MCF-7	Epithelium	Breast	POLR2A	48823_sort_peaks.narrowPeak.bed	2.53648e-05	4.12985e-08	4.12985e-08	1.95644e-17	3.89149e-16	3.89149e-16	3.89149e-16	0.0744047	1.19776e-13	3.90764e-09	1.84641e-12	1.84641e-12	3.87414e-20	1.19776e-13	4.12985e-08	3.89149e-16	1.19776e-13	3.90764e-09	1.84641e-12	3.89149e-16
48824	Homo sapiens	GSM1388124	MCF-7	Epithelium	Breast	MBD2	48824_sort_peaks.narrowPeak.bed	3.12365e-07	1.25272e-17	4.78635e-15	2.36358e-20	1.87993e-11	2.4751e-10	2.36358e-20	0.000861854	2.4751e-10	3.20488e-08	3.20488e-08	2.96083e-09	1.25272e-17	1.25272e-17	3.12365e-07	8.24458e-14	4.78635e-15	3.12365e-07	2.4751e-10	2.36358e-20
48825	Homo sapiens	GSM1388125	MCF-7	Epithelium	Breast	MBD2	48825_sort_peaks.narrowPeak.bed	2.47627e-05	3.76725e-09	2.49358e-11	6.75911e-15	6.75911e-15	2.47627e-05	1.14018e-13	0.0737522	2.49358e-11	3.99406e-08	3.25898e-06	3.99406e-08	1.14018e-13	3.99406e-08	3.25898e-06	2.49358e-11	2.49358e-11	2.47627e-05	3.99406e-08	2.49358e-11
48826	Homo sapiens	GSM1388126	MCF-7	Epithelium	Breast	MBD2	48826_sort_peaks.narrowPeak.bed	0.00385218	5.20069e-14	1.70614e-10	5.20069e-14	2.93104e-15	1.68733e-05	2.34324e-08	0.0172432	2.10204e-09	2.34324e-08	2.11296e-06	0.000118751	5.20069e-14	2.34324e-08	2.11296e-06	2.10204e-09	2.10204e-09	2.11296e-06	1.70614e-10	8.45915e-13
48827	Homo sapiens	GSM1388127	MCF-7	Epithelium	Breast	MBD2	48827_sort_peaks.narrowPeak.bed	0.000977978	3.83687e-09	3.83687e-09	1.89979e-17	3.27997e-10	2.54771e-11	1.16864e-13	0.0740781	3.30356e-06	3.83687e-09	3.87131e-07	3.83687e-09	6.93884e-15	3.87131e-07	3.30356e-06	4.06144e-08	3.83687e-09	0.000167609	3.83687e-09	1.16864e-13
48828	Homo sapiens	GSM1388128	MCF-7	Epithelium	Breast	POLR2A	48828_sort_peaks.narrowPeak.bed	1.37822e-05	1.7695e-08	1.82325e-07	7.44756e-21	9.52359e-17	1.22231e-10	7.44756e-21	1.7695e-08	5.74837e-13	1.54615e-09	8.77886e-12	8.77886e-12	2.83439e-25	9.52359e-17	5.74837e-13	3.44178e-14	3.44178e-14	1.37822e-05	1.22231e-10	7.44756e-21
48829	Homo sapiens	GSM1388129	MCF-7	Epithelium	Breast	POLR2A	48829_sort_peaks.narrowPeak.bed	2.50622e-05	4.06144e-08	3.27997e-10	8.78768e-19	1.16864e-13	1.80438e-12	1.80438e-12	0.0209397	2.54771e-11	3.87131e-07	3.27997e-10	3.83687e-09	1.89979e-17	1.80438e-12	1.80438e-12	1.80438e-12	6.93884e-15	3.30356e-06	2.54771e-11	6.93884e-15
48830	Homo sapiens	GSM1388130	MCF-7	Epithelium	Breast	POLR2A	48830_sort_peaks.narrowPeak.bed	1.70169e-05	2.37712e-07	2.13329e-06	5.29154e-14	2.98556e-15	2.371e-08	8.59736e-13	0.064224	2.12929e-09	2.13329e-06	2.37712e-07	1.70169e-05	7.37992e-18	1.27731e-11	2.371e-08	1.27731e-11	1.73018e-10	2.37712e-07	2.371e-08	2.98556e-15
49154	Homo sapiens	GSM1411215	MCF-7	Epithelium	Breast	SFPQ	49154_sort_peaks.narrowPeak.bed	0.13951	0.48297	0.13951	0.0278537	0.13951	0.000496083	0.48297	0.0278537	0.13951	1	0.00417812	1	0.00417812	0.0278537	0.0278537	0.13951	0.48297	0.13951	0.13951	0.000496083
49611	Homo sapiens	GSM1469979	MCF-7	Epithelium	Breast	ESR1	49611_sort_peaks.narrowPeak.bed	0.00580063	1	0.108198	1.9169e-06	0.0280021	1.16165e-09	1.53837e-08	1.53535e-29	0.0280021	1.9169e-06	0.00580063	0.000991689	0.000991689	0.00580063	2.70665e-13	0.00580063	0.000991689	0.000991689	1.53837e-08	1.53837e-08
49612	Homo sapiens	GSM1469980	MCF-7	Epithelium	Breast	ESR1	49612_sort_peaks.narrowPeak.bed	0.0321874	1	0.339904	2.73062e-07	0.00696085	2.73062e-07	2.7463e-06	2.97337e-24	0.00124327	2.43187e-05	0.00124327	2.7463e-06	0.00124327	0.00696085	5.08503e-13	0.00696085	0.00124327	0.00124327	2.73062e-07	2.41142e-08
49613	Homo sapiens	GSM1469981	MCF-7	Epithelium	Breast	RARA	49613_sort_peaks.narrowPeak.bed	1	1	0.0359391	1	1	0.0359391	1	1	1	1	1	1	0.000626695	1	1	1	1	1	1	0.0359391
49614	Homo sapiens	GSM1469982	MCF-7	Epithelium	Breast	RARA	49614_sort_peaks.narrowPeak.bed	0.00147183	0.716736	0.000229553	3.59417e-06	0.0357015	6.19552e-21	0.000229553	4.49352e-14	0.0357015	3.69635e-07	2.02981e-10	0.00147183	8.15915e-13	3.59417e-06	3.07742e-05	0.00147183	0.00147183	0.00147183	3.37668e-08	4.49352e-14
49615	Homo sapiens	GSM1469983	MCF-7	Epithelium	Breast	RARA	49615_sort_peaks.narrowPeak.bed	0.290697	1	0.0461343	1.22096e-06	1	5.18288e-08	0.00491441	1.69219e-17	0.0461343	0.0461343	0.000388211	0.00491441	0.00491441	0.000388211	1.87949e-09	0.00491441	0.0461343	0.000388211	0.00491441	2.40999e-05
49616	Homo sapiens	GSM1469984	MCF-7	Epithelium	Breast	RARA	49616_sort_peaks.narrowPeak.bed	0.0525619	1	0.00601542	3.3279e-09	1	1.12759e-10	0.000511093	8.30285e-19	0.000511093	0.000511093	1.86283e-06	0.00601542	0.000511093	0.000511093	1.12759e-10	3.41484e-05	0.00601542	0.000511093	3.41484e-05	3.3279e-09
49617	Homo sapiens	GSM1469985	MCF-7	Epithelium	Breast	RARG	49617_sort_peaks.narrowPeak.bed	0.00146697	1	0.00146697	8.08367e-13	0.007953	1.74628e-25	3.57523e-06	4.37121e-18	0.0356291	0.00146697	1.33875e-11	3.06323e-05	3.35442e-08	2.73964e-09	3.67443e-07	0.00146697	3.57523e-06	3.57523e-06	3.35442e-08	1.03218e-16
49618	Homo sapiens	GSM1469986	MCF-7	Epithelium	Breast	RARG	49618_sort_peaks.narrowPeak.bed	0.00359241	1	0.000548344	3.20686e-10	0.274675	2.37766e-15	7.80147e-06	1.21935e-22	0.000548344	6.35152e-08	3.20686e-10	7.05918e-05	6.35152e-08	7.05918e-05	1.93851e-11	7.80147e-06	0.000548344	0.000548344	5.2579e-14	3.72139e-18
49619	Homo sapiens	GSM1469987	MCF-7	Epithelium	Breast	RARG	49619_sort_peaks.narrowPeak.bed	0.0426555	1	0.0426555	9.87789e-07	1	2.40025e-14	9.87789e-07	1.64915e-23	0.00754911	9.87789e-07	4.54391e-09	0.0426555	7.14518e-08	1.1872e-05	4.54391e-09	0.000122304	0.0426555	0.00106035	2.56346e-10	5.85888e-13
49620	Homo sapiens	GSM1469988	MCF-7	Epithelium	Breast	RARA	49620_sort_peaks.narrowPeak.bed	3.29703e-05	0.359172	0.130943	3.72683e-08	0.359172	1.23588e-16	3.88887e-06	3.72683e-08	0.0367978	4.03928e-07	1.53571e-11	3.29703e-05	9.37264e-13	3.72683e-08	0.00024353	0.130943	0.00829732	0.00154631	3.72683e-08	1.23588e-16
49621	Homo sapiens	GSM1469989	MCF-7	Epithelium	Breast	RARA	49621_sort_peaks.narrowPeak.bed	0.00129103	0.12122	0.00129103	1.48227e-10	0.12122	6.67535e-17	2.56311e-05	1.04565e-19	0.032942	0.000196224	2.59955e-08	2.56311e-05	3.03043e-14	2.59955e-08	2.91628e-06	0.00129103	0.032942	0.00129103	2.56311e-05	1.48571e-15
49622	Homo sapiens	GSM1469990	MCF-7	Epithelium	Breast	RARG	49622_sort_peaks.narrowPeak.bed	4.00077e-05	0.730116	0.00177584	3.1895e-10	0.13888	3.5442e-19	4.00077e-05	3.1895e-10	0.00927403	0.00177584	2.2044e-11	4.00077e-05	2.2044e-11	4.91694e-08	4.85188e-06	0.00927403	0.000287456	4.85188e-06	4.85188e-06	3.5442e-19
49623	Homo sapiens	GSM1469991	MCF-7	Epithelium	Breast	RARG	49623_sort_peaks.narrowPeak.bed	5.20674e-06	0.733251	0.00185591	3.54765e-10	0.1415	1.76329e-23	5.20674e-06	9.0497e-14	0.00960854	0.000303062	3.54765e-10	0.000303062	9.0497e-14	5.20674e-06	0.000303062	0.000303062	0.00185591	5.20674e-06	5.37169e-08	1.58208e-20
49624	Homo sapiens	GSM1469992	MCF-7	Epithelium	Breast	GATA3	49624_sort_peaks.narrowPeak.bed	0.271875	1	1	0.271875	0.271875	0.000288071	0.0400262	0.00394547	0.0400262	0.0400262	0.0400262	0.0400262	0.000288071	0.271875	0.271875	0.00394547	1	0.0400262	0.271875	1.6518e-05
49625	Homo sapiens	GSM1469993	MCF-7	Epithelium	Breast	GATA3	49625_sort_peaks.narrowPeak.bed	0.00102446	0.00595483	0.00102446	0.000148816	1	2.01849e-06	1.64091e-08	0.000148816	0.0285696	2.01849e-06	2.01849e-06	1.64091e-08	1.93122e-07	0.00102446	1.85722e-05	0.0285696	0.323477	1.85722e-05	0.000148816	2.96297e-13
49626	Homo sapiens	GSM1469994	MCF-7	Epithelium	Breast	GATA3	49626_sort_peaks.narrowPeak.bed	0.0292082	0.0292082	0.00612954	1.9522e-05	1	1.76197e-08	2.05898e-07	5.78726e-12	0.00612954	1.9522e-05	0.000155329	2.05898e-07	2.13678e-06	1.9522e-05	1.76197e-08	0.00612954	0.326471	0.000155329	0.000155329	5.78726e-12
49627	Homo sapiens	GSM1469995	MCF-7	Epithelium	Breast	GATA3	49627_sort_peaks.narrowPeak.bed	0.000609882	0.282531	0.0207186	9.03953e-06	0.0875396	0.000609882	4.03674e-10	1.39048e-12	0.0875396	0.000609882	8.01324e-05	7.66987e-08	9.03953e-06	0.000609882	8.01324e-05	0.0207186	0.0207186	0.00391559	8.01324e-05	5.88403e-09
49628	Homo sapiens	GSM1469996	MCF-7	Epithelium	Breast	GATA3	49628_sort_peaks.narrowPeak.bed	0.00452358	0.296114	0.00452358	1.15756e-05	0.0231461	0.000728974	1.05293e-07	9.65891e-18	0.296114	0.000728974	0.000728974	1.15756e-05	9.91271e-05	0.000728974	9.91271e-05	0.000728974	0.00452358	0.00452358	1.1768e-06	5.94332e-10
49629	Homo sapiens	GSM1469997	MCF-7	Epithelium	Breast	TFAP2C	49629_sort_peaks.narrowPeak.bed	0.0100508	0.0425718	0.00196286	6.01126e-08	0.381163	5.72715e-15	0.00196286	6.01126e-08	0.73723	4.06187e-10	6.20786e-07	0.144893	2.86541e-11	0.00196286	6.20786e-07	0.0100508	0.0425718	6.20786e-07	4.06187e-10	4.06187e-10
49630	Homo sapiens	GSM1469998	MCF-7	Epithelium	Breast	TFAP2C	49630_sort_peaks.narrowPeak.bed	0.000291847	0.372986	0.0403591	4.29246e-09	0.139627	1.43413e-12	4.07218e-05	8.22775e-14	0.731015	3.28831e-10	3.28831e-10	0.00936877	4.29246e-09	0.00179844	4.29246e-09	0.00936877	0.0403591	4.95108e-06	1.43413e-12	2.27857e-11
49631	Homo sapiens	GSM1469999	MCF-7	Epithelium	Breast	MED1	49631_sort_peaks.narrowPeak.bed	1	1	1	1	1	1	1	1	1	1	1	1	1	1	1	1	1	1	1	1
49632	Homo sapiens	GSM1470000	MCF-7	Epithelium	Breast	MED1	49632_sort_peaks.narrowPeak.bed	5.39652e-05	1	0.334601	2.51665e-13	1	8.65869e-12	5.39652e-05	1.66895e-23	0.0623221	7.05542e-09	3.24538e-06	5.39652e-05	5.39652e-05	3.24538e-06	3.24538e-06	0.000733092	0.000733092	3.24538e-06	8.65869e-12	6.52725e-15
49633	Homo sapiens	GSM1470001	MCF-7	Epithelium	Breast	PRKDC	49633_sort_peaks.narrowPeak.bed	0.0390718	1	1	1	1	1	1	1	1	1	1	1	0.0390718	0.0390718	1	1	1	1	1	0.0390718
49634	Homo sapiens	GSM1470002	MCF-7	Epithelium	Breast	PRKDC	49634_sort_peaks.narrowPeak.bed	0.12894	0.0359919	0.000233215	0.000233215	0.000233215	3.13475e-05	0.0080595	0.000233215	0.12894	0.00149142	0.00149142	0.0359919	3.46706e-08	0.000233215	0.0080595	1	0.0359919	0.12894	0.12894	3.13475e-05
49635	Homo sapiens	GSM1470003	MCF-7	Epithelium	Breast	PRKDC	49635_sort_peaks.narrowPeak.bed	1	1	1	1	1	1	1	1	1	1	1	1	1	1	1	1	1	1	1	1
49636	Homo sapiens	GSM1470004	MCF-7	Epithelium	Breast	PRKDC	49636_sort_peaks.narrowPeak.bed	0.0602896	0.225243	0.0122459	0.0122459	0.0602896	0.0019793	0.0602896	0.0019793	0.225243	0.0019793	0.0019793	0.0602896	2.83062e-06	0.0019793	0.0122459	0.225243	0.0602896	0.000263119	0.0019793	2.83062e-06
49637	Homo sapiens	GSM1470005	MCF-7	Epithelium	Breast	PRKDC	49637_sort_peaks.narrowPeak.bed	1	1	1	1	0.0121232	1	1	1	1	1	1	1	1	1	1	1	1	1	1	1
49638	Homo sapiens	GSM1470006	MCF-7	Epithelium	Breast	PRKDC	49638_sort_peaks.narrowPeak.bed	1	1	1	1	1	1	1	1	1	1	1	1	1	1	1	1	1	1	1	1
49639	Homo sapiens	GSM1470007	MCF-7	Epithelium	Breast	ESR1	49639_sort_peaks.narrowPeak.bed	1	1	1	1	1	0.0272727	1	0.0272727	1	1	1	1	0.0272727	1	1	1	1	0.0272727	1	1
49640	Homo sapiens	GSM1470008	MCF-7	Epithelium	Breast	ESR1	49640_sort_peaks.narrowPeak.bed	0.00481209	1	0.0308463	2.37694e-08	0.496841	2.89307e-12	0.0308463	6.0737e-23	0.0308463	6.55023e-11	3.74737e-07	0.0308463	0.00481209	0.00481209	6.55023e-11	0.00481209	0.000594561	3.74737e-07	6.55023e-11	1.325e-09
49641	Homo sapiens	GSM1470009	MCF-7	Epithelium	Breast	ESR1	49641_sort_peaks.narrowPeak.bed	0.0453071	1	1	1	1	1.43285e-05	1	0.0453071	1	1	0.0453071	0.0453071	0.00100404	1	1	1	0.0453071	0.0453071	0.0453071	0.0453071
49642	Homo sapiens	GSM1470010	MCF-7	Epithelium	Breast	ESR1	49642_sort_peaks.narrowPeak.bed	0.0900844	1	0.0900844	0.00012	1	4.32517e-08	0.0900844	2.58401e-06	1	0.00012	0.00406977	0.0900844	0.00012	0.0900844	0.0900844	0.00406977	0.00406977	0.00406977	2.58401e-06	2.58401e-06
49643	Homo sapiens	GSM1470011	MCF-7	Epithelium	Breast	ESR1	49643_sort_peaks.narrowPeak.bed	0.00790836	1	0.00790836	1.51015e-11	0.547649	1.51015e-11	1.29505e-05	3.36613e-20	0.0441024	0.00112576	0.000131614	1.29505e-05	0.00790836	0.00112576	5.16483e-09	0.00112576	0.000131614	1.09235e-06	1.51015e-11	2.95421e-10
49644	Homo sapiens	GSM1470012	MCF-7	Epithelium	Breast	ESR1	49644_sort_peaks.narrowPeak.bed	0.00531189	1	0.0331254	4.6319e-07	1	8.82423e-11	3.0233e-08	8.05761e-28	0.00531189	7.03509e-05	0.00531189	7.03509e-05	0.000674925	0.00531189	3.0233e-08	0.00531189	0.00531189	6.1672e-06	8.82423e-11	1.73437e-09
49645	Homo sapiens	GSM1470013	MCF-7	Epithelium	Breast	EP300	49645_sort_peaks.narrowPeak.bed	0.0123015	6.55277e-05	8.53462e-06	5.55943e-11	0.000438568	2.30893e-13	3.75246e-12	7.48219e-10	0.161083	3.75246e-12	5.55943e-11	9.79272e-07	3.17278e-17	9.79272e-07	9.98431e-08	0.00252522	0.000438568	0.000438568	9.79272e-07	5.55258e-20
49646	Homo sapiens	GSM1470014	MCF-7	Epithelium	Breast	EP300	49646_sort_peaks.narrowPeak.bed	0.000151394	0.324675	2.06511e-06	5.47479e-12	0.00103929	1.58325e-14	1.98146e-07	1.9409e-29	2.06511e-06	1.68841e-08	1.68841e-08	0.00602428	1.68841e-08	2.06511e-06	7.42998e-16	0.000151394	2.06511e-06	1.98146e-07	1.58325e-14	1.53466e-21
49647	Homo sapiens	GSM1470015	MCF-7	Epithelium	Breast	EP300	49647_sort_peaks.narrowPeak.bed	2.47253e-07	0.116466	0.000175538	2.15945e-08	0.0311083	1.18615e-10	1.10287e-15	2.47253e-07	0.00117623	2.15945e-08	1.68712e-09	2.47253e-07	2.29228e-14	2.51434e-06	2.51434e-06	0.00117623	0.0311083	2.2511e-05	2.15945e-08	4.35534e-13
49648	Homo sapiens	GSM1470016	MCF-7	Epithelium	Breast	EP300	49648_sort_peaks.narrowPeak.bed	0.001827	0.001827	5.45433e-07	5.20515e-08	0.001827	3.41574e-10	2.3745e-11	8.62963e-14	0.0407492	3.41574e-10	5.20515e-08	5.20515e-08	8.62963e-14	5.45433e-07	5.45433e-07	0.140562	0.001827	5.07752e-06	5.45433e-07	3.9535e-19
49649	Homo sapiens	GSM1470017	MCF-7	Epithelium	Breast	MED1	49649_sort_peaks.narrowPeak.bed	0.000446286	8.73632e-06	1.02815e-07	3.91088e-12	7.75124e-10	5.77669e-11	2.41369e-13	8.73632e-06	6.68778e-05	2.41369e-13	3.91088e-12	5.77669e-11	5.89306e-20	7.75124e-10	9.40902e-09	8.73632e-06	1.02815e-07	8.73632e-06	1.02815e-07	5.89306e-20
49650	Homo sapiens	GSM1470018	MCF-7	Epithelium	Breast	MED1	49650_sort_peaks.narrowPeak.bed	0.00150624	0.000235992	0.000235992	2.14568e-10	2.90359e-09	2.43683e-15	2.90359e-09	2.26365e-22	0.000235992	8.70611e-13	3.53625e-08	0.000235992	2.14568e-10	3.72921e-06	2.14568e-10	2.90359e-09	3.85306e-07	3.85306e-07	2.14568e-10	6.95584e-24
49651	Homo sapiens	GSM1470019	MCF-7	Epithelium	Breast	MED1	49651_sort_peaks.narrowPeak.bed	6.31549e-05	0.000424946	9.33726e-07	9.33726e-07	9.33726e-07	8.59259e-09	5.18714e-11	8.1816e-06	0.00245975	5.18714e-11	7.01922e-10	0.00245975	5.18714e-11	7.01922e-10	9.33726e-07	0.0120453	8.1816e-06	0.0488345	5.18714e-11	1.83686e-21
49652	Homo sapiens	GSM1470020	MCF-7	Epithelium	Breast	MED1	49652_sort_peaks.narrowPeak.bed	0.00320162	0.000583383	0.00320162	1.61431e-07	1.54724e-08	1.54724e-08	1.61431e-07	1.33508e-09	0.000583383	7.39214e-12	1.54724e-08	9.14889e-05	2.8259e-14	1.61431e-07	1.50748e-06	1.25107e-05	9.14889e-05	1.25107e-05	1.25107e-05	7.62413e-17
49653	Homo sapiens	GSM1470021	MCF-7	Epithelium	Breast	ESR1	49653_sort_peaks.narrowPeak.bed	0.000152044	1	0.0288878	8.9023e-11	0.0288878	8.9023e-11	0.00104302	1.97603e-29	0.00604174	1.9942e-07	0.000152044	1.90421e-05	0.00104302	0.000152044	5.52576e-12	0.000152044	2.07691e-06	2.07691e-06	5.52576e-12	5.52576e-12
49654	Homo sapiens	GSM1470022	MCF-7	Epithelium	Breast	ESR1	49654_sort_peaks.narrowPeak.bed	1.94252e-05	1	0.11127	5.73407e-12	0.11127	9.21148e-11	0.000154667	2.12277e-29	0.00611191	1.33825e-09	0.000154667	0.000154667	0.000154667	0.000154667	5.73407e-12	0.00105806	1.94252e-05	2.12469e-06	3.24161e-13	1.67017e-14
49655	Homo sapiens	GSM1470023	MCF-7	Epithelium	Breast	ESR1	49655_sort_peaks.narrowPeak.bed	0.00956562	1	0.00956562	2.68073e-07	1	1.77495e-11	7.62186e-05	1.8208e-19	0.00956562	7.62186e-05	0.000962084	0.00956562	0.00956562	0.000962084	4.93529e-06	0.000962084	0.000962084	0.000962084	1.77495e-11	5.01781e-10
49656	Homo sapiens	GSM1470024	MCF-7	Epithelium	Breast	ESR1	49656_sort_peaks.narrowPeak.bed	0.00896164	1	0.00896164	1.09022e-07	1	7.29516e-09	1.43262e-06	4.33355e-28	0.000160362	1.43262e-06	0.00896164	0.000160362	0.00896164	0.00132255	2.29811e-11	0.00132255	0.00132255	1.63694e-05	1.09654e-12	4.33101e-10
49657	Homo sapiens	GSM1470025	MCF-7	Epithelium	Breast	FOXA1	49657_sort_peaks.narrowPeak.bed	0.00808092	0.356219	0.00808092	3.69019e-06	0.717915	0.000234138	0.000234138	3.8077e-07	0.0360648	2.8618e-09	0.000234138	3.14922e-05	3.69019e-06	3.14922e-05	3.8077e-07	0.129121	0.0360648	0.000234138	3.8077e-07	2.8618e-09
49658	Homo sapiens	GSM1470026	MCF-7	Epithelium	Breast	FOXA1	49658_sort_peaks.narrowPeak.bed	0.00876486	0.134798	0.00165537	0.000264248	0.365357	4.3363e-06	0.00165537	3.62647e-05	0.134798	4.27139e-08	0.00165537	3.62647e-05	4.56622e-07	3.62647e-05	4.56622e-07	0.365357	0.00876486	0.00165537	3.62647e-05	4.3363e-06
52588	Homo sapiens	GSM1533404	MCF-7	Epithelium	Breast	POLR2A	52588_sort_peaks.narrowPeak.bed	0.0741869	3.30177e-10	3.8909e-07	0.000168194	3.79094e-20	3.8909e-07	3.8909e-07	0.0741869	1.81829e-12	0.000168194	0.000168194	2.51627e-05	1.81829e-12	3.86033e-09	0.000980887	1.17827e-13	2.56599e-11	3.31854e-06	0.000168194	3.31854e-06
52589	Homo sapiens	GSM1533405	MCF-7	Epithelium	Breast	POLR2A	52589_sort_peaks.narrowPeak.bed	0.0738607	1.77685e-12	3.79033e-09	0.000972182	1.86289e-17	3.83241e-07	3.23678e-10	0.00489116	1.77685e-12	0.000972182	2.48622e-05	3.83241e-07	2.5115e-11	1.77685e-12	0.00489116	2.5115e-11	3.79033e-09	3.27378e-06	2.48622e-05	3.79033e-09
52590	Homo sapiens	GSM1533406	MCF-7	Epithelium	Breast	POLR2A	52590_sort_peaks.narrowPeak.bed	0.00492741	3.30177e-10	3.86033e-09	0.000980887	3.79094e-20	2.51627e-05	3.8909e-07	0.0209808	2.56599e-11	0.000980887	0.000168194	2.51627e-05	1.17827e-13	3.86033e-09	0.0209808	2.56599e-11	4.08413e-08	0.000168194	0.000168194	3.8909e-07
52591	Homo sapiens	GSM1533407	MCF-7	Epithelium	Breast	POLR2A	52591_sort_peaks.narrowPeak.bed	0.000975077	3.81353e-09	4.03887e-08	2.4962e-05	1.46078e-21	3.28864e-06	4.03887e-08	0.0739694	1.15908e-13	0.000167026	2.4962e-05	0.000167026	6.87844e-15	4.03887e-08	0.000167026	1.15908e-13	3.81353e-09	3.85182e-07	2.4962e-05	3.85182e-07
52592	Homo sapiens	GSM1533408	MCF-7	Epithelium	Breast	POLR2A	52592_sort_peaks.narrowPeak.bed	0.0729946	2.37137e-11	3.60926e-09	3.84071e-08	1.31796e-21	3.60926e-09	3.60926e-09	0.00479545	1.07628e-13	0.00479545	0.000161851	0.000949268	1.07628e-13	3.06915e-10	3.157e-06	1.07628e-13	2.37137e-11	3.84071e-08	0.000949268	3.60926e-09
52593	Homo sapiens	GSM1533409	MCF-7	Epithelium	Breast	POLR2A	52593_sort_peaks.narrowPeak.bed	0.0207761	3.74431e-09	3.74431e-09	3.24424e-06	5.12738e-23	2.46636e-05	3.79385e-07	0.473555	6.70017e-15	0.0207761	0.000165286	0.0048671	2.47577e-11	3.74431e-09	2.46636e-05	1.13084e-13	1.74972e-12	3.74431e-09	0.0048671	3.24424e-06
52594	Homo sapiens	GSM1533410	MCF-7	Epithelium	Breast	POLR2A	52594_sort_peaks.narrowPeak.bed	0.0738607	1.77685e-12	1.77685e-12	3.27378e-06	5.25141e-23	3.83241e-07	4.01641e-08	0.00489116	3.71526e-16	2.48622e-05	0.000166444	0.0208578	1.77685e-12	3.79033e-09	0.000166444	6.81853e-15	1.77685e-12	3.23678e-10	0.00489116	3.27378e-06
52595	Homo sapiens	GSM1533411	MCF-7	Epithelium	Breast	POLR2A	52595_sort_peaks.narrowPeak.bed	0.0720266	1.18851e-21	1.55815e-12	0.00015681	3.04727e-20	3.02998e-06	3.51543e-07	0.0720266	9.99021e-14	0.00015681	3.02998e-06	0.00468945	1.55815e-12	3.65133e-08	2.32165e-05	3.17065e-16	2.22236e-11	3.51543e-07	0.00015681	0.000924004
52596	Homo sapiens	GSM1533412	MCF-7	Epithelium	Breast	POLR2A	52596_sort_peaks.narrowPeak.bed	3.04387e-06	7.28951e-19	3.20048e-16	3.20048e-16	1.44409e-24	2.90951e-10	3.20048e-16	0.00470114	5.92409e-15	3.67195e-08	3.04387e-06	1.57029e-12	1.44409e-24	3.08089e-20	5.92409e-15	3.08089e-20	7.28951e-19	3.43609e-09	3.67195e-08	3.20048e-16
52597	Homo sapiens	GSM1533413	MCF-7	Epithelium	Breast	POLR2A	52597_sort_peaks.narrowPeak.bed	2.34999e-05	3.14921e-20	1.02418e-13	3.47866e-09	3.14921e-20	3.47866e-09	6.02954e-15	0.0202904	2.27104e-11	3.56962e-07	3.56962e-07	3.71351e-08	1.23025e-21	1.02418e-13	3.47866e-09	3.26094e-16	6.02954e-15	3.56962e-07	3.71351e-08	6.02954e-15
52606	Homo sapiens	GSM1534720	MCF-7	Epithelium	Breast	ESR1	52606_sort_peaks.narrowPeak.bed	0.009857	1	0.00100235	8.02958e-05	0.358181	0.00100235	2.88817e-07	1.03345e-17	0.00100235	0.00100235	0.00100235	0.00100235	0.00100235	0.009857	8.02958e-05	0.00100235	0.0721863	0.009857	8.02958e-05	1.35665e-08
52607	Homo sapiens	GSM1534721	MCF-7	Epithelium	Breast	ESR1	52607_sort_peaks.narrowPeak.bed	0.000563595	0.0550506	0.00646329	2.1651e-06	0.0550506	0.000563595	2.1651e-06	1.4194e-10	0.0550506	0.00646329	0.000563595	3.86564e-05	1.01654e-07	2.1651e-06	0.000563595	0.000563595	3.86564e-05	0.0550506	3.86564e-05	4.07882e-09
52608	Homo sapiens	GSM1534722	MCF-7	Epithelium	Breast	ESR1	52608_sort_peaks.narrowPeak.bed	0.000830354	1	0.100176	1.32758e-07	0.00502573	1.32758e-07	1.44631e-06	1.25698e-31	0.00502573	1.32758e-07	0.000115793	1.44631e-06	0.000115793	0.000830354	3.069e-12	0.00502573	0.000115793	0.00502573	1.32758e-07	8.11443e-15
52609	Homo sapiens	GSM1534723	MCF-7	Epithelium	Breast	ESR1	52609_sort_peaks.narrowPeak.bed	0.000963246	1	0.106844	1.72998e-07	0.00566595	1.72998e-07	1.70468e-05	8.92634e-35	0.000138254	1.72998e-07	0.000138254	1.70468e-05	0.000138254	0.000963246	4.49924e-12	0.0275035	0.000138254	0.00566595	1.72998e-07	1.26215e-14
52610	Homo sapiens	GSM1534724	MCF-7	Epithelium	Breast	ESR1	52610_sort_peaks.narrowPeak.bed	0.139142	1	1	1.60152e-05	1	0.000465153	0.139142	4.30466e-07	0.139142	0.000465153	1	0.139142	0.000465153	0.139142	0.00991834	0.00991834	0.00991834	0.139142	1.60152e-05	1.60152e-05
52611	Homo sapiens	GSM1534725	MCF-7	Epithelium	Breast	ESR1	52611_sort_peaks.narrowPeak.bed	0.00765847	0.00765847	0.0430981	6.17419e-13	7.40232e-08	1.35617e-11	7.40232e-08	9.48591e-16	1.21956e-05	0.00765847	1.21956e-05	7.40232e-08	2.67843e-10	7.40232e-08	7.40232e-08	0.000125111	2.67843e-10	0.00108017	0.000125111	9.48591e-16
52612	Homo sapiens	GSM1534726	MCF-7	Epithelium	Breast	ESR1	52612_sort_peaks.narrowPeak.bed	0.00593755	1	0.109559	2.00697e-06	0.00593755	1.62922e-08	2.00697e-06	7.92467e-28	0.00102078	2.00697e-06	2.00697e-06	1.91883e-07	1.84794e-05	0.00102078	1.23736e-09	0.00593755	0.00102078	0.00102078	1.62922e-08	2.93342e-13
52613	Homo sapiens	GSM1534727	MCF-7	Epithelium	Breast	ESR1	52613_sort_peaks.narrowPeak.bed	0.00102078	1	0.109559	1.91883e-07	0.00593755	1.62922e-08	2.00697e-06	3.27097e-26	0.00102078	1.62922e-08	2.00697e-06	2.00697e-06	0.000148177	0.00102078	8.45626e-11	0.00593755	0.000148177	0.00593755	1.23736e-09	1.50055e-14
52614	Homo sapiens	GSM1534728	MCF-7	Epithelium	Breast	RELA	52614_sort_peaks.narrowPeak.bed	0.0406927	0.00706978	0.0406927	0.176751	8.57202e-07	0.0406927	0.176751	0.535919	0.000974512	0.535919	0.176751	0.535919	0.535919	0.00706978	0.535919	0.000974512	0.0406927	0.000110287	0.535919	0.176751
52615	Homo sapiens	GSM1534729	MCF-7	Epithelium	Breast	RELA	52615_sort_peaks.narrowPeak.bed	0.102116	0.0169863	0.102116	0.419838	1.12642e-06	0.102116	0.0169863	0.419838	0.000207521	0.419838	0.102116	1	1	0.0169863	0.102116	0.00211295	0.419838	0.102116	0.419838	0.102116
52616	Homo sapiens	GSM1534730	MCF-7	Epithelium	Breast	RELA	52616_sort_peaks.narrowPeak.bed	0.218062	0.0113709	0.0113709	0.218062	2.40676e-06	0.218062	0.586632	0.218062	0.0113709	1	0.218062	1	0.586632	0.0571855	0.218062	0.0571855	0.218062	0.0571855	1	0.218062
52617	Homo sapiens	GSM1534731	MCF-7	Epithelium	Breast	RELA	52617_sort_peaks.narrowPeak.bed	0.64125	6.48728e-05	0.000510805	0.269538	5.60178e-08	0.080972	0.269538	0.64125	0.0033918	0.64125	0.080972	1	0.269538	0.080972	0.269538	0.018553	0.080972	0.018553	0.64125	0.018553
52618	Homo sapiens	GSM1534732	MCF-7	Epithelium	Breast	RELA	52618_sort_peaks.narrowPeak.bed	0.0207523	0.115915	0.0207523	0.0207523	1.86799e-06	0.0207523	0.0207523	0.44458	0.115915	0.44458	0.115915	1	0.44458	2.56113e-05	0.44458	0.44458	0.0207523	0.115915	0.0207523	0.00278321
52619	Homo sapiens	GSM1534733	MCF-7	Epithelium	Breast	RELA	52619_sort_peaks.narrowPeak.bed	0.000361835	0.15061	0.00215145	0.00215145	6.3821e-09	0.0108188	6.59822e-06	0.0108188	0.0450182	0.15061	0.0450182	0.15061	5.23388e-05	0.15061	0.15061	0.15061	0.0450182	0.0108188	0.15061	7.229e-08
52620	Homo sapiens	GSM1534734	MCF-7	Epithelium	Breast	RELA	52620_sort_peaks.narrowPeak.bed	0.0131225	0.00273735	9.71773e-06	0.0521039	9.71773e-06	7.33907e-05	0.0521039	9.10594e-10	0.000483203	0.166601	0.0131225	0.413429	0.413429	0.00273735	0.0131225	7.33907e-05	0.0131225	0.000483203	0.0131225	1.17521e-07
52621	Homo sapiens	GSM1534735	MCF-7	Epithelium	Breast	RELA	52621_sort_peaks.narrowPeak.bed	0.00257704	0.00257704	6.74242e-05	0.0125034	1.01603e-06	6.74242e-05	0.0125034	9.53119e-09	0.0125034	0.0502337	0.0125034	0.407437	0.162457	0.00257704	0.162457	6.74242e-05	0.000449403	0.0125034	0.00257704	2.45681e-13
52622	Homo sapiens	GSM1534736	MCF-7	Epithelium	Breast	FOXA1	52622_sort_peaks.narrowPeak.bed	0.00133115	0.345851	0.0335672	2.67486e-05	0.345851	3.06203e-06	2.21298e-09	3.08635e-07	0.345851	2.21298e-09	2.21298e-09	1.59504e-10	3.06203e-06	0.000203543	0.00133115	0.122821	0.345851	0.00735462	3.08635e-07	1.59504e-10
52623	Homo sapiens	GSM1534737	MCF-7	Epithelium	Breast	FOXA1	52623_sort_peaks.narrowPeak.bed	0.00150624	0.129485	0.00812388	3.72921e-06	0.35681	3.72921e-06	3.72921e-06	0.00150624	0.0362107	3.53625e-08	3.53625e-08	3.85306e-07	3.17833e-05	3.17833e-05	0.000235992	0.129485	0.129485	0.00812388	3.17833e-05	3.85306e-07
52624	Homo sapiens	GSM1534738	MCF-7	Epithelium	Breast	FOXA1	52624_sort_peaks.narrowPeak.bed	0.000201079	0.033358	0.00729458	3.01276e-06	0.122286	2.70759e-08	2.70759e-08	3.01276e-06	0.34496	3.01276e-06	2.16409e-09	3.03052e-07	2.70759e-08	2.63717e-05	2.70759e-08	0.00729458	0.122286	0.000201079	3.03052e-07	1.01264e-11
52625	Homo sapiens	GSM1534739	MCF-7	Epithelium	Breast	FOXA1	52625_sort_peaks.narrowPeak.bed	0.00139079	0.349708	0.0344825	2.8435e-05	0.712693	2.8435e-05	0.00139079	2.8435e-05	0.712693	2.8435e-05	3.33885e-07	3.28363e-06	0.00139079	2.8435e-05	2.8435e-05	0.0344825	0.349708	0.000214503	0.000214503	3.33885e-07
52626	Homo sapiens	GSM1534740	MCF-7	Epithelium	Breast	FOXA1	52626_sort_peaks.narrowPeak.bed	0.00831918	0.131125	0.00831918	3.75128e-08	0.359467	3.90924e-06	3.90924e-06	0.00155137	0.131125	3.31213e-05	3.09858e-09	3.90924e-06	4.0631e-07	0.000244486	0.000244486	0.131125	0.131125	0.00155137	4.0631e-07	1.54886e-11
52627	Homo sapiens	GSM1534741	MCF-7	Epithelium	Breast	FOXA1	52627_sort_peaks.narrowPeak.bed	0.00836302	0.360057	0.00156154	0.000246407	0.131491	3.80062e-08	3.95024e-06	3.3425e-05	0.0370194	3.95024e-06	2.33998e-10	3.95024e-06	4.11112e-07	3.3425e-05	0.00836302	0.131491	0.131491	0.00156154	3.80062e-08	3.14349e-09
52628	Homo sapiens	GSM1534742	MCF-7	Epithelium	Breast	FOXA1	52628_sort_peaks.narrowPeak.bed	0.00129544	0.121397	0.00719528	0.0330111	0.70762	2.57533e-05	0.00719528	9.68865e-12	0.121397	2.93945e-07	2.93945e-07	2.57533e-05	2.57533e-05	0.00129544	0.000197027	0.343474	0.343474	0.0330111	2.57533e-05	2.61729e-08
52629	Homo sapiens	GSM1534743	MCF-7	Epithelium	Breast	FOXA1	52629_sort_peaks.narrowPeak.bed	0.000234138	0.129121	0.0360648	3.48999e-08	0.129121	3.14922e-05	0.000234138	3.8077e-07	0.356219	3.14922e-05	3.14922e-05	3.48999e-08	3.8077e-07	0.00808092	3.69019e-06	0.00808092	0.0360648	0.000234138	3.48999e-08	2.11197e-10
52632	Homo sapiens	GSM1534746	MCF-7	Epithelium	Breast	ESR1	52632_sort_peaks.narrowPeak.bed	0.00128663	1	0.707133	2.90046e-06	0.121043	1.4702e-10	0.00715583	1.16276e-22	0.00715583	2.05379e-09	2.9037e-07	2.90046e-06	0.000195424	0.000195424	1.4702e-10	0.00128663	0.00128663	2.90046e-06	2.58192e-08	1.4702e-10
52633	Homo sapiens	GSM1534747	MCF-7	Epithelium	Breast	ESR1	52633_sort_peaks.narrowPeak.bed	0.000194627	1	0.120865	2.88597e-07	0.00713616	2.03845e-09	2.53881e-05	9.35975e-26	0.000194627	2.88597e-07	2.88472e-06	2.03845e-09	0.000194627	0.00128225	5.54365e-13	0.00128225	0.000194627	2.88597e-07	2.03845e-09	2.96895e-14
52636	Homo sapiens	GSM1534750	MCF-7	Epithelium	Breast	ESR1	52636_sort_peaks.narrowPeak.bed	0.0285696	1	0.10973	1.93122e-07	0.00595483	1.93122e-07	0.00102446	1.26729e-24	0.000148816	0.00102446	0.000148816	1.64091e-08	0.00595483	0.00595483	5.27517e-12	0.00102446	0.00102446	1.85722e-05	1.93122e-07	8.52915e-11
52637	Homo sapiens	GSM1534751	MCF-7	Epithelium	Breast	ESR1	52637_sort_peaks.narrowPeak.bed	0.00110417	1	0.6962	1.9043e-08	0.0299205	2.20805e-07	0.0299205	9.01262e-16	0.000162759	2.06137e-05	2.06137e-05	2.20805e-07	0.0299205	0.000162759	1.4691e-09	0.00632589	0.000162759	2.27379e-06	1.4691e-09	1.01987e-10
52956	Homo sapiens	GSM1636933	MCF-7	Epithelium	Breast	POLR2A	52956_sort_peaks.narrowPeak.bed	2.65047e-06	2.41114e-16	1.2418e-12	5.31652e-19	5.31652e-19	3.0968e-08	2.41114e-16	0.000141441	1.79898e-11	3.0968e-08	2.65047e-06	2.65047e-06	8.48846e-22	5.31652e-19	2.37622e-10	2.41114e-16	7.83852e-14	3.02804e-07	2.85176e-09	5.31652e-19
52957	Homo sapiens	GSM1636934	MCF-7	Epithelium	Breast	POLR2A	52957_sort_peaks.narrowPeak.bed	3.22193e-07	1.33029e-17	1.96422e-11	5.0498e-15	2.70186e-16	3.31635e-08	5.0498e-15	0.000877737	3.31635e-08	2.80215e-06	3.22193e-07	3.22193e-07	2.52632e-20	5.0498e-15	3.22193e-07	1.96422e-11	2.70186e-16	3.22193e-07	3.07369e-09	6.03568e-19
52964	Homo sapiens	GSM1642515	MCF-7	Epithelium	Breast	GATA3	52964_sort_peaks.narrowPeak.bed	0.0991915	0.024741	0.0991915	0.304552	0.674206	0.024741	0.00493435	0.000112697	1	0.0991915	0.304552	0.024741	0.000112697	0.000811714	0.304552	0.0991915	1	0.304552	0.00493435	0.000811714
52965	Homo sapiens	GSM1642516	MCF-7	Epithelium	Breast	EHMT2	52965_sort_peaks.narrowPeak.bed	0.113337	0.6962	0.329761	0.329761	0.6962	0.00110417	0.113337	0.00632589	0.113337	0.6962	0.0299205	0.6962	0.0299205	0.00632589	0.0299205	0.329761	0.6962	0.0299205	0.329761	0.00632589
52966	Homo sapiens	GSM1642517	MCF-7	Epithelium	Breast	MTA3	52966_sort_peaks.narrowPeak.bed	0.00892471	0.367414	0.00169301	4.75481e-07	0.00892471	4.75481e-07	2.84259e-10	3.74224e-05	0.136092	4.75481e-07	0.00169301	4.75481e-07	4.46807e-08	0.000271462	4.49497e-06	0.367414	0.136092	0.0388963	0.00169301	4.46807e-08
53985	Homo sapiens	GSM1669041	MCF-7	Epithelium	Breast	EP300	53985_sort_peaks.narrowPeak.bed	0.0777677	0.0777677	1	0.0110742	0.0110742	0.370696	0.0110742	0.0110742	0.0777677	0.370696	0.0777677	0.370696	0.00117534	1	0.0110742	0.0777677	0.370696	0.370696	0.0777677	0.0110742
53986	Homo sapiens	GSM1669042	MCF-7	Epithelium	Breast	ESR1	53986_sort_peaks.narrowPeak.bed	0.0010925	0.69544	0.328864	9.94327e-11	0.69544	6.22943e-12	1.43535e-09	1.80896e-34	0.0010925	1.43535e-09	1.43535e-09	2.16648e-07	2.16648e-07	0.0010925	1.50981e-18	0.0297252	0.000160704	0.0062719	1.43535e-09	8.71218e-16
53987	Homo sapiens	GSM1669043	MCF-7	Epithelium	Breast	ESR1	53987_sort_peaks.narrowPeak.bed	0.000935437	1	0.105496	1.64185e-07	0.105496	1.37011e-08	1.02267e-09	1.21006e-36	0.000935437	1.02267e-09	1.64185e-07	1.63664e-05	1.63664e-05	0.000935437	5.3147e-16	0.00553352	1.63664e-05	0.000133499	6.86853e-11	4.17173e-12
53988	Homo sapiens	GSM1669044	MCF-7	Epithelium	Breast	ESR1	53988_sort_peaks.narrowPeak.bed	0.000123287	0.67958	0.10249	1.45786e-07	0.10249	8.84413e-10	8.84413e-10	5.22026e-35	0.0259202	3.5134e-12	1.20065e-08	1.49187e-05	1.45786e-07	0.000875137	4.30093e-16	0.00524361	0.000123287	1.49187e-05	5.86185e-11	9.48574e-15
53989	Homo sapiens	GSM1669045	MCF-7	Epithelium	Breast	ESR1	53989_sort_peaks.narrowPeak.bed	0.000154667	0.693149	0.00611191	9.21148e-11	0.029144	5.73407e-12	5.73407e-12	3.73228e-38	0.00105806	3.24161e-13	1.74952e-08	2.04587e-07	2.04587e-07	0.000154667	1.64835e-21	0.029144	1.94252e-05	0.000154667	1.74952e-08	3.39511e-17
53990	Homo sapiens	GSM1669046	MCF-7	Epithelium	Breast	ESR1	53990_sort_peaks.narrowPeak.bed	1.82949e-05	0.690069	0.109218	1.60607e-08	0.109218	5.12988e-12	1.46861e-14	2.87998e-38	0.00101344	8.31217e-11	1.89428e-07	1.89428e-07	1.89428e-07	0.000146906	1.15296e-18	0.0283797	0.000146906	0.00101344	1.60607e-08	2.87513e-13
53991	Homo sapiens	GSM1669047	MCF-7	Epithelium	Breast	ESR1	53991_sort_peaks.narrowPeak.bed	1.61999e-05	0.683817	0.00550076	1.0064e-09	0.10516	6.74937e-11	5.19191e-16	7.27096e-35	0.00550076	4.09335e-12	6.74937e-11	1.62045e-07	1.62045e-07	1.61999e-05	5.19191e-16	0.00550076	0.000132332	0.000132332	1.0064e-09	1.1316e-14
53992	Homo sapiens	GSM1669048	MCF-7	Epithelium	Breast	ESR1	53992_sort_peaks.narrowPeak.bed	0.00106184	0.693405	0.00612954	9.29029e-11	0.111442	5.78726e-12	9.29029e-11	3.81341e-38	0.00106184	9.29029e-11	1.34874e-09	1.9522e-05	2.13678e-06	0.000155329	4.97385e-20	0.00612954	0.000155329	0.000155329	1.34874e-09	3.27402e-13
53993	Homo sapiens	GSM1669049	MCF-7	Epithelium	Breast	ESR1	53993_sort_peaks.narrowPeak.bed	0.0009989	0.689035	0.0281277	1.18018e-09	0.108538	2.76177e-13	6.54882e-16	1.77106e-36	0.0281277	4.94187e-12	1.56065e-08	1.84599e-07	1.79307e-05	1.93908e-06	1.40662e-14	0.0281277	0.00014439	0.00583464	1.56065e-08	2.76177e-13
53994	Homo sapiens	GSM1669050	MCF-7	Epithelium	Breast	ESR1	53994_sort_peaks.narrowPeak.bed	0.00108477	0.694932	0.0295954	6.11607e-12	0.112474	9.77622e-11	1.79935e-14	4.33716e-38	0.00108477	1.41324e-09	1.41324e-09	1.41324e-09	2.13915e-07	0.000159346	8.51713e-16	0.0062361	2.2106e-06	0.00108477	1.41324e-09	3.47489e-13
53998	Homo sapiens	GSM1669054	MCF-7	Epithelium	Breast	EP300	53998_sort_peaks.narrowPeak.bed	0.0387347	1	1	0.0387347	0.267693	0.267693	0.00375062	1.51416e-05	0.0387347	0.267693	0.267693	0.267693	0.000268932	1	0.0387347	0.0387347	0.267693	0.267693	0.267693	0.0387347
53999	Homo sapiens	GSM1669055	MCF-7	Epithelium	Breast	EP300	53999_sort_peaks.narrowPeak.bed	6.26312e-05	1	0.0799242	1.53008e-11	0.267422	2.58134e-10	2.58134e-10	2.23949e-36	0.0033116	8.20004e-13	2.58134e-10	6.7892e-06	6.7892e-06	6.7892e-06	2.84548e-21	0.0182145	6.7892e-06	6.7892e-06	2.58134e-10	3.99009e-14
54000	Homo sapiens	GSM1669056	MCF-7	Epithelium	Breast	EP300	54000_sort_peaks.narrowPeak.bed	5.65739e-05	1	0.0769644	2.14692e-10	0.633122	3.15678e-14	6.59668e-13	1.39984e-36	0.000455343	5.48525e-17	6.59668e-13	5.59839e-07	3.31286e-09	6.03286e-06	5.48525e-17	0.0172689	6.03286e-06	5.59839e-07	3.31286e-09	1.37647e-15
54001	Homo sapiens	GSM1669057	MCF-7	Epithelium	Breast	EP300	54001_sort_peaks.narrowPeak.bed	1.05548e-05	1	0.0919356	3.24539e-11	1	3.24539e-11	1.8515e-12	1.95295e-37	0.000682036	1.8515e-12	5.14383e-10	9.35439e-08	1.05919e-06	7.33509e-09	9.36604e-21	0.00428648	9.15613e-05	1.05548e-05	9.5915e-14	1.95374e-16
54002	Homo sapiens	GSM1669058	MCF-7	Epithelium	Breast	EP300	54002_sort_peaks.narrowPeak.bed	0.0856264	1	1	0.0856264	1	0.0856264	1	0.0856264	0.0856264	0.0856264	1	1	0.0856264	1	0.0856264	0.0856264	1	0.0856264	1	1
54003	Homo sapiens	GSM1669059	MCF-7	Epithelium	Breast	EP300	54003_sort_peaks.narrowPeak.bed	0.00045143	0.632513	0.00306846	1.22646e-11	0.0766712	2.10735e-10	1.22646e-11	1.84272e-38	0.00045143	1.22646e-11	3.25725e-09	5.96132e-06	0.00306846	2.10735e-10	2.00493e-21	0.0171761	0.00045143	5.52282e-07	4.50172e-08	1.22646e-11
54004	Homo sapiens	GSM1669060	MCF-7	Epithelium	Breast	EP300	54004_sort_peaks.narrowPeak.bed	8.43256e-07	1	0.00381401	2.3077e-11	0.0863008	2.3077e-11	1.23982e-16	5.86034e-36	0.000590402	6.44351e-14	1.2797e-12	5.51964e-09	8.64205e-06	5.51964e-09	1.63089e-22	0.0203043	7.70909e-05	8.64205e-06	3.76277e-10	6.44351e-14
54005	Homo sapiens	GSM1669061	MCF-7	Epithelium	Breast	EP300	54005_sort_peaks.narrowPeak.bed	9.28903e-08	1	0.091777	3.21523e-11	0.091777	9.48757e-14	4.47538e-15	1.27492e-35	0.00427281	1.92955e-16	3.21523e-11	9.28903e-08	1.0526e-06	9.28903e-08	9.22839e-21	0.00427281	9.11314e-05	1.0526e-06	3.21523e-11	9.48757e-14
54006	Homo sapiens	GSM1669062	MCF-7	Epithelium	Breast	EP300	54006_sort_peaks.narrowPeak.bed	0.000673355	1	0.156519	0.000673355	0.156519	0.0126412	0.000673355	0.000673355	0.0126412	0.156519	0.156519	0.156519	0.000673355	1	0.0126412	0.0126412	0.156519	0.156519	0.0126412	0.000673355
54007	Homo sapiens	GSM1669063	MCF-7	Epithelium	Breast	EP300	54007_sort_peaks.narrowPeak.bed	0.000983784	1	0.0409085	0.000983784	0.177332	0.0409085	2.14666e-10	1.06479e-05	0.00712201	0.000983784	0.000111574	0.177332	1.06479e-05	0.000983784	1.06479e-05	0.0409085	0.177332	0.177332	0.00712201	0.000111574
54008	Homo sapiens	GSM1669064	MCF-7	Epithelium	Breast	EP300	54008_sort_peaks.narrowPeak.bed	1.3952e-06	0.674206	0.00493435	2.89488e-12	0.304552	3.38804e-16	1.55226e-13	1.00061e-40	0.000811714	7.58528e-15	2.89488e-12	1.34384e-05	4.90259e-11	1.34384e-05	1.68595e-23	0.00493435	1.34384e-05	1.3952e-06	7.50797e-10	1.38673e-17
54009	Homo sapiens	GSM1669065	MCF-7	Epithelium	Breast	EP300	54009_sort_peaks.narrowPeak.bed	9.64015e-07	1	0.0214028	4.52065e-10	0.286457	2.81899e-11	1.61907e-16	5.83203e-34	0.00408479	8.13793e-14	1.58948e-12	8.41537e-08	9.71841e-06	6.52224e-09	2.26989e-19	0.0214028	8.52839e-05	8.52839e-05	6.52224e-09	3.79679e-15
54010	Homo sapiens	GSM1669066	MCF-7	Epithelium	Breast	EP300	54010_sort_peaks.narrowPeak.bed	1.13406e-06	0.664867	0.0228128	2.0683e-12	0.294305	1.08065e-13	1.10142e-20	1.65616e-35	0.00071213	5.14527e-15	1.08065e-13	3.59465e-11	7.98756e-09	1.01006e-07	3.26983e-19	0.00443885	1.13406e-06	1.13406e-06	5.64915e-10	5.14527e-15
54011	Homo sapiens	GSM1669067	MCF-7	Epithelium	Breast	PR	54011_sort_peaks.narrowPeak.bed	0.196176	0.196176	0.196176	0.196176	0.196176	0.0201867	0.0201867	0.00137719	1	0.196176	0.00137719	1	6.92653e-05	0.196176	0.196176	0.196176	1	1	0.196176	6.92653e-05
54012	Homo sapiens	GSM1669068	MCF-7	Epithelium	Breast	PR	54012_sort_peaks.narrowPeak.bed	0.0721239	0.0721239	0.0721239	1	0.0721239	0.0721239	1	0.00258605	1	0.0721239	0.0721239	1	0.0721239	1	1	0.0721239	1	1	0.0721239	0.0721239
54013	Homo sapiens	GSM1669069	MCF-7	Epithelium	Breast	PR	54013_sort_peaks.narrowPeak.bed	0.111332	0.00627533	0.111332	1	0.111332	1	0.111332	0.00627533	1	0.111332	0.111332	1	0.111332	0.111332	1	0.111332	1	1	0.111332	0.111332
54014	Homo sapiens	GSM1669070	MCF-7	Epithelium	Breast	PR	54014_sort_peaks.narrowPeak.bed	0.000977388	0.10752	0.0277521	7.62476e-11	0.10752	7.62476e-11	2.59945e-13	1.03079e-24	0.000977388	1.77559e-07	4.67172e-12	1.87319e-06	1.87319e-06	1.73959e-05	2.59945e-13	0.00573301	0.10752	0.000140682	1.12539e-09	6.1104e-16
54015	Homo sapiens	GSM1669071	MCF-7	Epithelium	Breast	PR	54015_sort_peaks.narrowPeak.bed	0.000141295	0.107689	0.0278145	1.33257e-14	0.0278145	7.69109e-11	2.62775e-17	6.54777e-28	0.000141295	1.78716e-07	4.71578e-12	1.88403e-06	1.88403e-06	1.88403e-06	6.18151e-16	0.000980948	0.00574986	0.000141295	1.13436e-09	2.62775e-17
54016	Homo sapiens	GSM1669072	MCF-7	Epithelium	Breast	PR	54016_sort_peaks.narrowPeak.bed	1.74841e-05	0.31988	0.107689	2.62588e-13	0.107689	7.69109e-11	2.62775e-17	6.54777e-28	0.000141295	1.50548e-08	4.71578e-12	1.78716e-07	1.50548e-08	1.78716e-07	2.62588e-13	0.000980948	0.000980948	0.00574986	7.69109e-11	1.02583e-18
54017	Homo sapiens	GSM1669073	MCF-7	Epithelium	Breast	PR	54017_sort_peaks.narrowPeak.bed	0.000744119	0.514369	0.160906	7.92715e-05	0.160906	7.92715e-05	0.000744119	6.4816e-21	7.92715e-05	7.92715e-05	0.000744119	5.45367e-07	0.00573147	7.92715e-05	2.13447e-09	0.000744119	0.0349909	0.00573147	0.00573147	7.92715e-05
54018	Homo sapiens	GSM1669074	MCF-7	Epithelium	Breast	PR	54018_sort_peaks.narrowPeak.bed	0.000733092	1	0.0623221	0.000733092	0.0623221	0.000733092	1.63663e-07	2.51665e-13	0.00783852	0.0623221	0.0623221	0.00783852	0.000733092	0.000733092	8.65869e-12	0.000733092	0.00783852	0.00783852	0.0623221	5.39652e-05
54019	Homo sapiens	GSM1669075	MCF-7	Epithelium	Breast	PR	54019_sort_peaks.narrowPeak.bed	0.000137652	0.31808	0.00564928	4.45705e-12	0.106675	4.45705e-12	3.39151e-20	2.46437e-26	0.000137652	1.71874e-07	2.47099e-13	1.44159e-08	1.08151e-09	1.81976e-06	5.7662e-16	0.00564928	0.0274415	0.000959735	1.08151e-09	5.7662e-16
54020	Homo sapiens	GSM1669076	MCF-7	Epithelium	Breast	PR	54020_sort_peaks.narrowPeak.bed	0.0001501	0.110071	0.0286966	3.0229e-13	0.0286966	8.67667e-11	7.26194e-16	1.30798e-24	1.8759e-05	2.04168e-06	5.37413e-12	1.66451e-08	1.66451e-08	1.9562e-07	1.54967e-14	0.00103185	0.110071	0.00103185	1.66451e-08	1.54967e-14
54021	Homo sapiens	GSM1669077	MCF-7	Epithelium	Breast	PR	54021_sort_peaks.narrowPeak.bed	0.000881684	0.311172	0.102822	4.4039e-16	0.311172	8.98892e-10	1.83252e-17	2.38042e-23	0.00012439	1.47737e-07	9.69839e-15	1.47737e-07	8.98892e-10	1.5906e-06	4.4039e-16	0.00527527	0.02604	0.00012439	1.2185e-08	9.69839e-15
54022	Homo sapiens	GSM1669078	MCF-7	Epithelium	Breast	ESR1	54022_sort_peaks.narrowPeak.bed	0.000112187	0.673935	0.304251	7.44623e-10	0.673935	1.26637e-07	4.85862e-11	5.65392e-22	0.00491924	1.0268e-08	1.26637e-07	4.85862e-11	1.26637e-07	0.000808639	1.0268e-08	0.00491924	0.000112187	0.00491924	1.0268e-08	1.53603e-13
54023	Homo sapiens	GSM1669079	MCF-7	Epithelium	Breast	ESR1	54023_sort_peaks.narrowPeak.bed	2.04587e-07	0.693149	0.11127	5.73407e-12	0.11127	1.33825e-09	9.21148e-11	3.73228e-38	0.00105806	1.33825e-09	1.94252e-05	2.04587e-07	2.04587e-07	0.00105806	4.90696e-20	0.00105806	0.000154667	2.12469e-06	9.21148e-11	7.86614e-16
54024	Homo sapiens	GSM1669080	MCF-7	Epithelium	Breast	ESR1	54024_sort_peaks.narrowPeak.bed	0.00455208	0.667088	0.0949709	1.19135e-06	0.0232578	6.04441e-10	3.86986e-11	3.44978e-30	0.0232578	1.1701e-05	1.06757e-07	0.000734657	1.06757e-07	1.1701e-05	5.64255e-15	0.00455208	0.00455208	0.0232578	1.19135e-06	6.04441e-10
54025	Homo sapiens	GSM1669081	MCF-7	Epithelium	Breast	ESR1	54025_sort_peaks.narrowPeak.bed	0.000149457	1	0.109901	5.32444e-12	0.109901	1.94367e-07	1.25697e-09	3.14069e-38	0.00102815	1.94367e-07	1.94367e-07	0.000149457	1.65267e-08	0.00102815	4.52818e-23	0.00597214	0.000149457	0.00597214	8.60262e-11	1.53313e-14
54026	Homo sapiens	GSM1669082	MCF-7	Epithelium	Breast	ESR1	54026_sort_peaks.narrowPeak.bed	0.00226567	1	0.105456	1.28017e-06	0.426005	3.85946e-09	1.73441e-10	1.41519e-19	0.0178709	0.0178709	0.0178709	0.000226847	1.85951e-05	0.000226847	1.28017e-06	0.000226847	0.00226567	0.0178709	0.000226847	3.85946e-09
54027	Homo sapiens	GSM1669083	MCF-7	Epithelium	Breast	ESR1	54027_sort_peaks.narrowPeak.bed	0.000932005	1	0.105328	6.80871e-11	0.026949	1.36017e-08	1.0145e-09	2.35398e-40	0.000932005	1.36017e-08	1.73701e-06	1.63112e-07	1.36017e-08	0.000132915	9.94009e-22	0.000932005	1.6283e-05	0.00551712	4.13237e-12	1.14406e-14
54028	Homo sapiens	GSM1669084	MCF-7	Epithelium	Breast	ESR1	54028_sort_peaks.narrowPeak.bed	0.0497118	1	0.0497118	6.88579e-08	0.301074	6.88579e-08	2.94168e-05	2.90934e-17	0.0497118	0.00551717	1	0.000454359	2.94168e-05	0.00551717	1.55467e-06	2.94168e-05	0.000454359	0.00551717	0.000454359	6.88579e-08
54029	Homo sapiens	GSM1669085	MCF-7	Epithelium	Breast	ESR1	54029_sort_peaks.narrowPeak.bed	2.19698e-05	1	0.115593	1.13765e-10	0.115593	7.20834e-12	7.20834e-12	4.14138e-36	0.00115586	2.08568e-08	2.44542e-06	2.39641e-07	2.39641e-07	0.00115586	6.86386e-20	0.00656362	2.19698e-05	0.00656362	1.13765e-10	1.043e-15
54030	Homo sapiens	GSM1669086	MCF-7	Epithelium	Breast	ESR1	54030_sort_peaks.narrowPeak.bed	0.000121182	1	0.012487	5.20613e-07	0.383983	2.67412e-08	4.66666e-11	1.39394e-15	0.00138531	0.00138531	0.000121182	0.012487	5.20613e-07	0.00138531	5.20613e-07	0.00138531	0.0839634	0.012487	5.20613e-07	1.61858e-12
54031	Homo sapiens	GSM1669087	MCF-7	Epithelium	Breast	ESR1	54031_sort_peaks.narrowPeak.bed	1.85722e-05	1	0.10973	1.24713e-09	0.10973	1.64091e-08	1.24713e-09	2.0511e-36	0.00102446	1.64091e-08	2.01849e-06	1.85722e-05	1.93122e-07	0.000148816	8.06276e-28	0.00595483	0.000148816	0.000148816	8.52915e-11	7.09746e-16
54032	Homo sapiens	GSM1669088	MCF-7	Epithelium	Breast	ESR1	54032_sort_peaks.narrowPeak.bed	0.0266058	1	0.0266058	0.00210341	1	5.62102e-06	1.74012e-10	1.44636e-15	0.0266058	0.0266058	0.00210341	0.0266058	5.62102e-06	0.223921	0.000122811	0.00210341	0.223921	0.00210341	5.62102e-06	0.000122811
54033	Homo sapiens	GSM1669089	MCF-7	Epithelium	Breast	ESR1	54033_sort_peaks.narrowPeak.bed	1.90589e-06	1	0.0279395	7.82533e-11	0.108028	1.15249e-09	4.80505e-12	3.38349e-40	0.000988099	1.52733e-08	1.76616e-05	1.81049e-07	1.81049e-07	0.000988099	1.2546e-21	0.00578367	0.000142526	0.000988099	4.80505e-12	2.69312e-17
54034	Homo sapiens	GSM1669090	MCF-7	Epithelium	Breast	PR	54034_sort_peaks.narrowPeak.bed	1	0.125702	1	1	0.125702	1	1	1	1	1	1	1	1	1	1	1	1	1	1	1
54035	Homo sapiens	GSM1669091	MCF-7	Epithelium	Breast	PR	54035_sort_peaks.narrowPeak.bed	1	0.113503	1	1	0.113503	1	1	1	1	1	1	1	0.113503	1	1	1	1	1	1	1
54036	Homo sapiens	GSM1669092	MCF-7	Epithelium	Breast	PR	54036_sort_peaks.narrowPeak.bed	0.116388	0.116388	1	0.116388	0.116388	1	0.116388	1	1	1	0.116388	0.116388	0.00687317	0.116388	0.116388	1	1	1	1	0.00687317
54037	Homo sapiens	GSM1669093	MCF-7	Epithelium	Breast	PR	54037_sort_peaks.narrowPeak.bed	0.00126551	0.557263	0.0470696	1.33009e-06	0.557263	1.53524e-05	3.90013e-10	1.45764e-21	0.193427	0.00126551	1.53524e-05	0.000151921	1.33009e-06	0.00126551	1.33009e-06	0.00866034	0.557263	0.00126551	0.000151921	6.63678e-09
54038	Homo sapiens	GSM1669094	MCF-7	Epithelium	Breast	PR	54038_sort_peaks.narrowPeak.bed	0.161322	0.161322	0.161322	0.161322	0.161322	0.0134558	0.161322	1	1	1	0.161322	1	2.99849e-05	1	0.161322	1	1	1	0.161322	0.000740691
54039	Homo sapiens	GSM1669095	MCF-7	Epithelium	Breast	PR	54039_sort_peaks.narrowPeak.bed	1	0.153762	1	1	0.153762	0.153762	1	1	1	1	0.153762	1	0.0121859	1	1	1	1	1	1	1
54040	Homo sapiens	GSM1669096	MCF-7	Epithelium	Breast	PR	54040_sort_peaks.narrowPeak.bed	0.0165449	0.17826	0.17826	0.17826	0.17826	0.0165449	0.17826	0.00101571	1	0.17826	0.0165449	1	4.59135e-05	0.17826	0.17826	0.17826	1	1	0.17826	4.59135e-05
54041	Homo sapiens	GSM1669097	MCF-7	Epithelium	Breast	PR	54041_sort_peaks.narrowPeak.bed	0.00501194	0.292437	0.292437	0.00501194	0.292437	2.49296e-05	2.49296e-05	6.29147e-11	0.292437	0.000398723	0.000398723	0.292437	2.49296e-05	0.0467236	0.000398723	0.292437	0.0467236	0.0467236	0.000398723	1.27208e-06
54042	Homo sapiens	GSM1669098	MCF-7	Epithelium	Breast	PR	54042_sort_peaks.narrowPeak.bed	1	0.0256888	1	1	0.0256888	1	1	1	1	1	0.0256888	1	0.0256888	1	1	1	1	1	1	1
54043	Homo sapiens	GSM1669099	MCF-7	Epithelium	Breast	PR	54043_sort_peaks.narrowPeak.bed	1	0.0491841	0.0491841	1	0.0491841	1	1	1	1	1	0.0491841	1	0.0491841	1	1	1	1	1	1	1
54044	Homo sapiens	GSM1669100	MCF-7	Epithelium	Breast	PR	54044_sort_peaks.narrowPeak.bed	0.00795571	0.124989	0.124989	0.124989	0.00795571	0.00795571	0.124989	0.124989	1	1	0.000332475	1	0.000332475	0.124989	0.124989	1	1	0.124989	0.124989	1.01876e-05
54045	Homo sapiens	GSM1669101	MCF-7	Epithelium	Breast	PR	54045_sort_peaks.narrowPeak.bed	0.0645382	0.0645382	1	0.0645382	0.0645382	0.00206232	0.00206232	4.27514e-05	1	0.0645382	4.27514e-05	1	6.44165e-07	1	0.0645382	0.0645382	1	1	0.0645382	4.27514e-05
54076	Homo sapiens	GSM1669132	MCF-7	Epithelium	Breast	ESR1	54076_sort_peaks.narrowPeak.bed	1	1	0.0728791	0.00264152	0.0728791	1	0.0728791	0.0728791	0.0728791	1	0.0728791	1	0.00264152	0.0728791	0.0728791	0.00264152	0.0728791	1	1	0.00264152
54077	Homo sapiens	GSM1669133	MCF-7	Epithelium	Breast	ESR1	54077_sort_peaks.narrowPeak.bed	0.237128	0.237128	0.237128	0.0300025	0.00253012	0.0300025	0.0300025	0.00253012	0.0300025	1	0.237128	1	0.00253012	0.00253012	0.237128	7.70977e-06	0.00253012	1	1	0.00253012
54078	Homo sapiens	GSM1669134	MCF-7	Epithelium	Breast	ESR1	54078_sort_peaks.narrowPeak.bed	0.00680758	1	0.0316451	8.10577e-12	0.00680758	1.79308e-09	2.28233e-08	8.88403e-31	0.00120939	2.28233e-08	0.000181473	2.59876e-07	2.62811e-06	2.62811e-06	5.34475e-17	0.000181473	2.34002e-05	0.00120939	1.2677e-10	2.49135e-14
54079	Homo sapiens	GSM1669135	MCF-7	Epithelium	Breast	ESR1	54079_sort_peaks.narrowPeak.bed	0.00569941	1	0.0276276	1.10765e-09	0.107182	1.75266e-07	1.75266e-07	2.81867e-31	0.00569941	1.85165e-06	0.000139464	1.85165e-06	1.75266e-07	1.72206e-05	1.28989e-14	0.000139464	0.000970297	0.000970297	7.49367e-11	1.28989e-14
54080	Homo sapiens	GSM1669136	MCF-7	Epithelium	Breast	ESR1	54080_sort_peaks.narrowPeak.bed	0.00834108	0.00155645	0.00155645	2.32167e-10	0.000245445	3.77588e-08	2.32167e-10	2.29941e-25	3.32729e-05	3.92969e-06	3.32729e-05	0.000245445	3.77588e-08	3.32729e-05	1.56212e-11	4.08705e-07	3.32729e-05	0.00155645	2.32167e-10	2.70797e-15
54081	Homo sapiens	GSM1669137	MCF-7	Epithelium	Breast	ESR1	54081_sort_peaks.narrowPeak.bed	0.0148301	0.616004	0.244782	1.27148e-10	0.0148301	4.31049e-06	1.27148e-10	5.67308e-25	4.31049e-06	4.23472e-05	4.23472e-05	4.31049e-06	4.31049e-06	4.31049e-06	1.27148e-10	4.31049e-06	4.31049e-06	0.00253617	2.05661e-09	7.07068e-12
54082	Homo sapiens	GSM1669138	MCF-7	Epithelium	Breast	ESR1	54082_sort_peaks.narrowPeak.bed	0.00658216	1	0.115768	1.63629e-09	0.333942	1.1472e-10	1.63629e-09	7.142e-31	0.0308419	1.1472e-10	2.20772e-05	2.45907e-06	2.20772e-05	2.20772e-05	4.63741e-17	0.00017263	0.00658216	0.00115991	1.1472e-10	2.1984e-14
54083	Homo sapiens	GSM1669139	MCF-7	Epithelium	Breast	ESR1	54083_sort_peaks.narrowPeak.bed	0.000130022	1	0.0266439	9.74553e-10	0.10449	6.51668e-11	3.94064e-12	4.69185e-28	0.000914991	1.31139e-08	1.58712e-05	1.58712e-05	9.74553e-10	1.57837e-07	1.08299e-14	1.68697e-06	0.000914991	0.000914991	6.51668e-11	2.07688e-17
54084	Homo sapiens	GSM1669140	MCF-7	Epithelium	Breast	ESR1	54084_sort_peaks.narrowPeak.bed	0.00630786	1	0.329462	1.45777e-09	0.113164	1.89095e-08	1.89095e-08	4.61852e-26	0.00630786	2.19412e-07	0.000162072	2.26102e-06	2.05124e-05	2.05124e-05	1.87728e-14	0.000162072	0.000162072	0.000162072	1.01129e-10	6.34472e-12
54085	Homo sapiens	GSM1669141	MCF-7	Epithelium	Breast	ESR1	54085_sort_peaks.narrowPeak.bed	0.00694156	1	0.0321193	5.03631e-13	0.119098	1.34321e-10	2.39493e-08	1.00818e-30	0.00123899	2.39493e-08	2.73128e-06	2.73128e-06	2.71382e-07	2.73128e-06	3.10044e-21	2.71382e-07	2.42023e-05	0.000186799	1.34321e-10	8.63049e-12
54086	Homo sapiens	GSM1669142	MCF-7	Epithelium	Breast	ESR1	54086_sort_peaks.narrowPeak.bed	0.00729458	1	0.34496	1.55661e-10	0.00729458	2.70759e-08	2.16409e-09	6.38844e-29	0.00729458	2.70759e-08	3.01276e-06	2.70759e-08	1.55661e-10	3.01276e-06	3.22204e-14	0.000201079	0.000201079	0.00729458	2.16409e-09	5.98314e-13
54087	Homo sapiens	GSM1669143	MCF-7	Epithelium	Breast	ESR1	54087_sort_peaks.narrowPeak.bed	0.00592031	1	0.322877	5.17789e-12	0.322877	8.38393e-11	8.38393e-11	7.78885e-28	0.00101711	1.90652e-07	1.8387e-05	1.90652e-07	1.61761e-08	1.99552e-06	6.93647e-16	1.99552e-06	0.00014754	0.00014754	5.17789e-12	5.17789e-12
54088	Homo sapiens	GSM1669144	MCF-7	Epithelium	Breast	ESR1	54088_sort_peaks.narrowPeak.bed	0.00680758	1	0.337521	8.10577e-12	0.117867	1.2677e-10	1.79308e-09	8.88403e-31	0.00680758	2.28233e-08	2.62811e-06	2.59876e-07	1.79308e-09	2.59876e-07	2.17643e-18	0.000181473	0.000181473	0.000181473	8.10577e-12	4.70712e-13
54089	Homo sapiens	GSM1669145	MCF-7	Epithelium	Breast	ESR1	54089_sort_peaks.narrowPeak.bed	0.00116805	1	0.700221	2.24488e-14	0.334539	4.27129e-13	7.40693e-12	7.40754e-31	0.00661936	2.12967e-08	2.48657e-06	1.66153e-09	7.40693e-12	2.44183e-07	1.92022e-18	0.000174079	0.000174079	0.00116805	1.66153e-09	4.27129e-13
54090	Homo sapiens	GSM1669146	MCF-7	Epithelium	Breast	PR	54090_sort_peaks.narrowPeak.bed	1	1	1	1	1	1	1	1	1	1	1	1	0.0121232	1	1	1	1	1	1	1
54091	Homo sapiens	GSM1669147	MCF-7	Epithelium	Breast	PR	54091_sort_peaks.narrowPeak.bed	1	1	1	1	1	1	1	1	1	1	1	1	0.0312214	1	1	1	1	1	1	1
54092	Homo sapiens	GSM1669148	MCF-7	Epithelium	Breast	PR	54092_sort_peaks.narrowPeak.bed	0.0743878	0.0743878	1	0.0743878	1	1	0.0743878	1.58259e-08	0.0743878	0.0743878	1	1	0.0743878	0.00275413	0.00275413	0.0743878	1	1	1	1.1634e-06
54093	Homo sapiens	GSM1669149	MCF-7	Epithelium	Breast	PR	54093_sort_peaks.narrowPeak.bed	0.0545859	0.0545859	1	0.0545859	1	1	0.0545859	2.54815e-05	1	0.0545859	1	1	0.0545859	0.0014667	0.0545859	0.0545859	1	1	1	3.20873e-07
54094	Homo sapiens	GSM1669150	MCF-7	Epithelium	Breast	PR	54094_sort_peaks.narrowPeak.bed	0.135625	0.135625	0.135625	0.0094094	1	0.0094094	0.00042928	0.00042928	0.0094094	1	1.43737e-05	0.135625	3.75636e-07	1.43737e-05	0.135625	0.135625	1	1	1	2.12175e-12
54095	Homo sapiens	GSM1669151	MCF-7	Epithelium	Breast	PR	54095_sort_peaks.narrowPeak.bed	1	1	1	1	1	1	1	1	1	1	1	1	1	1	1	1	1	1	1	1
54096	Homo sapiens	GSM1669152	MCF-7	Epithelium	Breast	PR	54096_sort_peaks.narrowPeak.bed	1	1	1	0.0241024	1	1	0.0241024	0.0241024	1	1	1	1	0.0241024	1	0.0241024	1	1	1	1	0.0241024
54097	Homo sapiens	GSM1669153	MCF-7	Epithelium	Breast	PR	54097_sort_peaks.narrowPeak.bed	1	1	1	0.00890452	1	1	0.00890452	1	1	1	1	1	0.00890452	1	0.00890452	1	1	1	1	0.00890452
54098	Homo sapiens	GSM1669154	MCF-7	Epithelium	Breast	PR	54098_sort_peaks.narrowPeak.bed	0.0507305	0.0507305	1	0.0507305	1	1	0.0507305	0.00126366	1	0.0507305	0.0507305	1	0.00126366	0.00126366	0.0507305	0.0507305	1	1	1	2.36536e-07
54099	Homo sapiens	GSM1669155	MCF-7	Epithelium	Breast	PR	54099_sort_peaks.narrowPeak.bed	0.0484099	1	1	0.0484099	1	1	0.00114886	0.0484099	1	1	1	0.0484099	1.75838e-05	0.00114886	0.0484099	1	1	1	1	1.65899e-09
54100	Homo sapiens	GSM1669156	MCF-7	Epithelium	Breast	PR	54100_sort_peaks.narrowPeak.bed	0.0796492	0.0796492	1	0.0796492	1	1	0.00316578	8.19438e-05	1	0.0796492	0.00316578	0.0796492	8.19438e-05	0.00316578	0.0796492	0.0796492	1	1	1	2.26535e-08
54101	Homo sapiens	GSM1669157	MCF-7	Epithelium	Breast	PR	54101_sort_peaks.narrowPeak.bed	0.0108646	0.0108646	1	0.145438	1	0.000534464	0.000534464	0.000534464	1	0.145438	1.93119e-05	0.0108646	1.249e-08	0.000534464	0.145438	1	1	0.145438	1	2.3886e-10
54102	Homo sapiens	GSM1669158	MCF-7	Epithelium	Breast	PR	54102_sort_peaks.narrowPeak.bed	0.0406343	0.0406343	1	0.0406343	1	1	0.0406343	0.000804597	1	1	1	1	0.0406343	0.000804597	0.0406343	1	1	1	1	9.37582e-08
54103	Homo sapiens	GSM1669159	MCF-7	Epithelium	Breast	PR	54103_sort_peaks.narrowPeak.bed	0.078149	0.078149	1	0.078149	1	1	0.078149	1.4287e-06	1	0.078149	0.078149	1	0.078149	7.72596e-05	0.078149	0.078149	1	1	1	1.4287e-06
54380	Homo sapiens	GSM1726361	MCF-7	Epithelium	Breast	LMTK3	54380_sort_peaks.narrowPeak.bed	0.167499	0.0373209	0.00626838	0.167499	0.0373209	0.0373209	0.167499	0.167499	0.167499	0.523497	0.0373209	0.523497	0.000834841	0.00626838	0.167499	1	0.523497	0.167499	0.523497	9.1255e-05
54519	Homo sapiens	GSM1429753	MCF-7	Epithelium	Breast	TP53	54519_sort_peaks.narrowPeak.bed	0.00177596	1	0.212423	1	1	9.76805e-05	0.023829	0.212423	1	0.212423	9.76805e-05	0.212423	4.33662e-09	1.47736e-07	1	1	1	0.212423	0.212423	9.76805e-05
54620	Homo sapiens	GSM1523056	MCF-7	Epithelium	Breast	ESR1	54620_sort_peaks.narrowPeak.bed	4.76346e-05	1	0.0721914	3.54111e-08	0.251416	8.91499e-12	3.54111e-08	2.75232e-33	0.0157774	3.54111e-08	0.000394081	4.45962e-07	4.76346e-05	0.000394081	9.01078e-16	0.0027482	4.76346e-05	0.000394081	8.91499e-12	8.91499e-12
54621	Homo sapiens	GSM1523057	MCF-7	Epithelium	Breast	ESR1	54621_sort_peaks.narrowPeak.bed	0.00100979	1	0.109048	1.20846e-09	0.322278	8.24097e-11	1.97278e-06	6.61042e-33	0.00100979	1.8821e-07	0.00100979	0.00100979	0.00588594	0.00100979	8.24097e-11	0.00100979	0.000146273	1.82033e-05	5.08227e-12	5.08227e-12
54622	Homo sapiens	GSM1523058	MCF-7	Epithelium	Breast	NCAPG	54622_sort_peaks.narrowPeak.bed	0.0107576	1	1	5.31175e-07	1	5.31175e-07	0.000526456	3.72886e-12	0.0107576	0.0107576	0.0107576	0.0107576	0.000526456	0.000526456	0.144741	0.000526456	0.0107576	1.8923e-05	5.31175e-07	2.30338e-10
54623	Homo sapiens	GSM1523059	MCF-7	Epithelium	Breast	NCAPG	54623_sort_peaks.narrowPeak.bed	0.000116315	1	0.100341	5.22067e-11	0.100341	5.22067e-11	0.000116315	2.35004e-33	0.00504107	7.95327e-10	0.000116315	0.000116315	0.000116315	0.000833492	3.09894e-12	0.000833492	1.39417e-05	1.33653e-07	1.67045e-13	3.09894e-12
54624	Homo sapiens	GSM1523060	MCF-7	Epithelium	Breast	NCAPG	54624_sort_peaks.narrowPeak.bed	1	1	1	1	1	8.95477e-07	1	9.89364e-13	0.00242301	0.0698545	1	0.00242301	0.0698545	0.00242301	1	0.00242301	0.0698545	5.46028e-05	0.0698545	0.0698545
54625	Homo sapiens	GSM1523061	MCF-7	Epithelium	Breast	NCAPG	54625_sort_peaks.narrowPeak.bed	0.000865387	1	0.101992	1.1743e-08	0.0257412	1.42904e-07	0.000865387	6.04741e-25	0.00519636	1.54423e-06	0.00519636	1.46883e-05	0.00519636	0.00519636	5.70782e-11	0.000865387	0.000865387	1.46883e-05	5.70782e-11	5.70782e-11
54626	Homo sapiens	GSM1523062	MCF-7	Epithelium	Breast	NCAPG	54626_sort_peaks.narrowPeak.bed	1	1	1	1	1	1	1	1	1	1	1	1	1	1	1	1	1	1	1	1
54627	Homo sapiens	GSM1523063	MCF-7	Epithelium	Breast	NCAPG	54627_sort_peaks.narrowPeak.bed	0.0445299	1	1	1	1	0.0445299	0.0445299	1.35821e-05	1	0.0445299	0.000969309	1	0.000969309	0.0445299	1	0.0445299	1	0.000969309	0.000969309	0.0445299
54628	Homo sapiens	GSM1523064	MCF-7	Epithelium	Breast	NCAPG	54628_sort_peaks.narrowPeak.bed	0.0429735	0.0429735	0.0429735	0.0429735	0.000901637	0.0429735	1	0.0429735	1	1	0.0429735	1	0.000901637	0.0429735	1	0.0429735	0.0429735	1	0.0429735	1.21673e-05
54629	Homo sapiens	GSM1523065	MCF-7	Epithelium	Breast	NCAPG	54629_sort_peaks.narrowPeak.bed	0.132094	1	1	0.132094	0.132094	0.00891258	0.132094	0.00891258	1	1	0.00891258	1	0.000395237	0.000395237	1	1	0.132094	0.132094	0.132094	1.28596e-05
54630	Homo sapiens	GSM1523066	MCF-7	Epithelium	Breast	NCAPG2	54630_sort_peaks.narrowPeak.bed	1	1	0.119982	0.00029262	0.00731544	3.63328e-09	0.00731544	1.96047e-07	8.57815e-06	0.00731544	0.00731544	0.119982	1.96047e-07	0.119982	0.00029262	0.00029262	0.00029262	0.00029262	0.00731544	8.57815e-06
54631	Homo sapiens	GSM1523067	MCF-7	Epithelium	Breast	NCAPG2	54631_sort_peaks.narrowPeak.bed	0.0007934	1	0.0982107	7.14436e-10	0.0243937	2.7299e-12	0.00484418	1.80323e-33	0.00484418	1.34566e-06	0.0007934	0.0007934	0.0243937	0.00484418	2.7299e-12	0.00484418	0.000109668	1.22419e-07	4.64414e-11	4.64414e-11
54632	Homo sapiens	GSM1523068	MCF-7	Epithelium	Breast	NCAPG	54632_sort_peaks.narrowPeak.bed	0.155817	0.0472869	0.00233267	5.86241e-05	5.86241e-05	5.86241e-05	0.0115438	0.0115438	0.00233267	0.0472869	0.00039872	0.155817	5.86241e-05	0.155817	0.155817	0.0115438	0.155817	0.155817	0.0115438	8.50786e-08
54633	Homo sapiens	GSM1523069	MCF-7	Epithelium	Breast	NCAPG	54633_sort_peaks.narrowPeak.bed	0.0430549	0.0430549	5.8671e-06	0.00199953	4.72348e-05	5.8671e-06	0.0430549	4.72348e-05	0.00199953	0.0102013	0.0003314	0.14603	0.00199953	0.00199953	0.0102013	0.0003314	0.0003314	0.0430549	0.00199953	6.41885e-07
54634	Homo sapiens	GSM1523070	MCF-7	Epithelium	Breast	HECTD1	54634_sort_peaks.narrowPeak.bed	0.00162321	0.000206206	7.05556e-10	0.00162321	0.00162321	0.000206206	0.0105036	0.00162321	0.0105036	0.0105036	0.0105036	0.0105036	1.13318e-08	2.20606e-05	0.0105036	0.0105036	0.577993	0.577993	0.0540367	2.02396e-06
54635	Homo sapiens	GSM1523071	MCF-7	Epithelium	Breast	HECTD1	54635_sort_peaks.narrowPeak.bed	0.00809775	0.0636379	0.000766363	0.000766363	0.337866	7.74024e-09	0.0636379	7.74024e-09	0.00809775	0.00809775	0.000766363	0.0636379	0.000766363	0.000766363	0.00809775	3.47511e-06	0.0636379	0.000766363	0.000766363	5.70935e-05
54636	Homo sapiens	GSM1523072	MCF-7	Epithelium	Breast	EP300	54636_sort_peaks.narrowPeak.bed	0.000842963	0.307562	0.0253264	0.00508731	0.0253264	1.41623e-05	1.48128e-06	0.000842963	0.676904	0.0253264	0.00508731	0.000842963	1.11483e-08	1.41623e-05	1.41623e-05	0.307562	0.100835	0.0253264	0.00508731	1.48128e-06
54637	Homo sapiens	GSM1523073	MCF-7	Epithelium	Breast	EP300	54637_sort_peaks.narrowPeak.bed	0.0043139	0.291589	0.0043139	9.24261e-05	0.0922531	1.06708e-05	9.24261e-05	7.93167e-18	0.0043139	9.48633e-08	0.0043139	0.000687433	1.06708e-05	1.07248e-06	5.23255e-10	1.06708e-05	0.000687433	9.24261e-05	1.88929e-12	1.88929e-12
54638	Homo sapiens	GSM1523074	MCF-7	Epithelium	Breast	EP300	54638_sort_peaks.narrowPeak.bed	1	0.0362013	0.0362013	1	0.0362013	0.00337891	0.259258	5.59715e-07	1	1	0.259258	0.0362013	1.26579e-05	1.26579e-05	0.00337891	0.0362013	0.259258	0.0362013	1	0.00337891
54639	Homo sapiens	GSM1523075	MCF-7	Epithelium	Breast	EP300	54639_sort_peaks.narrowPeak.bed	0.00110027	0.329462	0.00630786	2.26102e-06	0.00630786	1.45777e-09	2.26102e-06	1.92724e-21	0.00110027	2.05124e-05	0.00630786	0.00110027	2.26102e-06	2.26102e-06	1.01129e-10	0.00110027	0.0298553	0.000162072	1.45777e-09	3.87667e-17
54640	Homo sapiens	GSM1523076	MCF-7	Epithelium	Breast	EP300	54640_sort_peaks.narrowPeak.bed	0.0198446	0.277394	0.0198446	7.37828e-05	0.0849163	6.78324e-08	0.00056907	2.65238e-15	0.0198446	0.00056907	0.00370201	0.00056907	8.21266e-06	7.95661e-07	8.21266e-06	0.00370201	0.0849163	0.00370201	7.37828e-05	2.11576e-11
54641	Homo sapiens	GSM1523077	MCF-7	Epithelium	Breast	POLR2A	54641_sort_peaks.narrowPeak.bed	2.42704e-05	0.000954956	0.00016299	6.46922e-15	2.40571e-11	3.65378e-09	3.5137e-16	0.00481925	3.71776e-07	3.71776e-07	3.65378e-09	1.6966e-12	4.88768e-23	1.75621e-17	3.71776e-07	3.88398e-08	1.09419e-13	0.00016299	3.11029e-10	1.3485e-21
54642	Homo sapiens	GSM1523078	MCF-7	Epithelium	Breast	POLR2A	54642_sort_peaks.narrowPeak.bed	2.4962e-05	3.28864e-06	0.000975077	3.85182e-07	3.81353e-09	0.000167026	4.03887e-08	0.0208988	3.25831e-10	0.000167026	0.000167026	3.28864e-06	3.81353e-09	1.79057e-12	0.0208988	3.85182e-07	3.81353e-09	3.28864e-06	4.03887e-08	3.81353e-09
54643	Homo sapiens	GSM1523079	MCF-7	Epithelium	Breast	POLR2A	54643_sort_peaks.narrowPeak.bed	3.93033e-07	2.53648e-05	0.00495169	1.19776e-13	4.12985e-08	4.12985e-08	1.84641e-12	0.000986724	3.34867e-06	3.90764e-09	3.90764e-09	1.84641e-12	5.57412e-23	7.12304e-15	0.000169369	3.34576e-10	4.12985e-08	2.53648e-05	1.84641e-12	1.95644e-17
54644	Homo sapiens	GSM1523080	MCF-7	Epithelium	Breast	POLR2A	54644_sort_peaks.narrowPeak.bed	2.5773e-05	2.5773e-05	0.00500051	7.37579e-15	3.43535e-10	2.67826e-11	4.00386e-09	0.00017174	4.00386e-09	4.01026e-07	4.22266e-08	4.22266e-08	4.03811e-16	1.23764e-13	0.000998481	4.00386e-09	2.67826e-11	2.5773e-05	3.43535e-10	1.23764e-13
54645	Homo sapiens	GSM1523081	MCF-7	Epithelium	Breast	ESR1	54645_sort_peaks.narrowPeak.bed	0.000196224	1	0.12122	2.06923e-09	0.00717553	2.59955e-08	2.56311e-05	1.17963e-22	0.00717553	2.59955e-08	0.000196224	2.59955e-08	0.000196224	0.000196224	2.06923e-09	0.00717553	0.000196224	0.000196224	1.48227e-10	9.6032e-12
54646	Homo sapiens	GSM1523082	MCF-7	Epithelium	Breast	ESR1	54646_sort_peaks.narrowPeak.bed	0.000170475	1	0.115245	1.11876e-10	0.0306431	1.11876e-10	0.00114779	5.61193e-26	0.00652664	2.36654e-07	0.000170475	2.4183e-06	0.00652664	0.000170475	1.11876e-10	0.00114779	2.17564e-05	2.4183e-06	7.07869e-12	7.07869e-12
54647	Homo sapiens	GSM1523083	MCF-7	Epithelium	Breast	ESR1	54647_sort_peaks.narrowPeak.bed	0.000523818	1	0.271351	5.85694e-08	0.271351	4.36193e-09	6.68462e-05	1.01866e-22	0.0188462	5.85694e-08	6.68462e-05	7.32271e-06	7.32271e-06	0.000523818	4.36193e-09	0.0188462	0.00346165	7.32271e-06	2.90488e-10	9.42703e-13
54648	Homo sapiens	GSM1523084	MCF-7	Epithelium	Breast	ESR1	54648_sort_peaks.narrowPeak.bed	0.000114753	1	0.0998476	1.06601e-08	0.305757	1.06601e-08	0.000824104	4.88377e-25	0.0249741	1.30983e-07	0.000114753	1.37241e-05	0.000114753	0.000824104	7.75958e-10	0.0249741	0.000824104	1.37241e-05	5.08211e-11	5.08211e-11
54649	Homo sapiens	GSM1523085	MCF-7	Epithelium	Breast	NCAPG	54649_sort_peaks.narrowPeak.bed	1	1	1	0.0390718	1	0.000742893	1	0.000742893	1	0.0390718	1	1	0.0390718	0.0390718	1	0.0390718	1	0.000742893	0.0390718	0.0390718
54650	Homo sapiens	GSM1523086	MCF-7	Epithelium	Breast	NCAPG	54650_sort_peaks.narrowPeak.bed	1	1	1	1	0.0280637	0.0280637	1	1	0.0280637	1	1	1	0.000378611	1	1	0.0280637	0.0280637	1	1	0.0280637
55682	Homo sapiens	GSM1727112	MCF-7	Epithelium	Breast	PAF1	55682_sort_peaks.narrowPeak.bed	8.48325e-11	5.91967e-12	8.48325e-11	1.42993e-25	2.57775e-18	4.10006e-21	3.98939e-27	1.10388e-05	1.16794e-15	1.10442e-09	3.76585e-13	2.57775e-18	3.98939e-27	4.73671e-24	8.48325e-11	5.72011e-17	1.07039e-19	5.91967e-12	3.76585e-13	3.98939e-27
55683	Homo sapiens	GSM1727113	MCF-7	Epithelium	Breast	POLR2A	55683_sort_peaks.narrowPeak.bed	1.78261e-05	3.30286e-15	1.38746e-11	5.61423e-22	5.61423e-22	1.86799e-10	5.61423e-22	0.00398503	1.38746e-11	2.52027e-07	1.86799e-10	1.86799e-10	1.95335e-23	1.49069e-20	1.86799e-10	1.95335e-23	1.72233e-16	2.52902e-08	1.38746e-11	1.86637e-26
55781	Homo sapiens	GSM1817665	MCF-7	Epithelium	Breast	CTCF	55781_sort_peaks.narrowPeak.bed	0.00243107	0.158541	0.0484882	9.14086e-07	0.0119326	5.02914e-11	0.0484882	0.000419001	0.0484882	0.000419001	0.000419001	0.000419001	6.21236e-05	0.0119326	0.0119326	0.0119326	0.00243107	6.21236e-05	0.0119326	0.00243107
55782	Homo sapiens	GSM1817666	MCF-7	Epithelium	Breast	CTCF	55782_sort_peaks.narrowPeak.bed	0.0474575	0.0115988	0.0115988	7.5849e-06	0.000401568	8.61015e-08	0.0474575	0.00234654	0.0115988	0.00234654	0.000401568	0.000401568	7.5849e-06	0.156205	0.0115988	0.000401568	0.0115988	0.00234654	0.0474575	0.0115988
55783	Homo sapiens	GSM1817667	MCF-7	Epithelium	Breast	CTCF	55783_sort_peaks.narrowPeak.bed	0.0506756	0.0506756	0.163441	6.88067e-05	0.00261455	6.09397e-11	0.163441	0.00261455	0.0506756	0.00261455	0.000457273	0.000457273	0.000457273	0.0506756	0.0126489	0.0126489	0.0126489	0.000457273	0.0506756	0.0506756
55784	Homo sapiens	GSM1817668	MCF-7	Epithelium	Breast	CTCFL	55784_sort_peaks.narrowPeak.bed	0.000629048	1.68977e-06	0.0156382	1.68977e-06	0.00340852	9.9927e-05	0.0156382	0.0156382	0.182472	0.0156382	0.0156382	9.9927e-05	0.00340852	0.000629048	0.0156382	9.9927e-05	0.0156382	1.68977e-06	0.00340852	0.000629048
55785	Homo sapiens	GSM1817669	MCF-7	Epithelium	Breast	CTCFL	55785_sort_peaks.narrowPeak.bed	0.000677521	0.00362528	0.0164275	1.89105e-06	0.0164275	0.000677521	0.0164275	0.0164275	0.0617289	0.0164275	0.18717	0.000109002	0.000677521	0.000109002	0.0164275	0.000677521	0.0164275	1.89105e-06	0.00362528	0.000109002
56055	Homo sapiens	GSM1861937	MCF-7	Epithelium	Breast	RAD21	56055_sort_peaks.narrowPeak.bed	0.0103279	0.384365	0.14698	6.43469e-08	0.0434598	4.82622e-05	4.82622e-05	0.000337564	0.0103279	0.0103279	6.01338e-06	6.01338e-06	6.43469e-08	0.0103279	0.00203049	0.0434598	0.0434598	0.0103279	0.0103279	5.61398e-09
56056	Homo sapiens	GSM1861938	MCF-7	Epithelium	Breast	RAD21	56056_sort_peaks.narrowPeak.bed	0.0105585	0.148696	0.148696	6.93578e-07	0.0105585	5.01588e-05	5.01588e-05	0.00208712	0.0105585	0.0105585	6.2846e-06	5.01588e-05	6.80069e-08	0.0105585	0.00208712	0.148696	0.0441941	0.0441941	0.00208712	5.96677e-09
56057	Homo sapiens	GSM1861939	MCF-7	Epithelium	Breast	RAD21	56057_sort_peaks.narrowPeak.bed	0.000394479	0.748822	0.155236	7.48723e-09	0.155236	0.000394479	8.34596e-07	0.0470317	0.0114617	0.0470317	8.34596e-07	0.00231198	7.40627e-06	0.0470317	0.0114617	0.0470317	0.0114617	0.00231198	0.000394479	8.35646e-08
56058	Homo sapiens	GSM1861940	MCF-7	Epithelium	Breast	RAD21	56058_sort_peaks.narrowPeak.bed	0.009657	0.0412991	0.141875	5.25921e-06	0.0412991	5.25921e-06	0.009657	0.000305346	0.009657	0.00186757	5.25921e-06	0.00186757	5.25921e-06	0.009657	0.009657	0.009657	0.0412991	0.009657	0.009657	5.43962e-08
56059	Homo sapiens	GSM1861941	MCF-7	Epithelium	Breast	RAD21	56059_sort_peaks.narrowPeak.bed	0.00932132	0.139253	0.139253	4.90126e-06	0.139253	4.03634e-05	4.03634e-05	0.000289645	0.00932132	0.00932132	4.03634e-05	4.90126e-06	4.97973e-08	0.00178711	0.0402036	0.0402036	0.00932132	0.00932132	0.00932132	4.23297e-09
56060	Homo sapiens	GSM1861942	MCF-7	Epithelium	Breast	RAD21	56060_sort_peaks.narrowPeak.bed	0.0457674	0.392482	0.152339	6.77799e-09	0.152339	0.000373811	0.000373811	0.00221063	0.0457674	0.0110569	0.000373811	0.0110569	5.4368e-05	0.152339	0.0457674	0.0110569	0.0457674	0.0457674	0.0110569	6.89188e-06
56126	Homo sapiens	GSM1372541	MCF-7	Epithelium	Breast	APOBEC3B	56126_sort_peaks.narrowPeak.bed	3.49358e-05	1	0.234247	4.84284e-12	0.234247	1.49921e-09	4.84284e-12	7.33946e-34	0.0133992	2.23651e-08	3.49358e-05	2.96104e-07	2.23651e-08	3.49358e-05	1.54932e-17	0.000303648	3.49358e-05	3.49358e-05	8.98458e-11	4.84284e-12
56127	Homo sapiens	GSM1372542	MCF-7	Epithelium	Breast	APOBEC3B	56127_sort_peaks.narrowPeak.bed	0.0069223	0.70419	0.0320513	2.65108e-14	0.0320513	8.55367e-12	1.33218e-10	3.60282e-34	0.0069223	2.69712e-07	2.71633e-06	2.37855e-08	2.69712e-07	0.000186031	2.34529e-18	0.0069223	2.40863e-05	0.0069223	2.37855e-08	4.98801e-13
56129	Homo sapiens	GSM1382415	MCF-7	Epithelium	Breast	H2AFX	56129_sort_peaks.narrowPeak.bed	0.00443885	1	0.0228128	3.59465e-11	0.664867	5.64915e-10	1.01006e-07	5.68687e-32	0.00071213	7.98756e-09	1.01006e-07	0.00443885	1.12062e-05	1.12062e-05	2.23919e-16	0.00443885	0.00443885	9.64007e-05	2.0683e-12	2.0683e-12
56131	Homo sapiens	GSM1382417	MCF-7	Epithelium	Breast	H2AFX	56131_sort_peaks.narrowPeak.bed	0.000959735	0.686176	0.0274415	4.45705e-12	0.0274415	1.08151e-09	1.08151e-09	5.02325e-33	0.00564928	7.30089e-11	1.69605e-05	1.69605e-05	0.000137652	0.000137652	2.44048e-17	0.00564928	1.69605e-05	0.000959735	4.45705e-12	1.24849e-14
56132	Homo sapiens	GSM1382418	MCF-7	Epithelium	Breast	H2AFX	56132_sort_peaks.narrowPeak.bed	0.000921768	1	0.0267657	1.10704e-14	0.314778	1.10704e-14	1.60349e-05	6.97745e-35	0.000921768	4.01633e-12	1.59929e-07	0.000921768	1.70683e-06	0.000921768	2.9115e-20	0.000921768	1.60349e-05	1.60349e-05	6.63209e-11	4.01633e-12
56235	Homo sapiens	GSM1517305	MCF-7	Epithelium	Breast	PARP1	56235_sort_peaks.narrowPeak.bed	1	1	1	1	1	1	1	1	1	1	1	1	1	1	1	1	1	1	1	1
56433	Homo sapiens	GSM1631484	MCF-7	Epithelium	Breast	TOP2B	56433_sort_peaks.narrowPeak.bed	0.237555	0.608292	0.237555	0.0657732	0.0657732	0.013839	0.013839	0.237555	1	0.237555	0.013839	0.237555	0.0657732	0.013839	0.013839	0.237555	0.608292	0.237555	0.00231875	0.00031968
56435	Homo sapiens	GSM1631486	MCF-7	Epithelium	Breast	TOP2B	56435_sort_peaks.narrowPeak.bed	0.301074	1	0.0497118	1	1	0.00551717	0.00551717	0.0497118	1	0.0497118	0.000454359	0.00551717	2.94168e-05	1	0.301074	0.0497118	0.301074	1	0.301074	0.00551717
56902	Homo sapiens	GSM1831736	MCF-7	Epithelium	Breast	ESR1	56902_sort_peaks.narrowPeak.bed	0.00419644	0.483396	0.027942	0.139788	0.139788	0.00419644	0.483396	0.027942	0.027942	0.483396	0.139788	0.483396	0.027942	0.00419644	0.139788	0.139788	0.139788	0.027942	0.139788	0.00419644
56903	Homo sapiens	GSM1831737	MCF-7	Epithelium	Breast	ESR1	56903_sort_peaks.narrowPeak.bed	0.000519011	0.0137622	0.00290506	0.00290506	0.000519011	1.24501e-08	1.26303e-06	1.24501e-08	7.97909e-05	0.00290506	0.0137622	0.170778	7.97909e-05	0.000519011	0.0137622	7.97909e-05	0.000519011	1.06949e-05	0.000519011	1.06949e-05
56904	Homo sapiens	GSM1831738	MCF-7	Epithelium	Breast	ESR1	56904_sort_peaks.narrowPeak.bed	0.00612954	1	0.0292082	3.27402e-13	0.0292082	1.34874e-09	1.9522e-05	2.16105e-29	0.00612954	1.9522e-05	2.13678e-06	2.13678e-06	0.000155329	0.000155329	5.78726e-12	0.00106184	1.9522e-05	2.13678e-06	1.34874e-09	9.29029e-11
56905	Homo sapiens	GSM1831739	MCF-7	Epithelium	Breast	ESR1	56905_sort_peaks.narrowPeak.bed	0.00014754	1	0.109389	5.17789e-12	0.109389	1.22766e-09	1.8387e-05	1.74237e-29	0.00592031	1.61761e-08	1.8387e-05	0.00014754	0.00014754	0.00014754	1.61761e-08	0.00592031	1.8387e-05	1.8387e-05	5.17789e-12	5.17789e-12
57117	Homo sapiens	GSM1876186	MCF-7	Epithelium	Breast	FOXM1	57117_sort_peaks.narrowPeak.bed	0.000401141	9.15006e-25	0.0159537	1.634e-10	0.000401141	2.58409e-09	3.65388e-08	1.31432e-18	0.0727625	2.23133e-14	5.06372e-06	5.06372e-06	4.86519e-05	5.06372e-06	1.634e-10	4.58594e-07	0.00278809	0.00278809	3.65388e-08	1.634e-10
57118	Homo sapiens	GSM1876187	MCF-7	Epithelium	Breast	FOXM1	57118_sort_peaks.narrowPeak.bed	0.0170835	4.43344e-08	0.000447544	5.44814e-07	0.0763785	5.8905e-06	5.44814e-07	3.20247e-09	0.631903	5.44814e-07	5.44814e-07	5.54222e-05	5.8905e-06	5.8905e-06	5.8905e-06	0.631903	0.631903	0.0763785	5.54222e-05	4.43344e-08
57119	Homo sapiens	GSM1876188	MCF-7	Epithelium	Breast	FOXM1	57119_sort_peaks.narrowPeak.bed	7.16427e-05	0.000555186	0.0195417	6.49265e-08	0.647156	7.65241e-07	1.99602e-11	7.93655e-06	0.0839987	0.000555186	7.93655e-06	6.49265e-08	2.46614e-15	0.000555186	6.49265e-08	0.275581	0.0195417	0.0195417	7.93655e-06	3.294e-10
58921	Homo sapiens	GSM1890761	MCF-7	Epithelium	Breast	ESR1	58921_sort_peaks.narrowPeak.bed	1	1	0.0439975	0.000351359	1	2.124e-05	0.0439975	2.98101e-14	0.00456669	0.000351359	0.0439975	0.284282	0.284282	0.0439975	0.00456669	0.000351359	0.00456669	0.00456669	0.000351359	0.00456669
59373	Homo sapiens	GSM1967545	MCF-7	Epithelium	Breast	ESR1	59373_sort_peaks.narrowPeak.bed	0.00013586	0.685391	0.106169	1.05593e-09	0.106169	4.33264e-12	7.11264e-11	1.9439e-38	0.00013586	1.20833e-14	1.78834e-06	1.67037e-05	1.67037e-05	0.00559946	2.3434e-26	0.000949263	1.67037e-05	0.00013586	2.39676e-13	7.11264e-11
59374	Homo sapiens	GSM1967546	MCF-7	Epithelium	Breast	ESR1	59374_sort_peaks.narrowPeak.bed	0.000153351	0.692638	0.110927	1.72484e-08	0.325573	3.17767e-13	1.72484e-08	3.57501e-38	0.000153351	5.62903e-12	1.92329e-05	1.92329e-05	2.10068e-06	0.000153351	1.41523e-24	0.00607675	0.00105052	0.000153351	3.17767e-13	3.17767e-13
59375	Homo sapiens	GSM1967547	MCF-7	Epithelium	Breast	ESR1	59375_sort_peaks.narrowPeak.bed	0.000142526	0.688258	0.108028	1.15249e-09	0.108028	7.82533e-11	1.15249e-09	1.66269e-36	0.000142526	4.80505e-12	1.76616e-05	1.90589e-06	1.76616e-05	0.00578367	3.83366e-23	0.00578367	0.000142526	0.000142526	2.67947e-13	4.80505e-12
62547	Homo sapiens	ENCSR017CEO_1	MCF-7	Epithelium	Breast	CUX1	62547_sort_peaks.narrowPeak.bed	0.00100615	0.0282535	0.0282535	0.00100615	0.321978	0.000145643	1.96149e-06	1.96149e-06	0.0282535	0.00586881	0.000145643	1.19897e-09	1.96149e-06	1.81121e-05	1.58321e-08	0.321978	0.0282535	0.0282535	1.81121e-05	1.96149e-06
62548	Homo sapiens	ENCSR017CEO_2	MCF-7	Epithelium	Breast	CUX1	62548_sort_peaks.narrowPeak.bed	0.00546813	0.00546813	0.0267657	1.60349e-05	0.104825	1.60349e-05	1.60349e-05	0.000131173	0.104825	0.000131173	1.60349e-05	0.000921768	0.000921768	1.60349e-05	1.33071e-08	0.104825	0.0267657	0.0267657	0.000131173	0.000131173
62567	Homo sapiens	ENCSR028NUR_1	MCF-7	Epithelium	Breast	ZNF592	62567_sort_peaks.narrowPeak.bed	7.82367e-05	1	0.00971067	1.29984e-08	0.0714983	7.82367e-05	0.000982073	0.000982073	0.00971067	5.09446e-06	0.000982073	0.0714983	5.09446e-06	5.09446e-06	0.000982073	0.0714983	0.000982073	7.82367e-05	5.09446e-06	5.26827e-10
62568	Homo sapiens	ENCSR028NUR_2	MCF-7	Epithelium	Breast	ZNF592	62568_sort_peaks.narrowPeak.bed	0.26889	0.26889	1	0.039102	0.039102	0.039102	0.26889	0.00380567	0.26889	0.039102	0.039102	0.039102	0.000274304	0.00380567	0.26889	1	0.039102	1	1	0.00380567
62589	Homo sapiens	ENCSR038RXU_1	MCF-7	Epithelium	Breast	GABPA	62589_sort_peaks.narrowPeak.bed	0.0636203	0.0636203	0.000117006	0.0170995	2.30211e-07	0.0170995	0.447377	0.447377	0.000719769	0.783774	0.783774	0.0636203	0.0170995	0.0636203	0.783774	0.0636203	0.0170995	0.00381198	0.191076	0.191076
62590	Homo sapiens	ENCSR038RXU_2	MCF-7	Epithelium	Breast	GABPA	62590_sort_peaks.narrowPeak.bed	0.131491	1	0.00836302	0.360057	3.3425e-05	0.0370194	0.360057	0.360057	0.000246407	1	0.720957	0.720957	0.131491	0.360057	1	0.0370194	0.0370194	0.0370194	0.131491	0.131491
62623	Homo sapiens	ENCSR066TET_1	MCF-7	Epithelium	Breast	RFX1	62623_sort_peaks.narrowPeak.bed	0.0617289	0.0617289	0.0164275	0.0164275	0.000677521	1.52938e-05	1.52938e-05	0.0164275	0.18717	0.000109002	0.0617289	1.52938e-05	1.89105e-06	0.000109002	0.00362528	0.0164275	0.0164275	0.442115	1.52938e-05	1.89105e-06
62624	Homo sapiens	ENCSR066TET_2	MCF-7	Epithelium	Breast	RFX1	62624_sort_peaks.narrowPeak.bed	0.0171353	0.0637207	0.0171353	0.003822	0.00011744	2.08279e-06	1.66596e-05	0.0171353	0.0637207	0.000722049	0.003822	1.66596e-05	2.08279e-06	2.08279e-06	0.003822	0.000722049	0.003822	0.191283	1.66596e-05	2.08279e-06
62690	Homo sapiens	ENCSR094ZCF_1	MCF-7	Epithelium	Breast	CEBPG	62690_sort_peaks.narrowPeak.bed	0.0066942	1	0.0066942	4.44093e-13	0.701218	2.50357e-07	2.1896e-08	1.71307e-09	0.116815	2.54238e-06	1.71307e-09	2.27306e-05	7.67953e-12	4.97929e-17	2.50357e-07	0.031242	0.031242	0.335732	0.000177007	1.20608e-10
62691	Homo sapiens	ENCSR094ZCF_2	MCF-7	Epithelium	Breast	CEBPG	62691_sort_peaks.narrowPeak.bed	0.000176271	0.700969	0.0311751	4.39794e-13	0.335434	2.17448e-08	2.52833e-06	1.19608e-10	0.11664	2.52833e-06	1.70005e-09	2.52833e-06	1.19608e-10	7.61053e-12	1.70005e-09	0.0311751	0.00667543	0.00667543	0.00118033	1.70005e-09
62696	Homo sapiens	ENCSR096KWU_1	MCF-7	Epithelium	Breast	ZNF207	62696_sort_peaks.narrowPeak.bed	0.28857	0.0217769	0.00417804	0.0906702	0.00417804	0.000660777	0.00417804	0.00417804	0.00417804	0.28857	8.8168e-05	0.0906702	1.01015e-05	0.00417804	0.0906702	0.00417804	0.28857	0.00417804	0.0906702	1.00747e-06
62697	Homo sapiens	ENCSR096KWU_2	MCF-7	Epithelium	Breast	ZNF207	62697_sort_peaks.narrowPeak.bed	0.0913019	0.0913019	0.289778	0.0219925	8.98516e-05	8.98516e-05	0.0913019	0.000671341	0.00423201	0.00423201	8.98516e-05	0.289778	1.03261e-05	0.00423201	8.98516e-05	0.660664	0.0913019	0.00423201	0.0913019	1.03305e-06
62799	Homo sapiens	ENCSR125ZYC_1	MCF-7	Epithelium	Breast	KLF9	62799_sort_peaks.narrowPeak.bed	0.00328143	1.57665e-06	1.69706e-07	1.30182e-05	1.30182e-05	1.63493e-08	1.63493e-08	1.57665e-06	9.47172e-05	0.00328143	1.41804e-09	0.000600926	1.63493e-08	1.30182e-05	0.0151705	0.000600926	1.57665e-06	0.000600926	1.57665e-06	1.69706e-07
62800	Homo sapiens	ENCSR125ZYC_2	MCF-7	Epithelium	Breast	KLF9	62800_sort_peaks.narrowPeak.bed	0.0623229	2.11884e-08	1.51388e-10	1.94688e-06	0.000111479	2.14677e-07	2.11884e-08	2.11884e-08	1.56931e-05	0.00368348	1.51388e-10	0.000690643	1.94688e-06	1.56931e-05	1.56931e-05	0.000111479	1.56931e-05	0.00368348	1.56931e-05	2.14677e-07
62819	Homo sapiens	ENCSR135ANT_1	MCF-7	Epithelium	Breast	NRF1	62819_sort_peaks.narrowPeak.bed	0.440169	1.72954e-09	1.96049e-08	0.0161845	2.0008e-07	0.0161845	0.0610398	0.0610398	1.96049e-08	0.185737	0.440169	0.77901	0.0610398	1.4839e-05	0.77901	0.00010617	0.00355825	0.00010617	0.440169	0.000662464
62820	Homo sapiens	ENCSR135ANT_2	MCF-7	Epithelium	Breast	NRF1	62820_sort_peaks.narrowPeak.bed	0.449861	2.41542e-07	1.72345e-05	0.0174241	2.41542e-07	0.064527	0.0174241	0.192934	2.16411e-06	0.064527	0.192934	0.192934	0.0174241	0.000120964	0.785399	0.0007405	0.00390288	0.0007405	0.449861	0.0007405
62870	Homo sapiens	ENCSR155VDK_1	MCF-7	Epithelium	Breast	ZBTB11	62870_sort_peaks.narrowPeak.bed	0.00331737	9.61821e-05	9.61821e-05	0.432912	1.73504e-07	0.00331737	0.432912	0.432912	0.00331737	0.432912	0.0153031	0.432912	0.0153031	9.61821e-05	0.432912	0.0153031	0.00331737	0.0585171	0.18044	0.000608856
62871	Homo sapiens	ENCSR155VDK_2	MCF-7	Epithelium	Breast	ZBTB11	62871_sort_peaks.narrowPeak.bed	0.00652664	0.115245	0.00114779	0.0306431	2.17564e-05	0.00114779	0.333047	0.69897	0.00114779	0.333047	0.333047	0.69897	0.00114779	0.00652664	0.0306431	0.115245	0.0306431	0.0306431	0.333047	0.00114779
62956	Homo sapiens	ENCSR197DJH_1	MCF-7	Epithelium	Breast	SREBF1	62956_sort_peaks.narrowPeak.bed	0.00028097	0.00913318	0.00028097	0.00028097	0.0395853	3.29397e-19	5.0073e-07	4.70629e-06	0.00028097	3.04635e-10	4.73278e-08	0.00028097	3.04635e-10	3.04635e-10	4.70629e-06	0.00913318	0.00913318	0.00174234	2.09731e-11	1.86062e-16
62957	Homo sapiens	ENCSR197DJH_2	MCF-7	Epithelium	Breast	SREBF1	62957_sort_peaks.narrowPeak.bed	0.000246407	0.0370194	0.00156154	0.00156154	0.00836302	5.48195e-18	4.11112e-07	3.3425e-05	0.00836302	3.80062e-08	2.33998e-10	0.00156154	3.14349e-09	3.80062e-08	0.00156154	0.00836302	0.00156154	0.000246407	3.14349e-09	9.63453e-13
62966	Homo sapiens	ENCSR200CUA_1	MCF-7	Epithelium	Breast	HDGF	62966_sort_peaks.narrowPeak.bed	0.108538	0.0281277	0.00583464	1.93908e-06	0.00014439	8.0307e-11	0.00583464	0.00583464	0.00583464	0.0281277	1.79307e-05	0.0281277	1.79307e-05	1.79307e-05	1.79307e-05	0.0009989	0.00583464	0.00014439	0.108538	1.79307e-05
62967	Homo sapiens	ENCSR200CUA_2	MCF-7	Epithelium	Breast	HDGF	62967_sort_peaks.narrowPeak.bed	0.262588	0.634338	0.0174555	0.00313344	0.262588	5.77452e-05	0.0174555	0.0174555	0.262588	0.262588	6.17812e-06	0.0775524	0.00313344	0.000463247	6.17812e-06	0.262588	0.0775524	0.0174555	0.634338	0.000463247
63060	Homo sapiens	ENCSR234VCE_1	MCF-7	Epithelium	Breast	DPF2	63060_sort_peaks.narrowPeak.bed	0.0388827	1	0.000898305	7.47717e-07	0.52936	7.47717e-07	7.47717e-07	9.9819e-05	9.33221e-06	7.47717e-07	9.9819e-05	9.9819e-05	0.000898305	3.18831e-09	3.18831e-09	0.171825	0.00663605	0.171825	9.9819e-05	3.18831e-09
63061	Homo sapiens	ENCSR234VCE_2	MCF-7	Epithelium	Breast	DPF2	63061_sort_peaks.narrowPeak.bed	0.00117623	1	0.0311083	1.18615e-10	1	2.15945e-08	7.5421e-12	2.47253e-07	0.0066567	7.5421e-12	1.18615e-10	2.51434e-06	1.18615e-10	7.5421e-12	7.5421e-12	0.70072	0.0311083	0.00117623	2.51434e-06	1.68712e-09
63139	Homo sapiens	ENCSR265WJC_1	MCF-7	Epithelium	Breast	KLF4	63139_sort_peaks.narrowPeak.bed	4.25818e-07	0.00849551	0.0374649	3.95213e-08	0.0374649	8.51084e-21	5.69626e-14	1.01787e-12	0.13259	3.95213e-08	2.55683e-25	3.28175e-09	5.88471e-18	4.25818e-07	3.43501e-05	3.43501e-05	0.13259	0.00849551	1.65787e-11	2.45259e-10
63140	Homo sapiens	ENCSR265WJC_2	MCF-7	Epithelium	Breast	KLF4	63140_sort_peaks.narrowPeak.bed	3.52965e-05	0.0379136	0.00162363	4.109e-08	0.0379136	6.31526e-18	1.07513e-12	3.42547e-09	0.133692	4.40984e-07	2.51211e-19	4.109e-08	1.46064e-16	4.109e-08	3.52965e-05	0.00862945	0.00862945	0.00862945	1.7442e-11	3.42547e-09
63186	Homo sapiens	ENCSR279IEM_1	MCF-7	Epithelium	Breast	SIX4	63186_sort_peaks.narrowPeak.bed	0.021456	0.657833	0.021456	0.000645174	0.021456	0.00409802	0.00409802	8.56911e-05	0.00409802	0.021456	0.000645174	8.56911e-05	6.57381e-09	0.021456	9.77237e-06	0.286759	0.021456	8.56911e-05	0.286759	8.56911e-05
63187	Homo sapiens	ENCSR279IEM_2	MCF-7	Epithelium	Breast	SIX4	63187_sort_peaks.narrowPeak.bed	0.0118493	1	0.151688	1	1	0.0118493	0.151688	0.151688	1	0.151688	0.0118493	0.151688	0.000610063	0.151688	0.151688	1	1	0.0118493	0.0118493	0.151688
63277	Homo sapiens	ENCSR318LVG_1	MCF-7	Epithelium	Breast	ZBTB40	63277_sort_peaks.narrowPeak.bed	0.174584	0.424762	0.000553209	0.0557717	8.59758e-05	0.000553209	0.0143589	0.424762	0.174584	1	0.174584	0.424762	0.000553209	0.00306336	1.16503e-05	0.424762	0.174584	0.0557717	0.768592	0.174584
63278	Homo sapiens	ENCSR318LVG_2	MCF-7	Epithelium	Breast	ZBTB40	63278_sort_peaks.narrowPeak.bed	0.184511	0.0604525	0.000103792	0.0604525	0.000103792	0.000649771	0.0159782	0.0604525	0.0604525	1	0.184511	0.438499	0.000649771	0.00350153	1.44583e-05	0.184511	0.184511	0.0604525	0.777896	0.0604525
63386	Homo sapiens	ENCSR360JOC_1	MCF-7	Epithelium	Breast	CHD1	63386_sort_peaks.narrowPeak.bed	1.01071e-06	7.8061e-10	5.96349e-20	2.21702e-21	1.47967e-18	9.46993e-09	1.01071e-06	6.71505e-05	7.11614e-16	0.00256959	9.46993e-09	1.01071e-06	7.11614e-16	7.11614e-16	1.01071e-06	7.8061e-10	1.37497e-14	1.01071e-06	1.01071e-06	3.94329e-12
63387	Homo sapiens	ENCSR360JOC_2	MCF-7	Epithelium	Breast	CHD1	63387_sort_peaks.narrowPeak.bed	7.63483e-08	2.57103e-12	3.22295e-20	4.22485e-16	1.16117e-21	6.89188e-06	7.69556e-07	6.89188e-06	3.22295e-20	0.0110569	6.89188e-06	7.63483e-08	3.9154e-11	8.42244e-15	0.000373811	8.42244e-15	4.22485e-16	7.69556e-07	6.89188e-06	2.57103e-12
63432	Homo sapiens	ENCSR382WLL_1	MCF-7	Epithelium	Breast	ELK1	63432_sort_peaks.narrowPeak.bed	0.00272955	0.00272955	0.000481549	0.00272955	1.12779e-06	1.12779e-06	0.0130925	0.413144	0.00272955	0.0130925	0.052014	9.67318e-06	1.12779e-06	0.0130925	0.166403	0.00272955	0.00272955	0.0130925	0.000481549	1.08338e-08
63433	Homo sapiens	ENCSR382WLL_2	MCF-7	Epithelium	Breast	ELK1	63433_sort_peaks.narrowPeak.bed	0.0039747	1.77512e-05	2.50695e-07	0.0176794	2.27042e-09	1.77512e-05	0.0176794	0.194383	2.50695e-07	0.0652369	0.0652369	1.77512e-05	2.23752e-06	0.0652369	0.786655	0.0039747	0.00075695	0.0039747	0.00075695	2.23752e-06
63454	Homo sapiens	ENCSR389BLX_1	MCF-7	Epithelium	Breast	GATAD2B	63454_sort_peaks.narrowPeak.bed	0.00458071	1.20606e-06	0.000100979	0.000740375	0.00458071	1.0824e-07	1.18275e-05	0.000100979	0.00458071	0.0233699	1.18275e-05	0.00458071	2.28543e-12	0.0233699	0.000100979	0.0952928	0.667641	0.00458071	0.000100979	6.14706e-10
63455	Homo sapiens	ENCSR389BLX_2	MCF-7	Epithelium	Breast	GATAD2B	63455_sort_peaks.narrowPeak.bed	0.027877	0.00014191	0.000984518	0.00014191	0.00014191	4.76023e-12	1.89493e-06	1.75726e-05	0.000984518	1.75726e-05	7.75794e-11	0.000984518	1.51637e-08	1.75726e-05	1.79879e-07	0.027877	0.000984518	1.79879e-07	1.89493e-06	1.79879e-07
63457	Homo sapiens	ENCSR391JII_1	MCF-7	Epithelium	Breast	RCOR1	63457_sort_peaks.narrowPeak.bed	0.00698017	0.119451	0.0322556	2.44356e-05	0.119451	8.78605e-12	2.76139e-06	2.42801e-08	0.00124755	2.42801e-08	2.42801e-08	0.00124755	2.44356e-05	2.44356e-05	0.00698017	0.00124755	0.340202	0.340202	2.76139e-06	1.36553e-10
63458	Homo sapiens	ENCSR391JII_2	MCF-7	Epithelium	Breast	RCOR1	63458_sort_peaks.narrowPeak.bed	0.125327	0.0345535	0.00139546	2.85683e-05	0.00139546	3.03581e-08	2.85683e-05	3.35901e-07	2.85683e-05	1.78608e-10	3.03581e-08	0.00139546	2.45458e-09	3.35901e-07	0.0076394	2.85683e-05	0.125327	0.0345535	2.85683e-05	3.35901e-07
63459	Homo sapiens	ENCSR391KQC_1	MCF-7	Epithelium	Breast	MTA3	63459_sort_peaks.narrowPeak.bed	0.0908279	0.00419149	0.0218307	1.01572e-05	0.000663406	0.0218307	0.288872	0.00419149	0.0908279	0.0218307	0.000663406	0.288872	0.000663406	8.85865e-05	8.85865e-05	0.288872	1.01572e-05	0.0218307	0.0908279	0.000663406
63460	Homo sapiens	ENCSR391KQC_2	MCF-7	Epithelium	Breast	MTA3	63460_sort_peaks.narrowPeak.bed	0.000234138	3.48999e-08	3.69019e-06	4.72265e-14	2.8618e-09	2.8618e-09	1.10456e-16	0.00808092	3.8077e-07	3.8077e-07	2.38574e-15	3.48999e-08	4.72265e-14	2.11197e-10	3.48999e-08	3.14922e-05	2.8618e-09	2.8618e-09	3.8077e-07	1.10456e-16
63545	Homo sapiens	ENCSR423RTK_1	MCF-7	Epithelium	Breast	GATA3	63545_sort_peaks.narrowPeak.bed	0.00169843	0.726944	0.136277	0.00169843	0.726944	4.49682e-08	2.8646e-10	2.8646e-10	0.0389726	4.49682e-08	0.00894771	3.78317e-09	3.78317e-09	4.51804e-06	3.78317e-09	0.0389726	0.726944	0.00894771	0.00169843	4.7823e-07
63546	Homo sapiens	ENCSR423RTK_2	MCF-7	Epithelium	Breast	GATA3	63546_sort_peaks.narrowPeak.bed	0.000240681	0.00823198	0.00153119	3.65431e-08	0.130395	3.96854e-07	2.23209e-10	2.23209e-10	3.25209e-05	3.01051e-09	0.00153119	3.01051e-09	3.96854e-07	3.96854e-07	2.23209e-10	0.00823198	0.130395	0.00823198	3.82832e-06	2.23209e-10
63556	Homo sapiens	ENCSR427BBI_1	MCF-7	Epithelium	Breast	MLLT1	63556_sort_peaks.narrowPeak.bed	1	1	1	0.0645382	0.0645382	1	0.0645382	1	1	1	1	1	1	0.0645382	0.0645382	0.0645382	0.0645382	1	0.0645382	1
63557	Homo sapiens	ENCSR427BBI_2	MCF-7	Epithelium	Breast	MLLT1	63557_sort_peaks.narrowPeak.bed	2.24019e-05	0.116291	0.000174807	7.85188e-23	4.31313e-13	2.14451e-08	2.26847e-14	2.45714e-07	2.14451e-08	2.50042e-06	1.1763e-10	7.47423e-12	4.31313e-13	1.1763e-10	1.1763e-10	1.67428e-09	4.31313e-13	2.45714e-07	2.50042e-06	2.26847e-14
63614	Homo sapiens	ENCSR449UFF_1	MCF-7	Epithelium	Breast	ZKSCAN1	63614_sort_peaks.narrowPeak.bed	0.0866098	0.652102	0.00383922	0.652102	0.0204074	7.78422e-05	0.00383922	7.78422e-05	0.0204074	0.0866098	8.54161e-07	0.00383922	8.54161e-07	0.0866098	0.00383922	0.280718	0.652102	0.000595226	0.0866098	8.74001e-06
63615	Homo sapiens	ENCSR449UFF_2	MCF-7	Epithelium	Breast	ZKSCAN1	63615_sort_peaks.narrowPeak.bed	0.0980476	0.0980476	0.000790379	0.00010917	0.0243361	1.33755e-06	0.00010917	0.000790379	0.0243361	0.000790379	1.33755e-06	0.000790379	1.29505e-05	0.00482926	9.81451e-09	0.302444	0.0243361	0.00482926	0.000790379	1.33755e-06
63642	Homo sapiens	ENCSR465VLK_1	MCF-7	Epithelium	Breast	FOXK2	63642_sort_peaks.narrowPeak.bed	0.0886299	0.0886299	8.28737e-05	0.0886299	0.00400606	0.000627335	0.0210853	0.00400606	0.0210853	0.0210853	0.000627335	0.655838	9.39991e-06	0.0210853	0.0886299	0.655838	0.284645	0.0210853	0.0886299	9.39991e-06
63643	Homo sapiens	ENCSR465VLK_2	MCF-7	Epithelium	Breast	FOXK2	63643_sort_peaks.narrowPeak.bed	0.499323	0.00493393	5.37753e-06	0.15041	0.00493393	5.37753e-06	0.499323	0.031408	0.15041	0.499323	0.15041	0.499323	0.00493393	0.00493393	0.15041	0.499323	0.031408	0.499323	0.499323	0.000613938
63655	Homo sapiens	ENCSR468LUO_1	MCF-7	Epithelium	Breast	SIN3A	63655_sort_peaks.narrowPeak.bed	0.0667722	8.19906e-33	2.32477e-23	0.00413189	1.54033e-11	0.0667722	0.455907	0.0667722	2.71351e-07	0.789322	0.0667722	0.789322	0.455907	0.000793178	0.455907	1.89033e-05	0.000131109	0.000793178	0.0667722	0.0182348
63656	Homo sapiens	ENCSR468LUO_2	MCF-7	Epithelium	Breast	SIN3A	63656_sort_peaks.narrowPeak.bed	0.0164275	1.13838e-26	5.69051e-18	0.0164275	7.01125e-13	0.00362528	0.442115	0.00362528	2.04438e-08	0.0617289	0.0617289	0.442115	0.0164275	0.000677521	0.0617289	1.89105e-06	0.000109002	0.000109002	0.0617289	0.00362528
63674	Homo sapiens	ENCSR475SOC_1	MCF-7	Epithelium	Breast	ELF1	63674_sort_peaks.narrowPeak.bed	0.0142318	8.46416e-05	0.00302951	0.00302951	8.46416e-05	0.000545864	0.0553987	8.46416e-05	0.000545864	0.423634	0.423634	0.0142318	1.36318e-06	0.0553987	0.0142318	0.0142318	0.0142318	8.46416e-05	0.0142318	1.14433e-05
63675	Homo sapiens	ENCSR475SOC_2	MCF-7	Epithelium	Breast	ELF1	63675_sort_peaks.narrowPeak.bed	0.0317802	0.00121779	0.00121779	0.00684567	0.000182982	0.0317802	0.0317802	0.338117	0.0317802	0.0317802	0.118218	0.000182982	2.3627e-05	0.0317802	0.338117	0.0317802	0.338117	0.0317802	0.0317802	2.3627e-05
63739	Homo sapiens	ENCSR505NMN_1	MCF-7	Epithelium	Breast	E2F4	63739_sort_peaks.narrowPeak.bed	1	1.19577e-41	2.43635e-35	1	0.00733504	0.328025	1	0.00733504	4.81073e-05	1	1	1	0.0597194	0.328025	0.328025	4.81073e-05	0.328025	1	1	0.0597194
63740	Homo sapiens	ENCSR505NMN_2	MCF-7	Epithelium	Breast	E2F4	63740_sort_peaks.narrowPeak.bed	1	1.26277e-29	5.00855e-38	1	0.0372789	1	1	0.0372789	1.36799e-05	1	1	1	0.262885	0.262885	1	0.000248198	0.0372789	1	1	0.262885
63858	Homo sapiens	ENCSR546KCN_1	MCF-7	Epithelium	Breast	FOSL2	63858_sort_peaks.narrowPeak.bed	0.0317126	0.337819	0.0317126	8.17889e-12	0.00682661	1.27824e-10	2.29812e-08	2.35134e-05	0.0317126	0.00121358	2.29812e-08	1.27824e-10	4.75289e-13	1.80674e-09	2.61493e-07	0.702955	0.0317126	0.00682661	0.00121358	8.17889e-12
63859	Homo sapiens	ENCSR546KCN_2	MCF-7	Epithelium	Breast	FOSL2	63859_sort_peaks.narrowPeak.bed	0.00721506	0.343771	0.0330804	3.09309e-14	0.00721506	9.77479e-12	2.94814e-06	1.50668e-10	0.000197832	0.000197832	1.50668e-10	3.09309e-14	5.75952e-13	9.77479e-12	2.63513e-08	0.707864	0.00721506	0.00129987	0.000197832	1.50668e-10
63873	Homo sapiens	ENCSR551ZDZ_1	MCF-7	Epithelium	Breast	MTA2	63873_sort_peaks.narrowPeak.bed	0.0030068	1	0.0335622	0.0335622	1	0.000199263	0.250115	0.000199263	0.250115	0.0030068	0.0335622	1	0.000199263	0.000199263	0.0030068	1	1	0.0335622	0.0030068	4.39304e-07
63874	Homo sapiens	ENCSR551ZDZ_2	MCF-7	Epithelium	Breast	MTA2	63874_sort_peaks.narrowPeak.bed	0.086873	1	0.086873	0.0131724	0.390023	9.71072e-06	0.086873	0.390023	0.390023	0.390023	0.00013302	0.390023	9.71072e-06	0.0131724	0.00149053	1	0.390023	0.086873	0.390023	5.95019e-07
63978	Homo sapiens	ENCSR591EBL_1	MCF-7	Epithelium	Breast	NBN	63978_sort_peaks.narrowPeak.bed	0.0925711	0.000692862	1.07879e-05	0.0925711	9.32976e-05	9.32976e-05	0.0925711	0.000692862	9.32976e-05	0.0224277	0.0224277	0.0925711	9.32976e-05	0.0224277	0.0224277	0.292192	0.0925711	0.000692862	0.292192	9.32976e-05
63979	Homo sapiens	ENCSR591EBL_2	MCF-7	Epithelium	Breast	NBN	63979_sort_peaks.narrowPeak.bed	0.284041	0.0209801	0.00062231	0.284041	0.00062231	0.00062231	0.284041	0.00398006	8.20827e-05	0.0883178	0.00398006	0.0883178	8.20827e-05	0.0883178	0.0209801	0.655265	0.0209801	0.0209801	0.284041	0.00398006
64093	Homo sapiens	ENCSR636EYA_1	MCF-7	Epithelium	Breast	CTBP1	64093_sort_peaks.narrowPeak.bed	0.00719528	0.121397	0.000197027	2.57533e-05	0.00129544	2.57533e-05	2.93945e-07	9.68865e-12	0.00129544	0.000197027	2.93945e-07	2.57533e-05	2.57533e-05	2.93945e-07	2.93217e-06	0.0330111	0.121397	0.0330111	0.0330111	2.93217e-06
64094	Homo sapiens	ENCSR636EYA_2	MCF-7	Epithelium	Breast	CTBP1	64094_sort_peaks.narrowPeak.bed	0.00840702	0.0371676	3.3731e-05	5.47697e-14	0.00157176	3.85054e-08	3.85054e-08	3.18898e-09	0.00024834	3.18898e-09	3.85054e-08	0.0371676	3.3731e-05	3.85054e-08	3.3731e-05	0.00024834	0.00024834	0.00024834	3.85054e-08	1.60251e-11
64265	Homo sapiens	ENCSR697CUP_1	MCF-7	Epithelium	Breast	HCFC1	64265_sort_peaks.narrowPeak.bed	0.0185736	0.0677024	0.0185736	0.19937	0.000815568	0.0185736	0.19937	0.790907	0.00422841	0.790907	0.790907	0.790907	0.790907	0.00422841	0.790907	0.19937	0.000815568	2.50599e-06	0.19937	0.45837
64266	Homo sapiens	ENCSR697CUP_2	MCF-7	Epithelium	Breast	HCFC1	64266_sort_peaks.narrowPeak.bed	0.0179742	0.0179742	0.0179742	0.196041	2.61531e-07	0.0660533	0.196041	1	0.0179742	0.453987	0.788082	0.788082	0.788082	0.000776104	0.788082	0.453987	0.000776104	0.000776104	0.196041	0.196041
64278	Homo sapiens	ENCSR701AQS_1	MCF-7	Epithelium	Breast	ZNF592	64278_sort_peaks.narrowPeak.bed	0.00753682	0.00753682	0.00137222	2.93578e-08	2.93578e-08	2.93578e-08	3.21402e-06	3.21402e-06	3.2593e-07	3.21402e-06	1.12524e-11	3.2593e-07	1.80652e-15	2.93578e-08	2.93578e-08	0.12443	3.2593e-07	3.21402e-06	3.21402e-06	2.36569e-09
64279	Homo sapiens	ENCSR701AQS_2	MCF-7	Epithelium	Breast	ZNF592	64279_sort_peaks.narrowPeak.bed	0.00607675	0.110927	0.110927	1.3175e-09	1.92329e-05	2.10068e-06	0.000153351	0.00105052	0.00105052	2.10068e-06	1.72484e-08	0.000153351	3.17767e-13	1.3175e-09	2.10068e-06	0.325573	1.92329e-05	2.10068e-06	2.10068e-06	2.01989e-07
64284	Homo sapiens	ENCSR703TNG_1	MCF-7	Epithelium	Breast	RAD21	64284_sort_peaks.narrowPeak.bed	0.00196893	0.145082	0.145082	6.24259e-07	0.00196893	4.62257e-05	0.0100758	0.0426521	0.0100758	0.000325327	0.000325327	4.62257e-05	4.62257e-05	0.145082	0.0426521	0.0100758	0.0100758	0.0100758	0.00196893	6.0487e-08
64285	Homo sapiens	ENCSR703TNG_2	MCF-7	Epithelium	Breast	RAD21	64285_sort_peaks.narrowPeak.bed	0.0457674	0.392482	0.152339	6.77799e-09	0.152339	0.000373811	0.000373811	0.00221063	0.0457674	0.0110569	0.000373811	0.0110569	5.4368e-05	0.152339	0.0457674	0.0110569	0.0457674	0.0457674	0.0110569	6.89188e-06
64350	Homo sapiens	ENCSR729LGA_1	MCF-7	Epithelium	Breast	SP1	64350_sort_peaks.narrowPeak.bed	0.30666	0.000833492	0.30666	0.30666	0.30666	0.0251499	0.100341	0.100341	0.0251499	0.100341	0.000833492	0.100341	0.000116315	0.0251499	0.00504107	0.100341	0.30666	0.30666	0.30666	1.45499e-06
64351	Homo sapiens	ENCSR729LGA_2	MCF-7	Epithelium	Breast	SP1	64351_sort_peaks.narrowPeak.bed	0.603066	0.00218159	0.0636064	0.232744	3.33809e-06	0.00218159	0.0636064	0.00218159	3.33809e-06	0.00218159	0.232744	0.232744	3.39704e-05	0.0132024	0.0132024	3.33809e-06	0.000296572	0.00218159	0.603066	0.0132024
64525	Homo sapiens	ENCSR788XNX_1	MCF-7	Epithelium	Breast	RFX1	64525_sort_peaks.narrowPeak.bed	0.0582297	0.179831	0.00329039	0.0152036	0.00329039	9.50817e-05	9.50817e-05	0.00329039	0.0152036	0.000602901	0.00329039	9.50817e-05	1.30756e-05	1.70649e-07	0.0582297	0.0152036	0.0582297	0.432072	9.50817e-05	1.70649e-07
64526	Homo sapiens	ENCSR788XNX_2	MCF-7	Epithelium	Breast	RFX1	64526_sort_peaks.narrowPeak.bed	0.0556783	0.42448	0.000551365	0.0143271	0.00305487	0.00305487	0.00305487	0.0143271	0.0556783	0.0143271	0.00305487	8.56406e-05	1.15983e-05	1.38402e-06	0.0556783	0.0143271	0.0556783	0.42448	0.000551365	1.46773e-07
64704	Homo sapiens	ENCSR864KNH_1	MCF-7	Epithelium	Breast	YBX1	64704_sort_peaks.narrowPeak.bed	0.0733357	0.253831	0.0733357	0.253831	0.253831	0.0028284	0.0161312	0.0733357	0.253831	0.0733357	0.0028284	0.625436	4.96869e-05	0.253831	0.0028284	0.625436	0.253831	0.253831	0.0733357	4.96869e-05
64705	Homo sapiens	ENCSR864KNH_2	MCF-7	Epithelium	Breast	YBX1	64705_sort_peaks.narrowPeak.bed	0.626677	1	0.0739109	0.0739109	0.626677	0.0163099	0.626677	0.0739109	0.626677	0.255038	0.0739109	0.255038	5.074e-05	0.255038	0.0739109	1	0.626677	0.626677	1	0.0739109
64786	Homo sapiens	ENCSR899BKM_1	MCF-7	Epithelium	Breast	ZNF687	64786_sort_peaks.narrowPeak.bed	0.047714	0.00236746	0.0116817	5.98545e-05	6.39642e-10	6.39642e-10	0.000405871	5.98545e-05	7.89222e-09	5.98545e-05	6.39642e-10	0.00236746	8.71214e-07	8.76563e-08	0.000405871	0.156788	0.000405871	0.0116817	0.000405871	8.71214e-07
64787	Homo sapiens	ENCSR899BKM_2	MCF-7	Epithelium	Breast	ZNF687	64787_sort_peaks.narrowPeak.bed	0.0466926	0.00228462	0.0466926	8.16798e-07	7.29184e-09	7.29184e-09	5.69371e-05	0.00038888	8.15832e-08	5.69371e-05	4.26973e-11	0.0466926	7.29184e-09	2.82282e-12	0.0113528	0.0466926	0.0113528	0.00228462	0.00228462	7.26598e-06
64839	Homo sapiens	ENCSR912NMR_1	MCF-7	Epithelium	Breast	NONO	64839_sort_peaks.narrowPeak.bed	0.268631	0.268631	0.0184074	0.00335726	0.0805222	6.39042e-05	0.0184074	0.000504395	0.268631	0.0805222	6.94973e-06	0.268631	6.39042e-05	0.00335726	0.000504395	0.640356	0.268631	0.0184074	0.0184074	6.57773e-07
64840	Homo sapiens	ENCSR912NMR_2	MCF-7	Epithelium	Breast	NONO	64840_sort_peaks.narrowPeak.bed	0.097234	0.00475518	1.26112e-05	0.00475518	0.0240495	0.000775408	0.0240495	0.000775408	0.300938	0.097234	0.000106707	0.000775408	0.000106707	0.00475518	0.00475518	1	0.0240495	0.000775408	0.097234	1.29765e-06
64900	Homo sapiens	ENCSR940MHE_1	MCF-7	Epithelium	Breast	MBD2	64900_sort_peaks.narrowPeak.bed	0.00713616	0.000194627	2.88472e-06	6.52187e-17	2.5644e-08	9.43439e-12	1.45356e-15	1.14613e-22	5.54365e-13	2.03845e-09	2.88597e-07	0.00128225	2.96895e-14	1.45822e-10	2.96895e-14	2.88597e-07	2.88472e-06	2.88472e-06	1.45822e-10	2.96895e-14
64901	Homo sapiens	ENCSR940MHE_2	MCF-7	Epithelium	Breast	MBD2	64901_sort_peaks.narrowPeak.bed	0.000352735	2.24167e-12	3.44801e-11	7.19829e-15	6.08873e-09	4.81752e-10	2.24167e-12	2.64632e-20	6.08873e-09	6.37731e-06	6.37731e-06	6.37731e-06	2.24167e-12	6.08873e-09	3.44801e-11	4.81752e-10	6.92674e-08	6.92674e-08	6.08873e-09	7.19829e-15
68021	Homo sapiens	GSM1592327	MCF-7	None	None	RUNX1	68021_sort_peaks.narrowPeak.bed	0.00126915	0.000192251	0.120334	1.42281e-10	0.0325977	9.18627e-12	9.18627e-12	5.38669e-13	0.00126915	2.51247e-08	1.99306e-09	2.50274e-05	3.25679e-24	1.99306e-09	2.58972e-18	1.99306e-09	0.000192251	2.50274e-05	2.83334e-07	5.38669e-13
68022	Homo sapiens	GSM1592326	MCF-7	None	None	RUNX1	68022_sort_peaks.narrowPeak.bed	3.19222e-05	0.12366	3.19222e-05	1.57466e-07	0.457677	8.88924e-09	1.57466e-07	7.61354e-13	0.00320564	8.88924e-09	1.93852e-11	0.00320564	4.40865e-10	2.42298e-06	2.42298e-06	0.000353404	0.0229923	2.42298e-06	2.42298e-06	1.57466e-07
68056	Homo sapiens	GSM2061657	MCF-7	None	Breast	ESR1	68056_sort_peaks.narrowPeak.bed	0.0248574	0.0995193	0.0995193	0.000817891	0.674747	1.41206e-06	0.000113721	1.41206e-06	0.0995193	1.05017e-08	1.41206e-06	0.000817891	1.41206e-06	1.35806e-05	7.63283e-10	0.0248574	0.0995193	0.000817891	1.41206e-06	1.41206e-06
68057	Homo sapiens	GSM2061656	MCF-7	None	Breast	ESR1	68057_sort_peaks.narrowPeak.bed	0.0307756	0.333644	0.000171909	0.000171909	1	2.44542e-06	0.000171909	1.13765e-10	0.0307756	2.08568e-08	2.19698e-05	2.19698e-05	2.08568e-08	1.6238e-09	2.39641e-07	0.115593	0.0307756	0.00115586	2.19698e-05	2.08568e-08
68503	Homo sapiens	GSM1492702	MCF-7	None	Breast	H2AZ	68503_sort_peaks.narrowPeak.bed	3.10753e-07	1.86621e-11	1.29169e-12	2.33745e-20	4.74371e-15	3.10753e-07	2.5285e-16	0.000143998	1.29169e-12	3.18664e-08	2.94239e-09	3.10753e-07	3.2007e-23	5.6057e-19	1.29169e-12	4.74371e-15	4.74371e-15	2.71278e-06	2.45836e-10	8.99904e-22
68866	Homo sapiens	GSM1858629	MCF-7	Epithelium	Breast	FOXA1	68866_sort_peaks.narrowPeak.bed	0.0318478	0.338415	1	2.67191e-06	0.703449	2.37411e-05	2.37411e-05	1.83434e-09	0.703449	2.33e-08	2.37411e-05	0.000183741	2.64754e-07	0.000183741	2.33e-08	0.118394	0.118394	0.00686477	2.67191e-06	2.37411e-05
68867	Homo sapiens	GSM1858628	MCF-7	Epithelium	Breast	FOXA1	68867_sort_peaks.narrowPeak.bed	0.000174807	0.70047	1	2.45714e-07	1	0.000174807	2.45714e-07	1.67428e-09	0.70047	2.14451e-08	2.45714e-07	2.24019e-05	1.67428e-09	0.000174807	2.45714e-07	0.334837	0.334837	0.00663801	2.14451e-08	1.67428e-09
68868	Homo sapiens	GSM1858627	MCF-7	Epithelium	Breast	FOXA1	68868_sort_peaks.narrowPeak.bed	0.00111594	0.330657	1	2.31244e-06	1	2.09202e-05	1.94486e-08	2.31244e-06	0.696958	2.31244e-06	2.25032e-07	2.09202e-05	1.94486e-08	2.31244e-06	2.25032e-07	0.113856	0.330657	0.0301165	2.25032e-07	1.94486e-08
68869	Homo sapiens	GSM1858626	MCF-7	Epithelium	Breast	FOXA1	68869_sort_peaks.narrowPeak.bed	0.007415	0.346742	0.123356	3.14308e-07	0.710288	3.11199e-06	1.63433e-10	0.00134474	1	2.26286e-09	6.33368e-13	2.71301e-05	2.81963e-08	2.81963e-08	1.63433e-10	0.346742	0.346742	0.007415	3.14308e-07	2.26286e-09
68870	Homo sapiens	GSM1858625	MCF-7	Epithelium	Breast	FOXA1	68870_sort_peaks.narrowPeak.bed	0.0299857	0.33006	0.696453	2.07155e-05	1	2.07155e-05	2.07155e-05	1.91773e-08	0.33006	1.91773e-08	2.07155e-05	0.000163448	2.22206e-07	2.28661e-06	1.91773e-08	0.11351	0.33006	0.11351	2.28661e-06	2.28661e-06
68871	Homo sapiens	GSM1858624	MCF-7	Epithelium	Breast	FOXA1	68871_sort_peaks.narrowPeak.bed	0.000234138	0.0360648	0.00149635	2.8618e-09	1	3.48999e-08	2.8618e-09	3.14922e-05	0.356219	2.11197e-10	2.8618e-09	3.8077e-07	3.48999e-08	2.11197e-10	3.8077e-07	0.356219	0.129121	0.00808092	2.11197e-10	2.8618e-09
68872	Homo sapiens	GSM1858623	MCF-7	Epithelium	Breast	ESR1	68872_sort_peaks.narrowPeak.bed	0.205849	1	0.572371	1.41979e-07	0.572371	0.00151791	2.00059e-05	0.000189903	0.572371	0.000189903	1.41979e-07	1.80726e-06	0.00997178	0.205849	2.00059e-05	0.572371	0.0520672	0.205849	0.00997178	0.0520672
68873	Homo sapiens	GSM1858622	MCF-7	Epithelium	Breast	ESR1	68873_sort_peaks.narrowPeak.bed	1.362e-06	1	0.0985372	7.25056e-15	0.0985372	2.7839e-12	4.72888e-11	3.15216e-35	0.0048741	2.7839e-12	1.0039e-08	1.24091e-07	1.0039e-08	0.000799469	5.40385e-22	0.00011067	1.31577e-05	0.00011067	7.25056e-15	1.48826e-13
68874	Homo sapiens	GSM1858621	MCF-7	Epithelium	Breast	ESR1	68874_sort_peaks.narrowPeak.bed	0.000578476	1	0.0855304	2.19919e-11	0.0855304	5.30229e-09	3.60021e-10	2.45087e-27	0.0200481	3.60021e-10	6.98328e-08	0.000578476	8.40122e-06	6.98328e-08	2.78374e-15	0.0200481	0.00375149	0.000578476	2.19919e-11	3.60021e-10
68875	Homo sapiens	GSM1858620	MCF-7	Epithelium	Breast	ESR1	68875_sort_peaks.narrowPeak.bed	1.00747e-06	1	0.0906702	4.80242e-10	0.0906702	4.80242e-10	3.01116e-11	9.95126e-29	0.0217769	3.01116e-11	8.84268e-08	4.80242e-10	1.01015e-05	1.00747e-06	2.50614e-19	0.0217769	0.000660777	0.000660777	6.89095e-09	4.1231e-15
68876	Homo sapiens	GSM1858619	MCF-7	Epithelium	Breast	NR3C1	68876_sort_peaks.narrowPeak.bed	8.69224e-05	0.658684	0.287665	2.92738e-11	0.658684	8.65726e-08	1.70264e-16	1.65579e-12	0.0901976	1.65579e-12	2.92738e-11	6.73071e-09	9.88641e-07	2.92738e-11	2.42561e-22	0.0901976	0.0216161	0.00413789	6.73071e-09	3.98018e-15
68877	Homo sapiens	GSM1858618	MCF-7	Epithelium	Breast	NR3C1	68877_sort_peaks.narrowPeak.bed	6.8528e-05	0.64451	0.0190928	9.94238e-13	0.64451	6.07737e-08	2.2095e-15	2.2095e-15	0.0190928	4.91e-14	1.828e-11	7.53715e-06	7.53715e-06	6.07737e-08	3.42447e-18	0.0826306	0.0826306	0.000534857	1.828e-11	9.94238e-13
68878	Homo sapiens	GSM1858617	MCF-7	Epithelium	Breast	NR3C1	68878_sort_peaks.narrowPeak.bed	0.013839	0.237555	0.00231875	0.00031968	3.71397e-05	0.00231875	0.00031968	3.21008e-07	3.70187e-06	0.00031968	0.00231875	0.013839	3.21008e-07	3.71397e-05	0.00031968	0.013839	0.00031968	0.0657732	0.0657732	2.44859e-08
68879	Homo sapiens	GSM1858616	MCF-7	Epithelium	Breast	NR3C1	68879_sort_peaks.narrowPeak.bed	0.00594498	1	0.00594498	0.108431	1	0.000213441	0.00594498	0.00594498	0.108431	0.108431	0.000213441	0.108431	5.6093e-06	5.6093e-06	0.00594498	1	1	0.108431	0.108431	1.14813e-07
69807	Homo sapiens	GSM2151671	MCF-7	Human Breast Cancer Cell	Breast	NELFE	69807_sort_peaks.narrowPeak.bed	3.09999e-06	1.04128e-13	1.65532e-17	3.32247e-16	7.59987e-19	2.36906e-05	6.13676e-15	0.0725635	2.98835e-10	3.52171e-09	3.60616e-07	3.09999e-06	6.13676e-15	7.59987e-19	3.60616e-07	6.13676e-15	3.32247e-16	2.36906e-05	3.75548e-08	1.65532e-17
69808	Homo sapiens	GSM2151670	MCF-7	Human Breast Cancer Cell	Breast	NELFE	69808_sort_peaks.narrowPeak.bed	2.54663e-05	3.92767e-16	1.20762e-13	1.97568e-17	9.15812e-19	3.36382e-06	1.20762e-13	0.212821	1.20762e-13	3.9315e-09	3.36382e-06	3.36382e-06	1.86062e-12	2.62157e-11	3.36382e-06	7.18546e-15	3.36795e-10	3.95018e-07	4.15288e-08	1.86062e-12
69809	Homo sapiens	GSM2151659	MCF-7	Human Breast Cancer Cell	Breast	NELFE	69809_sort_peaks.narrowPeak.bed	2.94779e-06	1.48713e-12	9.50428e-14	2.99708e-16	3.98322e-23	0.000907459	6.7751e-19	0.2067	2.12788e-11	3.52978e-08	3.40924e-07	3.52978e-08	2.99708e-16	1.48442e-17	3.40924e-07	5.56845e-15	1.48442e-17	2.94779e-06	3.29078e-09	1.48442e-17
69810	Homo sapiens	GSM2151658	MCF-7	Human Breast Cancer Cell	Breast	NELFE	69810_sort_peaks.narrowPeak.bed	2.72539e-06	2.4751e-10	1.87993e-11	1.25272e-17	1.06555e-24	0.000144514	5.66529e-19	0.00442646	1.87993e-11	1.87993e-11	2.72539e-06	3.20488e-08	2.55261e-16	2.55261e-16	3.12365e-07	2.36358e-20	1.25272e-17	2.72539e-06	2.96083e-09	8.24458e-14
69811	Homo sapiens	GSM2151657	MCF-7	Human Breast Cancer Cell	Breast	NELFE	69811_sort_peaks.narrowPeak.bed	0.000146071	1.92165e-11	2.52594e-10	2.62624e-16	2.44366e-20	2.14001e-05	8.45489e-14	0.794559	3.01678e-09	3.17245e-07	2.14001e-05	2.14001e-05	1.33293e-12	1.33293e-12	2.14001e-05	1.92165e-11	8.45489e-14	0.000146071	3.01678e-09	4.91642e-15
69812	Homo sapiens	GSM2151656	MCF-7	Human Breast Cancer Cell	Breast	NELFE	69812_sort_peaks.narrowPeak.bed	0.00014555	2.99803e-09	2.60147e-16	2.60147e-16	1.09305e-24	0.00014555	4.8727e-15	0.463821	1.90765e-11	2.50889e-10	2.75077e-06	2.99803e-09	4.8727e-15	8.38424e-14	2.13125e-05	8.38424e-14	2.60147e-16	2.75077e-06	3.24166e-08	1.90765e-11
69813	Homo sapiens	GSM2151647	MCF-7	Human Breast Cancer Cell	Breast	NELFE	69813_sort_peaks.narrowPeak.bed	0.000969294	3.21537e-10	2.49358e-11	3.76725e-09	1.42782e-21	0.00487912	3.99406e-08	0.21134	1.14018e-13	3.25898e-06	0.00487912	0.00487912	2.47627e-05	3.76725e-09	0.00487912	3.21537e-10	3.99406e-08	3.81308e-07	0.000165864	3.25898e-06
69814	Homo sapiens	GSM2151646	MCF-7	Human Breast Cancer Cell	Breast	NELFE	69814_sort_peaks.narrowPeak.bed	0.00092123	3.63082e-08	2.20635e-11	2.8708e-10	1.1749e-21	2.31226e-05	2.20635e-11	0.207752	5.82036e-15	3.01614e-06	0.00467778	0.00467778	3.63082e-08	3.39399e-09	0.0201301	2.20635e-11	3.39399e-09	3.49753e-07	0.000156258	3.63082e-08
69815	Homo sapiens	GSM2151645	MCF-7	Human Breast Cancer Cell	Breast	NELFE	69815_sort_peaks.narrowPeak.bed	0.00483118	3.67622e-09	3.67622e-09	1.70974e-12	1.36402e-21	0.0733188	3.73665e-07	0.0733188	1.77358e-17	3.20036e-06	0.00483118	0.020654	2.43682e-05	3.67622e-09	0.00095781	1.70974e-12	3.13105e-10	3.73665e-07	3.20036e-06	3.90577e-08
69816	Homo sapiens	GSM2151644	MCF-7	Human Breast Cancer Cell	Breast	NELFE	69816_sort_peaks.narrowPeak.bed	0.000166444	3.79033e-09	3.23678e-10	3.79033e-09	3.66933e-20	0.000972182	3.79033e-09	0.0738607	1.77685e-12	3.27378e-06	0.00489116	0.000972182	3.83241e-07	3.79033e-09	0.0208578	2.5115e-11	4.01641e-08	3.27378e-06	0.000166444	4.01641e-08
69817	Homo sapiens	GSM2151633	MCF-7	Human Breast Cancer Cell	Breast	NELFE	69817_sort_peaks.narrowPeak.bed	1.8456e-06	1.98414e-08	6.72863e-13	1.15145e-16	9.30174e-21	0.000106973	1.01658e-11	0.186146	1.75236e-09	1.01658e-11	1.49677e-05	1.8456e-06	6.72863e-13	1.01658e-11	0.000106973	1.01658e-11	1.01658e-11	1.98414e-08	2.02267e-07	1.40028e-10
69818	Homo sapiens	GSM2151632	MCF-7	Human Breast Cancer Cell	Breast	NELFE	69818_sort_peaks.narrowPeak.bed	2.45648e-05	3.17296e-10	1.7363e-12	6.64172e-15	1.39557e-21	2.45648e-05	8.34458e-19	0.473286	3.17296e-10	3.22956e-06	3.7747e-07	3.17296e-10	3.61316e-16	6.64172e-15	3.22956e-06	2.45808e-11	3.61316e-16	0.000164709	3.94969e-08	1.80881e-17
69819	Homo sapiens	GSM2151631	MCF-7	Human Breast Cancer Cell	Breast	NELFE	69819_sort_peaks.narrowPeak.bed	2.12253e-05	2.97938e-09	4.82934e-15	2.57693e-16	2.38999e-20	0.000145031	1.26534e-17	0.203341	1.89374e-11	2.97938e-09	3.13984e-07	3.22322e-08	4.82934e-15	4.82934e-15	3.13984e-07	2.57693e-16	2.57693e-16	2.73806e-06	2.97938e-09	4.82934e-15
69820	Homo sapiens	GSM2151630	MCF-7	Human Breast Cancer Cell	Breast	NELFE	69820_sort_peaks.narrowPeak.bed	2.62912e-05	4.12715e-09	4.2287e-16	4.2287e-16	1.69336e-21	2.62912e-05	4.2287e-16	0.0753892	3.55043e-10	4.12715e-09	3.48723e-06	4.12715e-09	7.70355e-15	4.2287e-16	4.34131e-08	1.97801e-12	2.13612e-17	2.62912e-05	4.12715e-09	1.28923e-13
69865	Homo sapiens	GSM2137769	MCF-7	Epithelium	None	FOXA1	69865_sort_peaks.narrowPeak.bed	0.0066942	0.335732	0.701218	2.1896e-08	1	2.50357e-07	0.0066942	7.67953e-12	0.701218	0.000177007	0.000177007	0.00118445	2.27306e-05	1.71307e-09	4.44093e-13	0.031242	0.031242	0.0066942	1.20608e-10	1.71307e-09
70984	Homo sapiens	GSM1942113	MCF-7	Human Breast Cancer Cell	Breast	RUNX1	70984_sort_peaks.narrowPeak.bed	5.21173e-05	0.000360523	6.56626e-06	7.18511e-08	0.0107926	5.21173e-05	7.28706e-07	3.80673e-16	7.28706e-07	5.21173e-05	7.18511e-08	6.56626e-06	7.18511e-08	5.03464e-10	0.00214495	6.56626e-06	0.000360523	0.000360523	5.21173e-05	7.18511e-08
70985	Homo sapiens	GSM1942111	MCF-7	Human Breast Cancer Cell	Breast	RUNX1	70985_sort_peaks.narrowPeak.bed	0.00241682	0.00241682	0.00241682	9.13818e-08	0.0483155	9.13818e-08	9.04402e-07	6.72522e-10	6.16133e-05	0.000416054	9.04402e-07	9.04402e-07	4.95181e-11	9.13818e-08	6.16133e-05	7.95328e-06	0.0118765	7.95328e-06	9.04402e-07	4.95181e-11
71039	Homo sapiens	GSM2024876	MCF-7	Epithelium	None	ZNF143	71039_sort_peaks.narrowPeak.bed	0.0695835	0.000861854	0.00442646	0.0192638	0.0192638	0.000861854	0.00442646	0.463277	0.0695835	0.463277	0.0695835	0.794041	0.0695835	0.00442646	0.203131	0.0192638	0.0695835	0.00442646	0.463277	0.0192638
71040	Homo sapiens	GSM2024875	MCF-7	Epithelium	None	ZNF143	71040_sort_peaks.narrowPeak.bed	0.0638212	0.000117876	0.000724335	0.0638212	0.0171712	0.0171712	0.191489	0.191489	0.191489	1	0.191489	0.784136	0.44793	0.44793	0.0638212	0.0638212	0.0638212	0.00383204	1	0.784136
71041	Homo sapiens	GSM2024874	MCF-7	Epithelium	None	ZNF143	71041_sort_peaks.narrowPeak.bed	0.0683264	2.01187e-05	0.000830772	0.0683264	0.000830772	0.000830772	0.0188018	0.460008	0.200621	0.791957	0.0683264	0.791957	0.200621	0.00429367	0.460008	0.0188018	0.0683264	0.00429367	0.791957	0.0683264
71042	Homo sapiens	GSM2024873	MCF-7	Epithelium	None	ZNF143	71042_sort_peaks.narrowPeak.bed	0.437105	0.00345479	0.0599654	0.0599654	0.183491	0.0158076	0.776964	0.183491	0.183491	1	0.0599654	0.437105	0.437105	0.437105	0.0158076	0.437105	0.437105	0.0158076	1	0.776964
71059	Homo sapiens	GSM2135496	MCF-7	None	Breast	POLR2A	71059_sort_peaks.narrowPeak.bed	3.07911e-08	2.36009e-10	3.01236e-07	1.16763e-17	1.23203e-12	2.36009e-10	2.18632e-20	3.07911e-08	1.78581e-11	1.78581e-11	2.83393e-09	3.07911e-08	5.26041e-19	2.38829e-16	2.63816e-06	5.26041e-19	1.78581e-11	3.07911e-08	2.38829e-16	2.95045e-26
71060	Homo sapiens	GSM2135495	MCF-7	None	Breast	POLR2A	71060_sort_peaks.narrowPeak.bed	2.56222e-09	2.80811e-08	2.80811e-08	9.93191e-18	1.08523e-12	6.78709e-14	2.38098e-26	1.92211e-05	2.80811e-08	1.08523e-12	6.78709e-14	2.11537e-10	9.93191e-18	1.8274e-20	2.56222e-09	2.11537e-10	6.78709e-14	2.80811e-08	1.08523e-12	6.60389e-28
71061	Homo sapiens	GSM2135494	MCF-7	None	Breast	POLR2A	71061_sort_peaks.narrowPeak.bed	3.51543e-07	3.65133e-08	0.000924004	1.57545e-17	5.87201e-15	2.22236e-11	7.21382e-19	3.02998e-06	3.41498e-09	2.8901e-10	2.8901e-10	3.65133e-08	1.18851e-21	3.17065e-16	2.32165e-05	7.21382e-19	9.99021e-14	2.8901e-10	3.17065e-16	1.42603e-24
71062	Homo sapiens	GSM2135493	MCF-7	None	Breast	POLR2A	71062_sort_peaks.narrowPeak.bed	3.03564e-09	3.18887e-07	2.77636e-06	1.30394e-17	1.34344e-12	1.34344e-12	2.47092e-20	0.0194194	2.77636e-06	1.93574e-11	3.27881e-08	3.03564e-09	3.40192e-23	1.30394e-17	3.18887e-07	2.5431e-10	8.5261e-14	3.18887e-07	8.5261e-14	2.50004e-29
71063	Homo sapiens	GSM2135492	MCF-7	None	Breast	ESR1	71063_sort_peaks.narrowPeak.bed	0.000182227	0.702955	0.00682661	2.29812e-08	0.00682661	8.17889e-12	2.35134e-05	4.22281e-29	0.00121358	1.27824e-10	0.000182227	0.000182227	0.000182227	2.35134e-05	8.26152e-20	0.00121358	0.000182227	0.000182227	1.27824e-10	8.17889e-12
71064	Homo sapiens	GSM2135491	MCF-7	None	Breast	ESR1	71064_sort_peaks.narrowPeak.bed	1	0.203365	1	0.021758	0.00154482	8.08966e-05	0.203365	0.00154482	0.203365	0.203365	1	1	0.00154482	1	0.021758	8.08966e-05	0.203365	0.00154482	0.203365	1
71065	Homo sapiens	GSM2135490	MCF-7	None	Breast	ESR1	71065_sort_peaks.narrowPeak.bed	0.00104676	0.692382	0.110756	8.9787e-11	0.0289517	5.57718e-12	2.08877e-06	2.01178e-29	0.110756	1.71262e-08	0.00104676	2.08877e-06	0.00104676	0.000152696	3.14614e-13	0.00104676	1.91373e-05	0.000152696	8.9787e-11	3.14614e-13
71066	Homo sapiens	GSM2135489	MCF-7	None	Breast	ESR1	71066_sort_peaks.narrowPeak.bed	0.365511	0.365511	0.0754256	9.04635e-05	0.0105569	6.07725e-06	0.0105569	2.53603e-11	0.0105569	0.00110091	0.365511	0.365511	0.00110091	0.00110091	0.00110091	3.42536e-07	0.00110091	0.00110091	6.07725e-06	9.04635e-05
71677	Homo sapiens	GSM2067527	MCF-7	None	Breast	CTCF	71677_sort_peaks.narrowPeak.bed	0.00074517	0.00074517	0.193348	2.18486e-06	1.73808e-05	2.19883e-09	0.0039233	0.193348	0.0174968	0.00074517	0.000121858	1.73808e-05	0.000121858	0.00074517	0.450412	2.18486e-06	0.00074517	2.18486e-06	0.00074517	0.0039233
71678	Homo sapiens	GSM2067526	MCF-7	None	Breast	CTCF	71678_sort_peaks.narrowPeak.bed	0.000726627	0.000726627	0.0639218	2.33935e-07	0.000726627	2.10286e-06	0.0172072	0.191695	0.0038421	0.000118313	0.000118313	0.0639218	1.68018e-05	0.0172072	0.191695	1.68018e-05	0.000726627	2.10286e-06	1.68018e-05	0.000726627
71679	Homo sapiens	GSM2067525	MCF-7	None	Breast	CTCF	71679_sort_peaks.narrowPeak.bed	0.00386228	0.000119191	0.0641232	2.12311e-06	1.6945e-05	2.12311e-06	0.000731228	0.192108	0.0172793	0.00386228	0.000119191	1.6945e-05	1.6945e-05	0.0641232	0.448758	1.6945e-05	0.000731228	0.000119191	0.000731228	0.0172793
71680	Homo sapiens	GSM2067524	MCF-7	None	Breast	CTCF	71680_sort_peaks.narrowPeak.bed	0.00395408	0.00012321	0.0176062	2.21633e-06	0.00012321	2.21633e-06	0.00395408	0.0650336	0.00075222	0.00395408	0.00012321	1.76022e-05	1.76022e-05	0.00075222	0.451238	2.48049e-07	1.76022e-05	1.76022e-05	0.00075222	0.00395408
71755	Homo sapiens	GSM2230226	MCF-7	Epithelium	None	FOXK2	71755_sort_peaks.narrowPeak.bed	0.0206103	0.0206103	0.00142171	0.198143	1	0.0206103	0.198143	0.00142171	0.198143	0.0206103	0.0206103	0.198143	2.87977e-06	0.00142171	0.198143	0.198143	1	1	0.198143	2.87977e-06
71808	Homo sapiens	GSM1945030	MCF-7	None	Breast	FOXA1	71808_sort_peaks.narrowPeak.bed	0.0349814	0.351782	0.126407	2.93794e-05	0.126407	0.00142373	2.93794e-05	3.40857e-06	0.0349814	3.40857e-06	0.0002206	3.4822e-07	2.93794e-05	3.40857e-06	1.87416e-10	0.0349814	0.00776378	0.0002206	3.40857e-06	3.40857e-06
71855	Homo sapiens	GSM2071225	MCF-7	None	None	ESR1	71855_sort_peaks.narrowPeak.bed	0.000988099	1	0.0279395	2.67947e-13	0.108028	7.82533e-11	1.36174e-14	5.87858e-33	0.00578367	1.81049e-07	1.52733e-08	2.67947e-13	1.15249e-09	0.000142526	1.2546e-21	0.00578367	0.000142526	0.000988099	1.15249e-09	4.80505e-12
71856	Homo sapiens	GSM2071224	MCF-7	None	None	ESR1	71856_sort_peaks.narrowPeak.bed	0.00119687	1	0.117341	1.75266e-09	0.117341	1.16594e-15	4.57223e-13	3.02274e-34	0.00119687	1.23654e-10	2.23554e-08	4.57223e-13	1.75266e-09	0.000179229	2.69903e-21	0.000179229	0.000179229	0.000179229	2.55078e-07	2.23554e-08
71857	Homo sapiens	GSM2071222	MCF-7	None	None	ESR1	71857_sort_peaks.narrowPeak.bed	0.0009989	1	0.0281277	2.76177e-13	0.0281277	4.94187e-12	8.0307e-11	3.27815e-31	0.00583464	1.18018e-09	1.93908e-06	1.56065e-08	1.93908e-06	0.00014439	1.13417e-24	0.00583464	1.79307e-05	0.00014439	8.0307e-11	8.0307e-11
71858	Homo sapiens	GSM2071221	MCF-7	None	None	ESR1	71858_sort_peaks.narrowPeak.bed	0.000131173	1	0.0267657	1.33071e-08	0.104825	6.63209e-11	6.63209e-11	1.06587e-29	0.00546813	2.20879e-13	1.59929e-07	1.59929e-07	1.59929e-07	1.70683e-06	2.9115e-20	0.000131173	1.60349e-05	0.00546813	4.01633e-12	6.63209e-11
71859	Homo sapiens	GSM2040048	MCF-7	None	Breast	ESR1	71859_sort_peaks.narrowPeak.bed	0.000145643	0.321978	0.108878	1.19897e-09	0.00586881	1.19897e-09	1.58321e-08	3.78642e-40	0.000145643	8.17033e-11	1.96149e-06	1.81121e-05	1.19897e-09	0.000145643	1.34853e-21	0.000145643	1.87e-07	0.00100615	1.58321e-08	2.81792e-13
71860	Homo sapiens	GSM2040047	MCF-7	None	Breast	SMC1A	71860_sort_peaks.narrowPeak.bed	0.00188516	0.041536	0.142439	5.77147e-07	0.041536	5.33877e-06	0.00188516	0.00973001	0.041536	0.00188516	4.34957e-05	0.00188516	5.77147e-07	0.00973001	0.041536	0.377372	0.00188516	0.00973001	0.000308798	5.77147e-07
71861	Homo sapiens	GSM2040046	MCF-7	None	Breast	MED1	71861_sort_peaks.narrowPeak.bed	3.65276e-05	1	0.000315243	2.59442e-13	0.0137181	1.74085e-17	1.15598e-14	2.40506e-39	3.63121e-06	1.74085e-17	2.38905e-08	3.14042e-07	1.84614e-20	9.73649e-11	1.40032e-23	0.00229257	2.38905e-08	3.14042e-07	9.73649e-11	1.74085e-17
71862	Homo sapiens	GSM2040045	MCF-7	None	Breast	NIPBL	71862_sort_peaks.narrowPeak.bed	7.56059e-05	0.650364	0.00376394	1.22741e-12	0.0200992	3.6322e-10	2.22051e-11	1.9948e-32	8.44892e-06	1.22741e-12	8.21806e-07	8.44892e-06	1.22741e-12	7.0341e-08	6.16044e-14	0.00376394	0.000580846	0.000580846	3.6322e-10	2.81751e-15
71863	Homo sapiens	GSM2040043	MCF-7	None	Breast	ESR1	71863_sort_peaks.narrowPeak.bed	0.0283797	1	0.322578	1.60607e-08	0.109218	1.60607e-08	1.21803e-09	3.53409e-31	0.00101344	1.98412e-06	0.00590311	1.82949e-05	1.98412e-06	0.0283797	1.15296e-18	0.0283797	0.00101344	0.00590311	1.89428e-07	5.12988e-12
71864	Homo sapiens	GSM2040042	MCF-7	None	Breast	SMC1A	71864_sort_peaks.narrowPeak.bed	0.00187928	0.734141	0.142251	5.31213e-06	0.0414569	5.73904e-07	0.000307644	0.142251	0.0414569	0.00970563	5.73904e-07	0.00187928	4.3306e-05	0.0414569	0.0414569	0.37708	0.0414569	0.142251	0.000307644	5.31213e-06
71865	Homo sapiens	GSM2040041	MCF-7	None	Breast	MED1	71865_sort_peaks.narrowPeak.bed	2.20606e-05	0.210606	0.00162321	3.92678e-11	0.00162321	3.65127e-15	1.96539e-12	1.86568e-38	2.02396e-06	1.96539e-12	1.61493e-07	2.20606e-05	3.65127e-15	2.02396e-06	4.2028e-21	0.000206206	2.02396e-06	2.02396e-06	3.92678e-11	1.46205e-19
71866	Homo sapiens	GSM2040040	MCF-7	None	Breast	NIPBL	71866_sort_peaks.narrowPeak.bed	0.000552898	1	0.0194915	1.97668e-11	0.646863	5.37886e-14	4.85086e-09	7.75617e-40	7.1291e-05	7.6027e-07	7.6027e-07	7.89131e-06	4.85086e-09	7.89131e-06	4.26863e-21	0.0194915	0.00361656	0.000552898	4.85086e-09	1.00857e-16
72399	Homo sapiens	GSM2151683	MCF-7	Human Breast Cancer Cell	Breast	POLR2A	72399_sort_peaks.narrowPeak.bed	2.13125e-05	2.50889e-10	1.32251e-12	4.8727e-15	2.60147e-16	2.75077e-06	4.8727e-15	0.0697942	2.99803e-09	3.24166e-08	2.75077e-06	3.24166e-08	2.60147e-16	5.78629e-19	2.75077e-06	1.90765e-11	8.38424e-14	3.15611e-07	3.24166e-08	4.8727e-15
72400	Homo sapiens	GSM2151682	MCF-7	Human Breast Cancer Cell	Breast	POLR2A	72400_sort_peaks.narrowPeak.bed	2.13125e-05	4.8727e-15	4.8727e-15	4.8727e-15	8.38424e-14	2.13125e-05	2.60147e-16	0.0193415	3.15611e-07	2.99803e-09	3.15611e-07	2.99803e-09	4.8727e-15	4.8727e-15	2.75077e-06	1.90765e-11	8.38424e-14	2.75077e-06	3.24166e-08	4.8727e-15
72401	Homo sapiens	GSM2151681	MCF-7	Human Breast Cancer Cell	Breast	POLR2A	72401_sort_peaks.narrowPeak.bed	0.000157364	3.43609e-09	3.20048e-16	1.57029e-12	7.28951e-19	0.000926784	2.23848e-11	0.0202101	3.53341e-07	3.43609e-09	3.53341e-07	2.33106e-05	2.90951e-10	1.00734e-13	2.33106e-05	3.43609e-09	2.23848e-11	0.000926784	3.53341e-07	1.57029e-12
72402	Homo sapiens	GSM2151680	MCF-7	Human Breast Cancer Cell	Breast	POLR2A	72402_sort_peaks.narrowPeak.bed	0.000918462	5.76914e-15	2.19045e-11	9.82572e-14	3.11177e-16	3.47972e-07	3.11177e-16	0.207541	3.37311e-09	3.6104e-08	3.00236e-06	3.47972e-07	5.76914e-15	3.11177e-16	3.47972e-07	2.19045e-11	5.76914e-15	3.47972e-07	3.6104e-08	5.76914e-15
72403	Homo sapiens	GSM2151679	MCF-7	Human Breast Cancer Cell	Breast	POLR2A	72403_sort_peaks.narrowPeak.bed	0.000140429	1.77273e-11	2.34407e-10	4.4551e-15	1.15593e-17	2.6259e-06	1.22234e-12	0.201457	2.34407e-10	2.34407e-10	2.6259e-06	2.99675e-07	1.22234e-12	2.36565e-16	2.6259e-06	1.22234e-12	2.36565e-16	3.0615e-08	2.99675e-07	2.36565e-16
72404	Homo sapiens	GSM2151678	MCF-7	Human Breast Cancer Cell	Breast	POLR2A	72404_sort_peaks.narrowPeak.bed	2.60152e-06	1.20318e-12	2.31232e-10	2.32096e-16	1.13286e-17	2.02856e-05	2.31232e-10	0.201039	2.31232e-10	2.31232e-10	2.96575e-07	2.96575e-07	1.20318e-12	1.20318e-12	2.02856e-05	4.37571e-15	7.57827e-14	2.60152e-06	2.96575e-07	2.78108e-09
72405	Homo sapiens	GSM2151663	MCF-7	Human Breast Cancer Cell	Breast	POLR2A	72405_sort_peaks.narrowPeak.bed	2.34999e-05	3.47866e-09	3.47866e-09	3.26094e-16	7.44316e-19	3.47866e-09	7.44316e-19	0.0723485	3.47866e-09	3.71351e-08	3.07182e-06	2.94869e-10	3.26094e-16	6.02954e-15	3.56962e-07	1.59483e-12	1.62292e-17	2.34999e-05	3.71351e-08	1.02418e-13
72406	Homo sapiens	GSM2151662	MCF-7	Human Breast Cancer Cell	Breast	POLR2A	72406_sort_peaks.narrowPeak.bed	0.000151899	1.45276e-12	1.45276e-12	5.42226e-15	3.8412e-23	3.47038e-08	1.44079e-17	0.206069	5.42226e-15	2.72066e-10	2.90743e-06	3.23023e-09	2.91369e-16	9.26967e-14	2.90743e-06	5.42226e-15	1.44079e-17	3.47038e-08	3.23023e-09	9.26967e-14
72407	Homo sapiens	GSM2151661	MCF-7	Human Breast Cancer Cell	Breast	POLR2A	72407_sort_peaks.narrowPeak.bed	0.000907459	2.12788e-11	3.29078e-09	9.50428e-14	1.10904e-21	3.29078e-09	1.48442e-17	0.071385	2.7761e-10	1.48713e-12	2.94779e-06	3.52978e-08	2.99708e-16	5.56845e-15	3.40924e-07	1.48713e-12	1.48442e-17	3.52978e-08	3.29078e-09	1.48713e-12
72408	Homo sapiens	GSM2151660	MCF-7	Human Breast Cancer Cell	Breast	POLR2A	72408_sort_peaks.narrowPeak.bed	0.000167026	3.25831e-10	6.87844e-15	1.79057e-12	1.88126e-17	2.4962e-05	6.87844e-15	0.474361	3.25831e-10	3.25831e-10	2.4962e-05	3.28864e-06	1.79057e-12	2.52954e-11	2.4962e-05	3.81353e-09	3.74989e-16	2.4962e-05	3.85182e-07	1.79057e-12
72409	Homo sapiens	GSM2151651	MCF-7	Human Breast Cancer Cell	Breast	POLR2A	72409_sort_peaks.narrowPeak.bed	0.000977978	3.87131e-07	4.06144e-08	2.54771e-11	1.47753e-21	0.0049153	2.54771e-11	0.211975	1.16864e-13	3.27997e-10	0.0049153	0.0049153	4.06144e-08	4.06144e-08	0.000977978	2.54771e-11	2.54771e-11	4.06144e-08	3.30356e-06	3.87131e-07
72410	Homo sapiens	GSM2151650	MCF-7	Human Breast Cancer Cell	Breast	POLR2A	72410_sort_peaks.narrowPeak.bed	0.000940787	3.00837e-10	3.00837e-10	2.32071e-11	3.25438e-20	0.00475992	2.32071e-11	0.0726712	1.04993e-13	3.77663e-08	0.000940787	0.00475992	3.54341e-09	3.00837e-10	0.00475992	3.00837e-10	2.32071e-11	3.77663e-08	2.37864e-05	3.77663e-08
72411	Homo sapiens	GSM2151649	MCF-7	Human Breast Cancer Cell	Breast	POLR2A	72411_sort_peaks.narrowPeak.bed	0.000167609	4.06144e-08	3.87131e-07	3.27997e-10	1.47753e-21	0.000977978	1.80438e-12	0.211975	1.80438e-12	3.83687e-09	2.50622e-05	0.0209397	3.83687e-09	3.27997e-10	0.000977978	3.27997e-10	2.54771e-11	3.87131e-07	2.50622e-05	3.83687e-09
72412	Homo sapiens	GSM2151648	MCF-7	Human Breast Cancer Cell	Breast	POLR2A	72412_sort_peaks.narrowPeak.bed	0.000175347	2.79504e-11	3.57387e-10	4.15221e-09	4.31681e-20	0.00507441	4.13286e-07	0.478116	1.29979e-13	4.13286e-07	0.0214774	0.0214774	3.50293e-06	4.3654e-08	0.0214774	4.3654e-08	3.57387e-10	2.63959e-05	2.63959e-05	3.50293e-06
72413	Homo sapiens	GSM2151637	MCF-7	Human Breast Cancer Cell	Breast	POLR2A	72413_sort_peaks.narrowPeak.bed	2.77636e-06	3.03564e-09	4.96051e-15	2.65122e-16	2.47092e-20	3.03564e-09	5.90974e-19	0.0700052	8.5261e-14	1.93574e-11	2.77636e-06	3.27881e-08	2.65122e-16	5.90974e-19	3.03564e-09	2.65122e-16	1.30394e-17	3.03564e-09	3.03564e-09	1.30394e-17
72414	Homo sapiens	GSM2151636	MCF-7	Human Breast Cancer Cell	Breast	POLR2A	72414_sort_peaks.narrowPeak.bed	0.00016072	1.64499e-12	3.56524e-09	1.64499e-12	1.28808e-21	3.79788e-08	1.68832e-17	0.0727789	2.33748e-11	3.56524e-09	3.64302e-07	3.56524e-09	1.68832e-17	1.05864e-13	3.12838e-06	2.33748e-11	1.05864e-13	3.79788e-08	3.64302e-07	1.05864e-13
72415	Homo sapiens	GSM2151635	MCF-7	Human Breast Cancer Cell	Breast	POLR2A	72415_sort_peaks.narrowPeak.bed	2.30291e-05	2.85163e-10	9.82572e-14	5.76914e-15	1.54454e-17	2.85163e-10	5.76914e-15	0.0718124	2.19045e-11	2.85163e-10	3.00236e-06	3.47972e-07	1.54454e-17	1.53414e-12	0.000918462	5.76914e-15	5.76914e-15	3.37311e-09	3.37311e-09	1.54454e-17
72416	Homo sapiens	GSM2151634	MCF-7	Human Breast Cancer Cell	Breast	POLR2A	72416_sort_peaks.narrowPeak.bed	0.00016242	3.08966e-10	2.38848e-11	2.38848e-11	8.00544e-19	3.1714e-06	1.739e-17	0.0205728	1.68356e-12	2.38848e-11	2.41729e-05	3.1714e-06	1.0852e-13	1.0852e-13	3.1714e-06	1.68356e-12	6.41266e-15	3.69895e-07	3.86229e-08	6.41266e-15
72992	Homo sapiens	GSM2257829	MCF-7	None	Breast	ESR1	72992_sort_peaks.narrowPeak.bed	0.00812388	0.35681	0.718385	0.00150624	0.0362107	3.72921e-06	3.17833e-05	4.81732e-14	0.129485	0.000235992	0.0362107	0.000235992	0.00150624	0.129485	2.14568e-10	0.35681	0.129485	0.00812388	0.000235992	3.85306e-07
72993	Homo sapiens	GSM2257828	MCF-7	None	Breast	ESR1	72993_sort_peaks.narrowPeak.bed	0.00825372	0.719791	0.358582	0.000241628	0.00825372	3.992e-07	3.84841e-06	5.16631e-18	0.0366505	0.000241628	0.00825372	3.992e-07	0.000241628	0.130578	3.03231e-09	0.719791	0.0366505	0.00825372	3.84841e-06	3.67834e-08
72994	Homo sapiens	GSM2257824	MCF-7	None	Breast	FOXA1	72994_sort_peaks.narrowPeak.bed	0.321978	0.321978	0.00100615	0.000145643	0.321978	0.00586881	0.000145643	1.81121e-05	0.00586881	0.0282535	1.96149e-06	1.81121e-05	1.81121e-05	0.00586881	0.000145643	0.689552	0.321978	0.321978	0.00100615	0.000145643
72995	Homo sapiens	GSM2257823	MCF-7	None	Breast	FOXA1	72995_sort_peaks.narrowPeak.bed	0.33603	0.33603	0.11699	0.11699	0.33603	0.11699	0.006713	0.0313089	0.11699	1	0.33603	0.33603	0.0313089	0.33603	0.11699	1	0.33603	0.701467	0.33603	0.0313089
72996	Homo sapiens	GSM2257822	MCF-7	None	Breast	FOXA1	72996_sort_peaks.narrowPeak.bed	0.0294014	0.111958	0.0294014	0.327368	0.111958	0.00107326	0.000157327	0.00618266	0.00618266	0.0294014	1.98148e-05	0.000157327	1.98148e-05	0.00618266	0.0294014	0.694169	0.694169	0.327368	0.00618266	1.98148e-05
72997	Homo sapiens	GSM2257821	MCF-7	None	Breast	ESR1	72997_sort_peaks.narrowPeak.bed	0.706644	0.342285	0.706644	0.120688	0.00127787	0.342285	0.120688	0.00127787	0.0327352	0.706644	0.120688	0.00127787	0.00711653	0.120688	0.0327352	0.342285	1	0.706644	0.342285	0.706644
72998	Homo sapiens	GSM2257820	MCF-7	None	Breast	ESR1	72998_sort_peaks.narrowPeak.bed	0.0325977	0.706155	0.120334	2.83792e-06	1	1.99306e-09	0.000192251	9.18627e-12	0.706155	0.000192251	0.00126915	0.120334	2.83792e-06	0.00126915	2.83792e-06	0.120334	0.120334	0.00707738	0.00126915	2.83334e-07
72999	Homo sapiens	GSM2257819	MCF-7	None	Breast	ESR1	72999_sort_peaks.narrowPeak.bed	0.334837	0.116291	2.24019e-05	0.334837	0.334837	0.116291	0.0310416	2.45714e-07	0.334837	0.70047	0.334837	0.000174807	0.0310416	0.0310416	0.0310416	1	0.334837	1	0.116291	0.0310416
73000	Homo sapiens	GSM2257818	MCF-7	None	Breast	CTCF	73000_sort_peaks.narrowPeak.bed	0.329761	0.113337	0.6962	0.0299205	0.329761	0.0299205	0.0299205	0.113337	0.113337	1	0.0299205	0.000162759	0.0299205	0.6962	0.6962	1	0.6962	0.329761	0.329761	0.329761
73001	Homo sapiens	GSM2257817	MCF-7	None	Breast	CTCF	73001_sort_peaks.narrowPeak.bed	0.0106881	0.0106881	0.0446051	6.43977e-06	0.0106881	6.43977e-06	0.149652	0.0446051	0.149652	0.0106881	0.0106881	0.0446051	0.000355316	0.0021191	0.000355316	0.149652	0.388429	0.0106881	0.0106881	6.43977e-06
73002	Homo sapiens	GSM2257816	MCF-7	None	Breast	CTCF	73002_sort_peaks.narrowPeak.bed	0.0424115	0.0424115	0.144515	4.56289e-05	0.0424115	5.63941e-06	0.144515	0.010001	0.00195075	0.00195075	0.144515	0.000321727	5.63941e-06	0.010001	0.144515	0.144515	0.0424115	0.000321727	0.000321727	4.56289e-05
73183	Homo sapiens	GSM2171836	MCF-7	asynchonous cells	Breast	GRHL2	73183_sort_peaks.narrowPeak.bed	0.00186173	0.733474	0.00186173	4.2741e-05	0.00186173	5.64272e-07	5.40556e-08	4.2741e-05	0.000304202	4.63335e-09	4.63335e-09	5.64272e-07	0.000304202	5.23292e-06	4.2741e-05	0.141687	0.141687	0.141687	4.63335e-09	2.4945e-11
73184	Homo sapiens	GSM2171835	MCF-7	asynchonous cells	Breast	GRHL2	73184_sort_peaks.narrowPeak.bed	0.0418532	0.37854	0.0418532	5.68346e-08	0.0418532	4.42615e-05	5.68346e-08	4.42615e-05	0.00982794	1.69676e-12	5.68346e-08	5.44646e-06	0.00190881	5.44646e-06	5.44646e-06	0.0418532	0.00982794	0.00190881	1.69676e-12	3.79684e-10
73185	Homo sapiens	GSM2171834	MCF-7	asynchonous cells	Breast	GRHL2	73185_sort_peaks.narrowPeak.bed	0.147361	0.740068	0.0436223	4.86784e-05	0.00204297	6.07277e-06	6.51448e-08	0.000340055	0.00204297	3.18251e-11	6.51448e-08	4.86784e-05	0.0103788	0.00204297	0.00204297	0.147361	0.0436223	0.0103788	3.18251e-11	6.51448e-08
73186	Homo sapiens	GSM2171833	MCF-7	asynchonous cells	Breast	FOXA1	73186_sort_peaks.narrowPeak.bed	0.00563264	0.106506	0.00563264	1.80923e-06	0.685914	1.80923e-06	1.80923e-06	4.41522e-12	0.685914	1.70757e-07	1.70757e-07	0.000137053	1.70757e-07	1.70757e-07	4.41522e-12	0.106506	0.0273797	0.000956235	1.70757e-07	1.43118e-08
73187	Homo sapiens	GSM2171832	MCF-7	asynchonous cells	Breast	FOXA1	73187_sort_peaks.narrowPeak.bed	0.00100252	0.108708	0.108708	1.85796e-07	1	1.18954e-09	1.57189e-08	2.82847e-17	0.321679	1.85796e-07	1.57189e-08	0.00100252	1.85796e-07	1.57189e-08	4.98827e-12	0.00585171	0.108708	0.00585171	1.85796e-07	8.10024e-11
73188	Homo sapiens	GSM2171831	MCF-7	asynchonous cells	Breast	FOXA1	73188_sort_peaks.narrowPeak.bed	0.001112	0.330358	0.113683	2.29949e-06	1	1.93125e-08	6.52134e-12	4.01874e-17	0.330358	2.08177e-05	2.23615e-07	2.29949e-06	1.03724e-10	1.93125e-08	1.93125e-08	0.113683	0.113683	0.0300511	2.23615e-07	1.93125e-08
73189	Homo sapiens	GSM2171830	MCF-7	asynchonous cells	Breast	FOXA1	73189_sort_peaks.narrowPeak.bed	0.00115182	0.333345	0.0307093	2.43183e-06	1	2.0712e-08	2.38143e-07	4.52844e-17	0.333345	2.43183e-06	2.0712e-08	0.00115182	2.38143e-07	2.43183e-06	1.6114e-09	0.0307093	0.115419	0.0307093	2.43183e-06	2.0712e-08
73190	Homo sapiens	GSM2171829	MCF-7	asynchonous cells	Breast	FOXA1	73190_sort_peaks.narrowPeak.bed	0.00551712	0.315678	0.315678	1.36017e-08	0.68408	1.73701e-06	1.73701e-06	5.25297e-16	0.315678	1.6283e-05	1.63112e-07	0.026949	1.73701e-06	1.63112e-07	4.13237e-12	0.105328	0.00551712	0.000932005	1.63112e-07	1.36017e-08
73758	Homo sapiens	GSM2466692	MCF-7	None	Breast	FOXA1	73758_sort_peaks.narrowPeak.bed	0.00596096	1	0.163767	0.000782605	0.518359	8.43166e-05	0.163767	0.00596096	0.518359	8.43166e-05	5.93421e-07	0.000782605	5.93421e-07	7.6415e-06	7.6415e-06	0.518359	0.518359	0.163767	4.00541e-08	4.00541e-08
73759	Homo sapiens	GSM2466691	MCF-7	None	Breast	FOXA1	73759_sort_peaks.narrowPeak.bed	0.00408479	0.657548	0.286457	6.52224e-09	0.657548	9.71841e-06	9.64015e-07	9.64015e-07	0.657548	8.41537e-08	2.81899e-11	8.52839e-05	4.52065e-10	6.52224e-09	8.41537e-08	0.286457	0.0895691	0.0214028	4.52065e-10	6.52224e-09
73846	Homo sapiens	GSM2264622	MCF-7	None	Breast	KMT2D	73846_sort_peaks.narrowPeak.bed	0.0653387	0.00398503	0.000124575	0.00398503	1.78261e-05	0.017716	0.786834	0.0653387	2.52027e-07	0.19459	0.19459	0.786834	0.017716	0.00398503	0.017716	0.0653387	0.00398503	0.00398503	0.452064	1.78261e-05
73847	Homo sapiens	GSM2264621	MCF-7	None	Breast	KMT2A	73847_sort_peaks.narrowPeak.bed	0.0586465	4.58174e-05	0.00713111	0.0586465	0.000644392	0.00713111	0.325266	0.0586465	0.00713111	0.0586465	0.0586465	0.325266	0.000644392	4.58174e-05	0.325266	0.00713111	0.0586465	0.00713111	0.0586465	4.58174e-05
73848	Homo sapiens	GSM2264619	MCF-7	None	Breast	MEN1	73848_sort_peaks.narrowPeak.bed	0.000452538	0.0504102	6.79744e-05	0.002592	0.000452538	0.000452538	0.0125615	0.002592	0.000452538	0.000452538	0.002592	0.408008	0.000452538	1.02675e-06	6.79744e-05	0.16285	0.0504102	0.002592	0.002592	6.79744e-05
73849	Homo sapiens	GSM2264617	MCF-7	None	Breast	MEN1	73849_sort_peaks.narrowPeak.bed	0.0510306	0.0127662	0.000463649	0.000463649	0.000463649	0.0127662	0.0127662	0.164229	6.99297e-05	0.00264485	0.0127662	0.0127662	0.000463649	9.19452e-06	0.000463649	0.0127662	0.0127662	0.000463649	0.00264485	6.99297e-05
74116	Homo sapiens	GSM2305319	MCF-7	None	None	RUNX2	74116_sort_peaks.narrowPeak.bed	0.00157176	0.131857	0.131857	3.85054e-08	0.0371676	3.3731e-05	4.15964e-07	3.3731e-05	0.00840702	0.131857	3.99162e-06	1.60251e-11	3.18898e-09	0.00840702	3.18898e-09	0.00840702	0.00840702	0.00840702	0.00157176	3.18898e-09
74117	Homo sapiens	GSM2305318	MCF-7	None	None	RUNX2	74117_sort_peaks.narrowPeak.bed	0.00162889	0.00162889	0.363886	0.000259191	0.00162889	0.00162889	4.13567e-08	0.00162889	0.00865192	0.00865192	3.44997e-09	1.75898e-11	2.59021e-10	0.00162889	4.13567e-08	0.00865192	0.133876	0.0379887	0.00162889	2.59021e-10
74120	Homo sapiens	GSM2305314	MCF-7	None	None	ESR1	74120_sort_peaks.narrowPeak.bed	0.00595483	0.690842	0.10973	2.01849e-06	0.690842	1.24713e-09	1.85722e-05	4.4604e-23	0.0285696	0.00102446	0.000148816	1.24713e-09	1.85722e-05	0.00102446	1.64091e-08	0.000148816	0.10973	0.000148816	2.01849e-06	1.93122e-07
74121	Homo sapiens	GSM2305313	MCF-7	None	None	ESR1	74121_sort_peaks.narrowPeak.bed	0.00104676	1	0.0289517	1.71262e-08	0.110756	2.08877e-06	1.91373e-05	8.94098e-28	0.00104676	2.00701e-07	0.00104676	2.00701e-07	0.000152696	0.000152696	8.9787e-11	0.00104676	0.00104676	2.08877e-06	8.9787e-11	8.9787e-11
74146	Homo sapiens	GSM2154998	MCF-7	None	Breast	GATA3	74146_sort_peaks.narrowPeak.bed	0.00527527	0.680113	0.000881684	0.000881684	1	1.5906e-06	1.47737e-07	0.00012439	0.102822	0.000881684	0.000881684	1.5906e-06	1.2185e-08	0.000881684	1.5074e-05	0.02604	0.680113	0.000881684	0.000881684	1.95228e-13
74147	Homo sapiens	GSM2154997	MCF-7	None	Breast	GATA3	74147_sort_peaks.narrowPeak.bed	0.00482926	0.672304	0.0980476	0.00010917	0.672304	1.29505e-05	9.81451e-09	1.44187e-13	0.00482926	0.00010917	0.00010917	9.81451e-09	1.29505e-05	1.29505e-05	1.33755e-06	0.0980476	0.302444	0.000790379	0.00482926	2.70326e-12
74148	Homo sapiens	GSM2154996	MCF-7	None	Breast	GATA3	74148_sort_peaks.narrowPeak.bed	0.000720514	0.295209	0.000720514	1.13896e-05	0.295209	9.77561e-05	1.0313e-07	5.32676e-15	0.00448107	0.000720514	0.0229791	1.15526e-06	1.15526e-06	9.77561e-05	8.1743e-09	0.0229791	0.0941681	0.000720514	0.00448107	2.13136e-12
74149	Homo sapiens	GSM2154995	MCF-7	None	Breast	NR3C1	74149_sort_peaks.narrowPeak.bed	0.000865387	0.309668	0.0257412	1.1743e-08	0.309668	5.70782e-11	1.54423e-06	7.7827e-30	0.00519636	3.41346e-12	1.46883e-05	0.000865387	0.000121649	0.000121649	4.1507e-16	0.0257412	0.000121649	0.000121649	3.41346e-12	1.85378e-13
74150	Homo sapiens	GSM2154994	MCF-7	None	Breast	NR3C1	74150_sort_peaks.narrowPeak.bed	1	1	1	1	1	1	1	1	1	1	1	1	0.0241024	1	1	1	1	1	1	1
74151	Homo sapiens	GSM2154993	MCF-7	None	Breast	NR3C1	74151_sort_peaks.narrowPeak.bed	0.00595483	0.323477	0.10973	2.01849e-06	1	0.000148816	1.93122e-07	1.24713e-09	0.323477	2.96297e-13	5.27517e-12	1.85722e-05	5.27517e-12	2.01849e-06	1.24713e-09	0.323477	0.0285696	0.00102446	0.000148816	5.27517e-12
74152	Homo sapiens	GSM2154992	MCF-7	None	Breast	NR3C1	74152_sort_peaks.narrowPeak.bed	1	1	1	1	1	0.0320093	1	1	1	1	1	1	0.000495043	1	1	1	1	1	1	0.0320093
74153	Homo sapiens	GSM2154991	MCF-7	None	Breast	NR3C1	74153_sort_peaks.narrowPeak.bed	0.000148816	0.0285696	0.10973	1.64091e-08	0.323477	1.85722e-05	5.27517e-12	7.09746e-16	0.00102446	1.93122e-07	1.64091e-08	1.24713e-09	2.01849e-06	0.00102446	2.96297e-13	0.00595483	0.0285696	0.000148816	0.000148816	1.64091e-08
74154	Homo sapiens	GSM2154990	MCF-7	None	Breast	NR3C1	74154_sort_peaks.narrowPeak.bed	0.0736337	1	1	0.0736337	1	0.00269755	0.0736337	0.00269755	1	1	0.0736337	1	1.11508e-06	0.00269755	0.0736337	1	1	1	1	1.50021e-08
74155	Homo sapiens	GSM2154989	MCF-7	None	Breast	NR3C1	74155_sort_peaks.narrowPeak.bed	0.00106944	0.111786	0.693915	0.00106944	0.327069	0.000156659	1.78712e-08	2.16115e-06	0.0293369	1.97168e-05	1.78712e-08	1.36994e-09	2.16115e-06	0.00616492	2.16115e-06	0.111786	0.693915	0.00616492	0.00616492	2.0854e-07
74156	Homo sapiens	GSM2154988	MCF-7	None	Breast	NR3C1	74156_sort_peaks.narrowPeak.bed	0.00196437	1	1	0.0630138	1	0.00196437	0.0630138	0.00196437	1	1	0.00196437	1	5.83181e-07	0.00196437	0.0630138	1	1	1	0.0630138	6.06143e-11
74157	Homo sapiens	GSM2154987	MCF-7	None	Breast	ESR1	74157_sort_peaks.narrowPeak.bed	0.00102815	1	0.0286331	1.65267e-08	1	8.60262e-11	1.94367e-07	8.20315e-28	0.0286331	1.94367e-07	2.03005e-06	0.000149457	0.00597214	0.000149457	2.9928e-13	0.00597214	0.00597214	0.00102815	5.32444e-12	5.32444e-12
74158	Homo sapiens	GSM2154986	MCF-7	None	Breast	ESR1	74158_sort_peaks.narrowPeak.bed	0.00108863	1	0.112647	1.8514e-08	0.112647	1.8514e-08	2.22311e-06	9.92779e-33	0.00108863	2.22311e-06	2.02109e-05	2.02109e-05	2.02109e-05	0.000160024	6.17251e-12	0.00625398	0.00108863	0.00108863	9.85942e-11	9.85942e-11
74159	Homo sapiens	GSM2154985	MCF-7	None	Breast	ESR1	74159_sort_peaks.narrowPeak.bed	3.22241e-05	1	0.719089	2.19715e-10	0.130031	3.60667e-08	2.19715e-10	7.07629e-21	0.0364302	3.60667e-08	2.96732e-09	0.000238797	3.92199e-07	3.78841e-06	4.96262e-14	0.00818862	0.00152117	0.00818862	2.19715e-10	1.16849e-16
74160	Homo sapiens	GSM2154984	MCF-7	None	Breast	ESR1	74160_sort_peaks.narrowPeak.bed	0.000728974	0.666534	0.296114	5.94332e-10	0.0231461	1.05293e-07	8.36492e-09	2.41089e-16	0.00452358	5.94332e-10	1.15756e-05	1.15756e-05	1.05293e-07	0.000728974	2.19618e-12	0.000728974	1.15756e-05	9.91271e-05	3.79932e-11	5.5142e-15
74381	Homo sapiens	GSM1644001	MCF-7	None	Breast	ESR1	74381_sort_peaks.narrowPeak.bed	0.00196893	0.00196893	0.0426521	6.24259e-07	0.0100758	6.24259e-07	2.88873e-11	4.62257e-05	0.381455	0.000325327	4.09234e-10	6.24259e-07	1.27446e-17	0.0426521	6.0487e-08	0.00196893	0.145082	0.0100758	4.62257e-05	1.85222e-12
74382	Homo sapiens	GSM1644000	MCF-7	None	Breast	RELA	74382_sort_peaks.narrowPeak.bed	0.0903059	0.396996	0.396996	0.0903059	0.0903059	0.0139989	0.0139989	0.0139989	0.396996	0.396996	0.0016202	0.396996	1.10504e-05	0.0016202	0.0903059	0.396996	1	0.0903059	0.0903059	0.000147931
74383	Homo sapiens	GSM1643999	MCF-7	None	Breast	ESR1	74383_sort_peaks.narrowPeak.bed	3.42675e-06	1	0.00778464	2.05522e-15	1	7.50262e-13	3.18097e-08	3.97022e-18	0.00778464	3.18097e-08	1.88922e-10	3.42675e-06	2.58409e-09	0.00142849	4.10694e-14	0.000221482	2.95165e-05	3.42675e-06	7.50262e-13	4.10694e-14
74384	Homo sapiens	GSM1643998	MCF-7	None	Breast	ESR1	74384_sort_peaks.narrowPeak.bed	4.28313e-07	1	0.00851773	2.94493e-15	1	1.38177e-16	3.97789e-08	2.36076e-19	0.0375395	3.97789e-08	2.47184e-10	0.00159754	4.0967e-06	0.00159754	3.30532e-09	0.00159754	3.45063e-05	3.97789e-08	5.75235e-14	1.02722e-12
74385	Homo sapiens	GSM1643963	MCF-7	None	Breast	RELA	74385_sort_peaks.narrowPeak.bed	0.00197502	0.00197502	0.0101008	5.75229e-06	0.00197502	5.75229e-06	4.12301e-10	0.00197502	0.0427325	4.6426e-05	5.28011e-09	5.75229e-06	5.33789e-19	0.0427325	6.2775e-07	0.0101008	0.145272	0.0101008	4.6426e-05	2.91223e-11
74386	Homo sapiens	GSM1643962	MCF-7	None	Breast	RELA	74386_sort_peaks.narrowPeak.bed	0.00152617	0.130213	0.00821028	3.63042e-08	3.80832e-06	3.63042e-08	2.21456e-10	9.03369e-13	0.00152617	0.000239737	3.9452e-07	3.63042e-08	1.98153e-19	0.000239737	2.98885e-09	0.00821028	0.00821028	0.000239737	3.9452e-07	2.54208e-15
74387	Homo sapiens	GSM1643961	MCF-7	None	Breast	RELA	74387_sort_peaks.narrowPeak.bed	0.002132	0.002132	0.0447701	6.25485e-09	0.000357912	5.16767e-05	3.55979e-11	0.000357912	0.0107403	5.16767e-05	6.25485e-09	6.50275e-06	3.28216e-23	0.0107403	6.50275e-06	0.002132	0.0447701	0.0107403	5.16767e-05	1.37845e-13
74388	Homo sapiens	GSM1643960	MCF-7	None	Breast	RELA	74388_sort_peaks.narrowPeak.bed	0.0106592	1	0.366551	0.00111552	0.0106592	0.0106592	1.69738e-08	9.19932e-05	0.0758921	0.0106592	0.0106592	0.00111552	6.54134e-16	0.0758921	6.20235e-06	0.0758921	0.366551	0.366551	0.0106592	1.69738e-08
74389	Homo sapiens	GSM1643959	MCF-7	None	Breast	RELA	74389_sort_peaks.narrowPeak.bed	0.0310032	0.00266113	0.00266113	1	0.000168868	0.000168868	1	0.000168868	0.00266113	0.0310032	0.000168868	0.0310032	0.00266113	0.000168868	1	0.000168868	0.240861	0.240861	0.0310032	8.40585e-06
74390	Homo sapiens	GSM1643958	MCF-7	None	Breast	RELA	74390_sort_peaks.narrowPeak.bed	0.0039738	1	0.0039738	0.000290883	0.272471	1.67224e-05	1.67224e-05	7.65771e-13	0.040212	0.040212	0.000290883	7.84178e-07	1.67224e-05	1.67224e-05	1.67224e-05	0.000290883	0.040212	0.000290883	0.000290883	3.0038e-11
74391	Homo sapiens	GSM1643957	MCF-7	None	Breast	RELA	74391_sort_peaks.narrowPeak.bed	0.000852518	0.308465	0.000119492	0.00513384	0.308465	1.50798e-06	1.43857e-05	0.000852518	0.10133	0.000852518	1.13998e-08	0.10133	3.28429e-12	0.000852518	0.0255037	0.677709	0.308465	0.000852518	0.00513384	1.50798e-06
74392	Homo sapiens	GSM1643956	MCF-7	None	Breast	RELA	74392_sort_peaks.narrowPeak.bed	0.000898218	0.68144	0.103655	9.36031e-10	0.312675	1.52713e-07	1.54683e-05	3.51453e-33	0.00535503	1.63817e-06	0.000898218	1.52713e-07	0.00535503	0.000898218	1.02496e-14	0.00535503	0.00535503	0.00012718	6.23612e-11	3.75713e-12
74393	Homo sapiens	GSM1643955	MCF-7	None	Breast	ESR1	74393_sort_peaks.narrowPeak.bed	0.16005	0.513166	0.513166	0.0346927	0.16005	6.94802e-06	1	0.0346927	1	0.0346927	0.00566379	0.16005	0.0346927	0.0346927	0.0346927	1	0.16005	0.0346927	0.0346927	0.000732855
74394	Homo sapiens	GSM1643954	MCF-7	None	Breast	ESR1	74394_sort_peaks.narrowPeak.bed	0.0069223	0.339308	0.118922	2.37855e-08	0.339308	8.55367e-12	2.69712e-07	8.82295e-20	0.0320513	2.71633e-06	2.69712e-07	0.00123473	2.69712e-07	2.71633e-06	4.98801e-13	0.0320513	0.000186031	0.000186031	2.69712e-07	4.98801e-13
74395	Homo sapiens	GSM1643953	MCF-7	None	Breast	ESR1	74395_sort_peaks.narrowPeak.bed	0.000197832	1	0.0330804	1.50668e-10	0.707864	9.77479e-12	2.94814e-06	2.82311e-18	0.121575	2.95747e-07	2.5876e-05	2.94814e-06	2.63513e-08	2.63513e-08	1.50668e-10	0.00721506	0.000197832	0.000197832	2.10042e-09	9.77479e-12
74396	Homo sapiens	GSM1643952	MCF-7	None	Breast	ESR1	74396_sort_peaks.narrowPeak.bed	0.000155329	1	0.111442	9.29029e-11	0.0292082	9.29029e-11	2.13678e-06	2.52642e-36	0.00106184	2.13678e-06	1.9522e-05	2.05898e-07	0.000155329	0.00106184	7.9562e-16	0.00106184	0.000155329	1.9522e-05	5.78726e-12	3.27402e-13
74397	Homo sapiens	GSM1643951	MCF-7	None	Breast	ESR1	74397_sort_peaks.narrowPeak.bed	0.000236924	0.357105	0.357105	2.9247e-09	0.129667	1.44648e-11	3.55959e-08	1.14251e-16	0.0362838	3.19297e-05	3.19297e-05	3.87591e-07	2.9247e-09	3.87591e-07	3.74885e-06	0.000236924	0.0015112	3.19297e-05	1.44648e-11	4.86531e-14
74398	Homo sapiens	GSM1643950	MCF-7	None	Breast	ESR1	74398_sort_peaks.narrowPeak.bed	0.000224146	1	0.127128	3.24505e-08	0.127128	3.24505e-08	3.48179e-06	1.88675e-22	0.0352684	3.24505e-08	0.000224146	0.000224146	3.48179e-06	0.000224146	1.28214e-11	0.00144283	0.00144283	2.99308e-05	7.71583e-13	1.93507e-10
74399	Homo sapiens	GSM1643949	MCF-7	None	Breast	ESR1	74399_sort_peaks.narrowPeak.bed	2.75162e-05	1	0.123893	1.67451e-10	0.711012	1.7489e-15	3.16265e-06	7.44822e-29	0.00135843	3.16265e-06	2.87718e-08	2.75162e-05	2.75162e-05	3.16265e-06	1.67451e-10	0.00135843	2.75162e-05	3.16265e-06	6.51599e-13	1.67451e-10
74400	Homo sapiens	GSM1643948	MCF-7	None	Breast	ESR1	74400_sort_peaks.narrowPeak.bed	0.000949263	1	0.106169	1.41056e-08	0.106169	1.41056e-08	1.68541e-07	1.31751e-36	0.000949263	1.68541e-07	0.00013586	1.67037e-05	0.000949263	0.000949263	1.20833e-14	0.0272562	0.000949263	0.000949263	7.11264e-11	4.33264e-12
74401	Homo sapiens	GSM1643947	MCF-7	None	Breast	ESR1	74401_sort_peaks.narrowPeak.bed	0.000342561	0.147742	0.000342561	5.76838e-09	0.0437853	3.28626e-16	6.13266e-06	6.22793e-19	0.000342561	5.76838e-09	3.23405e-11	6.13266e-06	4.54128e-10	4.90976e-05	6.13266e-06	0.000342561	4.90976e-05	4.90976e-05	2.09205e-12	1.23361e-13
74402	Homo sapiens	GSM1643946	MCF-7	None	Breast	ESR1	74402_sort_peaks.narrowPeak.bed	0.0597667	0.224045	0.224045	0.000258055	0.000258055	2.75586e-06	2.29431e-07	2.75586e-06	0.0120971	0.224045	2.8794e-05	2.8794e-05	9.34876e-18	0.0120971	2.8794e-05	0.0120971	0.224045	0.0597667	0.0597667	1.09163e-09
74636	Homo sapiens	GSM2574814	MCF-7	None	None	ZMYM3	74636_sort_peaks.narrowPeak.bed	0.000138254	0.106844	1.70468e-05	2.4962e-13	0.000963246	5.83355e-16	9.61031e-19	4.49924e-12	0.00566595	1.45206e-08	1.26215e-14	1.72998e-07	5.83355e-16	2.4962e-13	1.26215e-14	0.00566595	1.09016e-09	1.70468e-05	1.45206e-08	5.83355e-16
74637	Homo sapiens	GSM2574813	MCF-7	None	None	NRF1	74637_sort_peaks.narrowPeak.bed	0.795419	3.25529e-07	2.82816e-06	0.204808	2.82816e-06	0.0704282	0.0704282	0.204808	2.18424e-05	0.204808	0.204808	0.795419	0.0195759	0.000148697	0.795419	0.000883083	0.0704282	0.00451666	0.795419	0.00451666
74638	Homo sapiens	GSM2574812	MCF-7	None	None	NRF1	74638_sort_peaks.narrowPeak.bed	0.472478	3.65378e-09	3.71776e-07	0.0732106	0.00481925	0.0732106	0.0206134	0.472478	0.000954956	0.0732106	0.0206134	0.472478	0.210283	0.00016299	0.472478	0.000954956	0.0732106	0.0206134	0.472478	0.0206134
74639	Homo sapiens	GSM2574805	MCF-7	None	None	KLF10	74639_sort_peaks.narrowPeak.bed	0.00374238	0.0629199	0.00374238	0.189635	0.000114002	0.00374238	0.0629199	0.445441	0.0168498	0.782501	0.445441	0.782501	0.445441	0.000114002	0.189635	0.0629199	0.000703967	0.000114002	0.445441	0.0629199
76100	Homo sapiens	GSM2467229	MCF-7	None	Mammary Gland	ESR1	76100_sort_peaks.narrowPeak.bed	0.000221482	1	0.0350531	1.24924e-11	0.00778464	7.50262e-13	4.10694e-14	3.38293e-39	0.00142849	7.50262e-13	2.58409e-09	3.50311e-07	2.58409e-09	0.000221482	1.5385e-19	0.00778464	3.42675e-06	0.000221482	1.88922e-10	4.10694e-14
76101	Homo sapiens	GSM2467228	MCF-7	None	Mammary Gland	ESR1	76101_sort_peaks.narrowPeak.bed	3.23722e-05	0.357991	0.0365035	1.18169e-16	3.9452e-07	5.01196e-14	1.48412e-11	2.10915e-35	3.80832e-06	1.48412e-11	2.98885e-09	2.98885e-09	9.03369e-13	2.98885e-09	7.37423e-24	3.23722e-05	3.63042e-08	3.63042e-08	1.48412e-11	9.03369e-13
76102	Homo sapiens	GSM2467227	MCF-7	None	Mammary Gland	ESR1	76102_sort_peaks.narrowPeak.bed	2.53881e-05	1	0.120865	9.43439e-12	0.00713616	2.96895e-14	2.03845e-09	1.71846e-39	0.00713616	9.43439e-12	2.5644e-08	2.5644e-08	2.5644e-08	2.88472e-06	3.40798e-24	0.00713616	2.88472e-06	0.000194627	9.43439e-12	2.96895e-14
76103	Homo sapiens	GSM2467226	MCF-7	None	Mammary Gland	ESR1	76103_sort_peaks.narrowPeak.bed	2.32874e-05	1	0.337223	8.03326e-12	0.00678859	8.03326e-12	1.25723e-10	4.07833e-29	0.00678859	2.26664e-08	2.58268e-07	2.26664e-08	1.77951e-09	2.32874e-05	8.82745e-23	0.00678859	2.61365e-06	0.000180723	1.25723e-10	4.66175e-13
76104	Homo sapiens	GSM2467225	MCF-7	None	Mammary Gland	ESR1	76104_sort_peaks.narrowPeak.bed	2.62811e-06	1	0.337521	8.10577e-12	0.00680758	1.79308e-09	4.70712e-13	1.75648e-32	0.00680758	1.79308e-09	2.59876e-07	2.59876e-07	2.59876e-07	0.000181473	2.81396e-21	0.00680758	0.000181473	0.00120939	1.2677e-10	8.10577e-12
76105	Homo sapiens	GSM2467224	MCF-7	None	Mammary Gland	ESR1	76105_sort_peaks.narrowPeak.bed	0.00130875	1	0.70835	2.13204e-09	0.00725474	2.9803e-06	2.13204e-09	6.17342e-29	0.00725474	2.67114e-08	0.00019945	2.9938e-07	2.61228e-05	0.00019945	2.89336e-18	0.12193	0.00019945	0.00130875	2.67114e-08	2.67114e-08
76106	Homo sapiens	GSM2467223	MCF-7	None	Mammary Gland	ESR1	76106_sort_peaks.narrowPeak.bed	0.00721506	0.707864	0.343771	1.50668e-10	0.00129987	1.50668e-10	5.75952e-13	1.29597e-30	0.00721506	2.63513e-08	2.94814e-06	2.94814e-06	2.94814e-06	0.00129987	6.83222e-17	0.00721506	0.000197832	0.00721506	2.10042e-09	2.10042e-09
76107	Homo sapiens	GSM2467222	MCF-7	None	Mammary Gland	ESR1	76107_sort_peaks.narrowPeak.bed	0.00135385	0.710771	0.347335	1.66102e-10	0.00135385	1.08649e-11	1.66102e-10	7.32262e-29	0.00745545	2.85788e-08	3.18141e-07	2.7387e-05	3.14568e-06	2.7387e-05	3.26999e-18	0.00745545	0.000207703	0.0339175	1.66102e-10	1.08649e-11
76108	Homo sapiens	GSM2467221	MCF-7	None	Mammary Gland	ESR1	76108_sort_peaks.narrowPeak.bed	0.0331496	0.708107	0.344068	2.65308e-08	0.0013043	2.11618e-09	2.65308e-08	2.64898e-32	0.00723488	2.65308e-08	2.96418e-06	2.96418e-06	0.00019864	0.0013043	3.81028e-21	0.121753	0.00019864	0.00723488	2.65308e-08	2.65308e-08
76109	Homo sapiens	GSM2467220	MCF-7	None	Mammary Gland	ESR1	76109_sort_peaks.narrowPeak.bed	0.000288071	1	0.0400262	7.72587e-07	1	1.01259e-09	1.01259e-09	7.46579e-13	0.00394547	0.000288071	7.72587e-07	0.00394547	3.02664e-08	0.00394547	1.6518e-05	0.00394547	0.00394547	0.0400262	7.72587e-07	2.93625e-11
76110	Homo sapiens	GSM2467219	MCF-7	None	Mammary Gland	H2AZ	76110_sort_peaks.narrowPeak.bed	0.0722411	0.00471285	0.000929571	0.00471285	2.34051e-05	0.0202502	0.00471285	0.470052	0.000157919	0.208384	0.0202502	0.0722411	0.00471285	0.000929571	0.470052	0.0722411	0.00471285	0.00471285	0.0202502	0.0722411
76111	Homo sapiens	GSM2467218	MCF-7	None	Mammary Gland	H2AZ	76111_sort_peaks.narrowPeak.bed	0.209017	0.00474812	0.000159594	0.000937973	3.09999e-06	0.00474812	0.209017	0.798825	2.36906e-05	0.209017	0.470861	0.0725635	0.00474812	0.0203708	1	0.00474812	0.0203708	0.000937973	0.0725635	0.209017
76112	Homo sapiens	GSM2467217	MCF-7	None	Mammary Gland	H2AZ	76112_sort_peaks.narrowPeak.bed	0.0721338	0.000926784	0.000157364	0.00470114	3.53341e-07	0.00470114	0.208173	1	0.000157364	0.0721338	0.469781	0.208173	0.0721338	0.00470114	0.798148	0.0721338	0.00470114	0.00470114	0.0202101	0.469781
76113	Homo sapiens	GSM2467216	MCF-7	None	Mammary Gland	H2AZ	76113_sort_peaks.narrowPeak.bed	0.0726712	0.000940787	0.000940787	0.0204111	3.11416e-06	0.0204111	0.0726712	1	0.000160156	0.0726712	0.0726712	0.471131	0.0726712	0.209228	1	0.0726712	0.00475992	0.00475992	0.0726712	0.209228
76114	Homo sapiens	GSM2467215	MCF-7	None	Mammary Gland	H2AZ	76114_sort_peaks.narrowPeak.bed	0.0201701	0.0201701	0.00015681	0.000924004	2.8901e-10	0.0720266	0.207963	1	3.51543e-07	0.0720266	0.0720266	0.469511	0.207963	0.00015681	0.469511	0.000924004	2.32165e-05	0.000924004	0.00468945	0.0201701
76115	Homo sapiens	GSM2467214	MCF-7	None	Mammary Gland	H2AZ	76115_sort_peaks.narrowPeak.bed	0.0197726	0.0197726	0.000151361	0.0197726	3.21028e-09	0.00457372	0.466806	1	2.89409e-06	0.0197726	0.205859	0.466806	0.205859	0.00457372	0.796276	0.0197726	2.22925e-05	0.000151361	0.00457372	0.0709589
76116	Homo sapiens	GSM2467213	MCF-7	None	Mammary Gland	H2AZ	76116_sort_peaks.narrowPeak.bed	0.0204918	0.000946434	0.000161285	0.00478359	3.14266e-06	0.0204918	0.0728867	1	3.66158e-07	0.0728867	0.0728867	0.0728867	0.20965	0.00478359	0.47167	0.00478359	2.3979e-05	0.000946434	0.0204918	0.20965
76117	Homo sapiens	GSM2467212	MCF-7	None	Mammary Gland	H2AZ	76117_sort_peaks.narrowPeak.bed	0.208173	0.000926784	0.000157364	0.00470114	0.000157364	0.00470114	0.0721338	0.469781	0.000926784	0.0721338	0.469781	0.0721338	0.0721338	0.00470114	0.469781	0.0721338	0.00470114	0.0202101	0.0721338	0.0721338
76118	Homo sapiens	GSM2467211	MCF-7	None	Mammary Gland	H2AZ	76118_sort_peaks.narrowPeak.bed	0.0046429	0.0046429	2.97497e-06	0.000154611	2.97497e-06	0.0200105	0.20712	0.797299	3.44432e-07	0.20712	0.0715985	0.20712	0.20712	0.000154611	0.20712	0.000912947	0.000154611	0.000912947	0.0200105	0.0200105
76119	Homo sapiens	GSM2467210	MCF-7	None	Mammary Gland	H2AZ	76119_sort_peaks.narrowPeak.bed	0.461099	0.000841032	0.000841032	0.0687441	2.04538e-05	2.04538e-05	0.0687441	1	2.04538e-05	0.461099	0.018955	0.018955	0.000140429	0.0043376	1	0.201457	0.461099	0.018955	0.0687441	0.0043376
76550	Homo sapiens	GSM2137771	MCF-7	Epithelium	None	POLB	76550_sort_peaks.narrowPeak.bed	1	1	1	1	1	1	1	1	1	1	1	1	0.0153317	1	1	1	1	1	1	1
76551	Homo sapiens	GSM2137770	MCF-7	Epithelium	None	POLB	76551_sort_peaks.narrowPeak.bed	1	1	1	1	1	1	1	1	1	1	1	1	1	1	1	1	1	1	1	1
77254	Homo sapiens	GSM2574815	MCF-7	None	None	ZSCAN2	77254_sort_peaks.narrowPeak.bed	0.000130596	0.104658	0.0267047	1.69688e-06	0.314477	1.32102e-08	1.69688e-06	3.96097e-33	1.5888e-07	9.82427e-10	0.000918375	0.0267047	1.5888e-07	1.32102e-08	2.10293e-17	0.00545187	0.000918375	0.000130596	1.5888e-07	1.32102e-08
77255	Homo sapiens	GSM2574811	MCF-7	None	None	DPF1	77255_sort_peaks.narrowPeak.bed	0.41684	1.02663e-05	0.0134855	0.00283226	1.02663e-05	1.02663e-05	0.000503414	1.25913e-07	7.69933e-05	0.0531898	0.000503414	0.0531898	1.20608e-06	9.89516e-10	7.69933e-05	1.02663e-05	7.69933e-05	0.000503414	0.0134855	7.69933e-05
77256	Homo sapiens	GSM2574810	MCF-7	None	None	ZXDC	77256_sort_peaks.narrowPeak.bed	0.000642602	1	0.0214028	1.58948e-12	0.00408479	1.58948e-12	1.61907e-16	8.71811e-29	9.71841e-06	4.52065e-10	6.52224e-09	9.71841e-06	1.61907e-16	2.81899e-11	3.79679e-15	0.00408479	9.64015e-07	9.71841e-06	4.52065e-10	1.61907e-16
77257	Homo sapiens	GSM2574809	MCF-7	None	None	ZNF75A	77257_sort_peaks.narrowPeak.bed	0.00406847	0.0661558	0.000778525	0.196249	1.8435e-05	0.196249	0.78826	0.196249	0.0661558	1	0.78826	0.78826	0.196249	0.0661558	0.454262	0.454262	0.0661558	0.0180113	0.196249	0.0661558
77258	Homo sapiens	GSM2574808	MCF-7	None	None	ZNF701	77258_sort_peaks.narrowPeak.bed	2.83022e-05	0.124968	0.00759825	1.15513e-11	0.00759825	1.75757e-10	1.75757e-10	2.99544e-08	0.00759825	1.15513e-11	3.2661e-06	0.000213644	1.15513e-11	3.31881e-07	2.41867e-09	0.00138613	2.83022e-05	2.99544e-08	2.41867e-09	6.89526e-13
77259	Homo sapiens	GSM2574807	MCF-7	None	None	WDHD1	77259_sort_peaks.narrowPeak.bed	0.00862945	0.133692	0.00862945	4.109e-08	0.000258189	3.42547e-09	0.000258189	4.40984e-07	0.00862945	3.52965e-05	4.40984e-07	0.00862945	3.10272e-15	2.57013e-10	4.40984e-07	0.00162363	3.52965e-05	4.40984e-07	4.20416e-06	2.57013e-10
77260	Homo sapiens	GSM2574806	MCF-7	None	None	WDHD1	77260_sort_peaks.narrowPeak.bed	0.00851773	0.722581	0.0375395	4.28313e-07	4.0967e-06	4.28313e-07	3.45063e-05	0.00159754	0.0375395	3.30532e-09	4.0967e-06	0.0375395	1.67198e-11	3.45063e-05	0.00159754	0.36212	0.000253225	0.00159754	3.45063e-05	1.67198e-11
77363	Homo sapiens	GSM2583862	MCF-7	None	Breast	ZNF516	77363_sort_peaks.narrowPeak.bed	1	1	1	1	1	1	1	1	1	1	1	1	0.0304329	1	1	1	1	1	1	1
81409	Homo sapiens	GSM2747695	MCF-7	Epithelium	Breast	ESR1	81409_sort_peaks.narrowPeak.bed	0.000273552	0.0390488	0.00897075	2.88676e-10	3.77588e-05	3.80996e-09	4.80993e-07	1.11898e-20	3.77588e-05	4.80993e-07	4.52573e-08	3.77588e-05	0.000273552	0.000273552	3.62487e-15	4.54121e-06	4.52573e-08	4.80993e-07	4.80993e-07	1.23155e-12
82007	Homo sapiens	GSM2747710	MCF-7	Epithelium	Breast	CTCF	82007_sort_peaks.narrowPeak.bed	0.0111103	0.00222394	0.000376515	7.72773e-08	6.95864e-06	5.48278e-05	0.0111103	5.48278e-05	6.95864e-06	0.00222394	0.0111103	6.95864e-06	5.48278e-05	0.000376515	0.0111103	5.48278e-05	5.48278e-05	6.95864e-06	0.000376515	0.000376515
82325	Homo sapiens	GSM2747691	MCF-7	Epithelium	Breast	ESR1	82325_sort_peaks.narrowPeak.bed	0.0021645	0.000364469	0.0021645	7.31748e-08	0.0021645	7.40756e-07	7.31748e-08	7.86471e-15	0.000364469	5.27842e-05	5.14651e-10	6.66253e-06	6.46823e-09	0.0021645	7.31748e-08	5.14651e-10	0.000364469	0.000364469	7.31748e-08	3.70419e-11
82326	Homo sapiens	GSM2747692	MCF-7	Epithelium	Breast	ESR1	82326_sort_peaks.narrowPeak.bed	0.000135267	0.685129	0.316879	7.05088e-11	0.106001	1.40035e-08	1.04752e-09	1.90162e-38	0.000135267	4.29188e-12	1.66188e-05	0.000135267	1.66188e-05	0.000135267	3.20889e-20	0.000135267	0.000135267	1.66188e-05	7.05088e-11	5.50399e-16
82327	Homo sapiens	GSM2747693	MCF-7	Epithelium	Breast	ESR1	82327_sort_peaks.narrowPeak.bed	3.9479e-05	0.00920342	0.0398165	7.69432e-14	0.00175903	4.82408e-08	3.11718e-10	4.01744e-15	0.000284198	5.09404e-07	4.82408e-08	0.00175903	4.77861e-06	0.000284198	1.34725e-12	4.77861e-06	5.09404e-07	0.000284198	4.82408e-08	3.11718e-10
82328	Homo sapiens	GSM2747694	MCF-7	Epithelium	Breast	ESR1	82328_sort_peaks.narrowPeak.bed	0.00102446	0.323477	0.0285696	1.24713e-09	0.0285696	1.93122e-07	1.64091e-08	3.07345e-38	0.00102446	1.24713e-09	0.000148816	0.00595483	1.85722e-05	0.00102446	3.04353e-17	0.00102446	1.85722e-05	1.85722e-05	8.52915e-11	5.27517e-12
82330	Homo sapiens	GSM2747696	MCF-7	Epithelium	Breast	ESR1	82330_sort_peaks.narrowPeak.bed	0.00105806	0.693149	0.11127	9.21148e-11	0.029144	2.04587e-07	1.74952e-08	3.73228e-38	0.000154667	9.21148e-11	1.74952e-08	0.00105806	2.12469e-06	0.000154667	1.34571e-18	0.00105806	2.12469e-06	0.000154667	9.21148e-11	9.21148e-11
82331	Homo sapiens	GSM2747697	MCF-7	Epithelium	Breast	ESR1	82331_sort_peaks.narrowPeak.bed	0.00653664	0.527804	0.17067	3.47104e-13	0.000881041	7.23771e-07	5.01861e-08	3.47104e-13	9.74752e-05	9.74752e-05	5.01861e-08	0.000881041	9.07322e-06	9.07322e-06	3.47104e-13	7.23771e-07	9.74752e-05	0.00653664	5.01861e-08	3.059e-09
82424	Homo sapiens	GSM2648921	MCF-7	Epithelium	Breast	ESR1	82424_sort_peaks.narrowPeak.bed	1	1	1	1	1	1	1	1	1	1	1	1	1	1	1	1	1	1	1	1
82425	Homo sapiens	GSM2648922	MCF-7	Epithelium	Breast	ESR1	82425_sort_peaks.narrowPeak.bed	0.000111174	1	0.0987006	7.33293e-15	0.303649	2.81128e-12	7.32412e-10	1.05375e-31	0.00488912	1.01148e-08	1.32274e-05	1.32274e-05	1.37024e-06	1.37024e-06	1.72636e-20	0.000111174	1.32274e-05	1.32274e-05	2.81128e-12	7.33293e-15
82426	Homo sapiens	GSM2648923	MCF-7	Epithelium	Breast	ESR1	82426_sort_peaks.narrowPeak.bed	0.175573	1	0.016032	4.30247e-05	1	9.9939e-10	4.30247e-05	2.01182e-11	0.016032	0.00096797	0.175573	0.175573	1.49597e-06	0.016032	4.30247e-05	0.00096797	4.30247e-05	0.00096797	0.00096797	0.00096797
82427	Homo sapiens	GSM2648924	MCF-7	Epithelium	Breast	ESR1	82427_sort_peaks.narrowPeak.bed	0.000784364	1	0.0977218	6.85151e-15	0.301842	1.41169e-13	1.32147e-06	9.36238e-32	0.000784364	1.19948e-07	1.19948e-07	1.28139e-05	9.66738e-09	1.32147e-06	4.61244e-19	0.000108179	1.28139e-05	1.19948e-07	6.9686e-10	2.65069e-12
82548	Homo sapiens	GSM2296274	MCF-7	Epithelium	Breast	TP53	82548_sort_peaks.narrowPeak.bed	0.000102428	1	0.0789473	0.0113382	1	0.00121385	0.00121385	0.373273	0.0789473	0.0789473	0.0113382	0.00121385	3.28564e-11	7.06747e-06	0.000102428	0.373273	1	0.0789473	0.373273	0.00121385
82636	Homo sapiens	GSM2462038	MCF-7	Epithelium	Breast	FOXN3	82636_sort_peaks.narrowPeak.bed	1	1	1	1	1	1	1	1	1	1	1	1	0.124276	1	1	1	1	1	0.124276	1
82637	Homo sapiens	GSM2462039	MCF-7	Epithelium	Breast	SIN3A	82637_sort_peaks.narrowPeak.bed	1	0.000626695	0.000626695	1	0.0359391	1	1	1	1	1	1	1	0.0359391	1	1	1	1	1	1	1
83179	Homo sapiens	GSM2970405	MCF-7	Epithelium	Breast	ESR1	83179_sort_peaks.narrowPeak.bed	1	1	0.0145305	1	1	1	1	1	1	1	1	1	0.0145305	1	1	1	1	1	1	1
83180	Homo sapiens	GSM2970404	MCF-7	Epithelium	Breast	ESR1	83180_sort_peaks.narrowPeak.bed	0.00117623	0.70072	0.0311083	1.18615e-10	0.00117623	4.35534e-13	2.15945e-08	4.5857e-36	0.0066567	1.18615e-10	1.68712e-09	2.51434e-06	2.47253e-07	0.000175538	2.32806e-24	0.0311083	0.000175538	0.000175538	1.68712e-09	2.29228e-14
83182	Homo sapiens	GSM2970406	MCF-7	Epithelium	Breast	ESR1	83182_sort_peaks.narrowPeak.bed	0.00115991	1	0.115768	2.10025e-08	0.0308419	4.18873e-13	2.10025e-08	4.22678e-36	0.00115991	1.1472e-10	1.1472e-10	2.45907e-06	2.45907e-06	0.00017263	1.87251e-18	0.00658216	0.00017263	0.00017263	1.1472e-10	4.18873e-13
83183	Homo sapiens	GSM2970403	MCF-7	Epithelium	Breast	ESR1	83183_sort_peaks.narrowPeak.bed	2.20772e-05	1	0.115768	4.18873e-13	0.00115991	1.1472e-10	1.1472e-10	6.49585e-38	0.00658216	1.1472e-10	1.63629e-09	2.10025e-08	2.10025e-08	0.00017263	7.51321e-23	0.0308419	0.00017263	0.00017263	1.1472e-10	1.87251e-18
83184	Homo sapiens	GSM2970402	MCF-7	Epithelium	Breast	ESR1	83184_sort_peaks.narrowPeak.bed	1	1	0.0576591	1	1	0.0016396	0.0576591	4.03023e-07	1	0.0576591	1	1	0.0576591	1	1	0.0576591	1	0.0576591	1	1
83186	Homo sapiens	GSM2970409	MCF-7	Epithelium	Breast	ESR1	83186_sort_peaks.narrowPeak.bed	0.00115182	1	0.0307093	1.12816e-10	0.00654511	4.10766e-13	2.0712e-08	2.43537e-34	0.00115182	1.12816e-10	1.12816e-10	2.43183e-06	2.43183e-06	0.00115182	1.82593e-18	0.0307093	2.18629e-05	0.00654511	7.14324e-12	2.15281e-14
83187	Homo sapiens	GSM2970408	MCF-7	Epithelium	Breast	ESR1	83187_sort_peaks.narrowPeak.bed	1	1	0.0522745	0.0522745	1	1	0.00134312	2.22933e-05	1	0.0522745	1	1	0.0522745	0.0522745	0.00134312	0.0522745	0.0522745	1	1	1
83249	Homo sapiens	GSM2877984	MCF-7	Epithelium	Breast	CTCF	83249_sort_peaks.narrowPeak.bed	0.0431357	0.00200569	4.74388e-05	4.74388e-05	0.000332626	0.000332626	0.0431357	4.27954e-10	4.74388e-05	0.00200569	0.0102265	0.00200569	0.00200569	0.00200569	0.0102265	0.00200569	0.00200569	0.000332626	0.000332626	0.00200569
83251	Homo sapiens	GSM2877982	MCF-7	Epithelium	Breast	CTCF	83251_sort_peaks.narrowPeak.bed	0.0107664	0.0448527	0.00213847	5.18966e-05	6.53444e-06	0.0107664	0.0448527	0.0107664	0.00213847	0.00213847	0.0107664	0.00213847	5.18966e-05	0.389299	0.0448527	0.0448527	0.0107664	0.0107664	0.000359216	0.0107664
83252	Homo sapiens	GSM2877980	MCF-7	Epithelium	Breast	CTCF	83252_sort_peaks.narrowPeak.bed	0.00152617	0.0365035	0.00821028	3.80832e-06	0.00821028	3.80832e-06	0.00821028	1.18169e-16	0.00152617	0.00152617	3.23722e-05	0.000239737	3.80832e-06	0.000239737	0.000239737	0.00821028	0.00152617	0.00152617	0.000239737	3.63042e-08
83253	Homo sapiens	GSM2877981	MCF-7	Epithelium	Breast	CTCF	83253_sort_peaks.narrowPeak.bed	0.0461027	0.000379235	0.00223732	0.000379235	7.02595e-06	0.00223732	0.15311	0.0461027	0.000379235	0.0111639	0.0111639	0.00223732	0.000379235	0.393638	0.0461027	0.00223732	0.0461027	0.0461027	0.0461027	0.15311
83427	Homo sapiens	GSM2747706	MCF-7	Epithelium	Breast	ESR1	83427_sort_peaks.narrowPeak.bed	0.000130596	0.683026	0.0267047	1.69688e-06	0.314477	2.18627e-13	9.82427e-10	1.08759e-36	0.000918375	9.82427e-10	1.5888e-07	0.000130596	1.69688e-06	0.000918375	2.87121e-20	0.00545187	0.000130596	1.59529e-05	6.57415e-11	1.09495e-14
83428	Homo sapiens	GSM2747707	MCF-7	Epithelium	Breast	ESR1	83428_sort_peaks.narrowPeak.bed	0.00576675	0.687998	0.027877	1.79879e-07	0.107859	1.14339e-09	1.14339e-09	2.41986e-38	0.000984518	1.51637e-08	1.51637e-08	0.00014191	1.89493e-06	0.000984518	1.03927e-18	0.027877	0.00014191	0.00576675	1.51637e-08	2.65255e-13
83429	Homo sapiens	GSM2747704	MCF-7	Epithelium	Breast	ESR1	83429_sort_peaks.narrowPeak.bed	0.00799548	0.716972	0.035774	3.71839e-07	0.00147671	3.6132e-06	2.04601e-10	1.74678e-19	0.00147671	3.71839e-07	2.04601e-10	0.00799548	2.04601e-10	3.6132e-06	8.23529e-13	0.00147671	0.000230464	0.00799548	3.39907e-08	8.23529e-13
83430	Homo sapiens	GSM2747705	MCF-7	Epithelium	Breast	ESR1	83430_sort_peaks.narrowPeak.bed	0.00100615	0.689552	0.0282535	8.17033e-11	0.321978	5.03507e-12	1.19897e-09	3.78642e-40	0.00100615	8.17033e-11	8.17033e-11	1.87e-07	1.58321e-08	0.00100615	4.05535e-20	0.0282535	0.000145643	0.000145643	1.19897e-09	2.81792e-13
83431	Homo sapiens	GSM2747702	MCF-7	Epithelium	Breast	ESR1	83431_sort_peaks.narrowPeak.bed	0.00545187	0.683026	0.0267047	1.32102e-08	0.104658	9.82427e-10	1.32102e-08	1.59395e-38	0.000918375	9.82427e-10	1.5888e-07	1.59529e-05	1.59529e-05	0.000918375	8.10158e-19	0.0267047	1.59529e-05	0.00545187	1.32102e-08	3.97832e-12
83432	Homo sapiens	GSM2747703	MCF-7	Epithelium	Breast	ESR1	83432_sort_peaks.narrowPeak.bed	6.50275e-06	0.74309	0.0447701	6.25485e-09	0.150035	6.25485e-09	3.55979e-11	2.78052e-20	0.002132	4.96129e-10	7.48768e-15	7.09805e-08	2.32014e-12	0.000357912	4.96129e-10	0.0107403	0.002132	0.000357912	6.25485e-09	1.70474e-17
83433	Homo sapiens	GSM2747700	MCF-7	Epithelium	Breast	ESR1	83433_sort_peaks.narrowPeak.bed	0.00178147	0.730341	0.040126	4.94824e-08	0.139066	4.94824e-08	2.22273e-11	2.00808e-16	0.00929766	4.94824e-08	7.99506e-14	4.87652e-06	2.22273e-11	4.87652e-06	3.21395e-10	0.00929766	0.00178147	0.00929766	5.21174e-07	1.39628e-12
83434	Homo sapiens	GSM2747701	MCF-7	Epithelium	Breast	ESR1	83434_sort_peaks.narrowPeak.bed	0.00155137	0.720491	0.131125	3.75128e-08	0.00831918	3.90924e-06	3.75128e-08	2.56544e-22	0.00155137	4.0631e-07	4.0631e-07	0.000244486	3.75128e-08	3.90924e-06	9.45919e-13	0.00155137	0.00155137	0.00155137	4.0631e-07	2.3035e-10
83698	Homo sapiens	GSM2549503	MCF-7	Epithelium	None	KDM6A	83698_sort_peaks.narrowPeak.bed	0.00324704	1	1	1	1	1	1	1	1	1	1	1	1	0.00324704	1	1	1	1	1	0.00324704
83708	Homo sapiens	GSM2735973	MCF-7	human brest cancer cell line	None	DNMT3A	83708_sort_peaks.narrowPeak.bed	0.00862945	0.00162363	0.723736	3.52965e-05	0.0379136	0.00862945	0.00162363	4.40984e-07	0.133692	0.363592	0.00862945	0.00162363	0.0379136	0.00862945	0.00862945	0.133692	0.723736	0.363592	0.000258189	3.52965e-05
83736	Homo sapiens	GSM2747720	MCF-7	Epithelium	Breast	CTCF	83736_sort_peaks.narrowPeak.bed	0.750287	0.0476284	0.011654	0.156594	0.00236047	0.011654	0.398829	0.000404433	0.000404433	0.750287	0.0476284	0.00236047	0.011654	0.156594	0.0476284	0.011654	0.0476284	0.156594	0.156594	0.156594
83737	Homo sapiens	GSM2747721	MCF-7	Epithelium	Breast	CTCF	83737_sort_peaks.narrowPeak.bed	0.00196286	0.0100508	0.0100508	5.69561e-06	0.000324123	4.6026e-05	0.0100508	0.00196286	0.0100508	0.0425718	0.000324123	4.6026e-05	6.01126e-08	0.00196286	0.0425718	0.0425718	0.0100508	0.000324123	0.00196286	5.69561e-06
83738	Homo sapiens	GSM2747722	MCF-7	Epithelium	Breast	CTCF	83738_sort_peaks.narrowPeak.bed	5.16767e-05	0.000357912	0.000357912	7.09805e-08	6.50275e-06	7.09805e-08	0.000357912	7.20768e-07	0.000357912	0.000357912	0.000357912	7.20768e-07	7.09805e-08	6.50275e-06	0.0107403	5.16767e-05	0.000357912	7.20768e-07	0.002132	5.16767e-05
83739	Homo sapiens	GSM2747723	MCF-7	Epithelium	Breast	CTCF	83739_sort_peaks.narrowPeak.bed	0.00180413	0.00180413	0.00180413	4.0902e-05	4.0902e-05	4.0902e-05	0.00939256	0.000292953	0.00939256	0.00180413	0.00180413	4.97615e-06	4.97615e-06	0.00180413	0.139813	0.139813	0.00939256	0.00939256	0.000292953	4.97615e-06
83740	Homo sapiens	GSM2747724	MCF-7	Epithelium	Breast	CTCF	83740_sort_peaks.narrowPeak.bed	0.000261204	0.00869698	0.0381391	4.26979e-06	3.57779e-05	3.57779e-05	0.134245	0.0381391	0.00869698	0.00163944	0.00163944	3.57779e-05	4.48743e-07	0.00163944	0.00163944	0.724427	0.134245	0.00869698	3.57779e-05	4.26979e-06
83741	Homo sapiens	GSM2747726	MCF-7	Epithelium	Breast	CTCF	83741_sort_peaks.narrowPeak.bed	0.0116264	0.000402998	5.93598e-05	5.93598e-05	7.62107e-06	5.93598e-05	0.0475429	0.0475429	0.000402998	0.0116264	0.0475429	0.000402998	0.000402998	0.0116264	0.0116264	0.000402998	0.0023535	0.000402998	0.0116264	0.0116264
83742	Homo sapiens	GSM2747727	MCF-7	Epithelium	Breast	CTCF	83742_sort_peaks.narrowPeak.bed	0.00209349	0.00209349	0.00209349	5.03733e-05	0.000350169	6.97407e-07	0.00209349	0.0105843	0.0105843	0.0105843	0.000350169	5.03733e-05	6.00718e-09	0.0105843	0.0442761	0.0105843	0.000350169	0.000350169	0.000350169	6.97407e-07
83810	Homo sapiens	GSM2915389	MCF-7	Epithelium	Breast	ESR1	83810_sort_peaks.narrowPeak.bed	0.000849324	1	0.0254445	5.45929e-11	0.308164	1.3821e-07	3.25271e-12	1.41288e-31	0.0051183	1.13154e-08	8.28582e-10	1.43109e-05	1.43109e-05	0.000118958	6.12667e-19	0.0254445	0.000118958	1.43109e-05	1.13154e-08	5.45929e-11
83811	Homo sapiens	GSM2915388	MCF-7	Epithelium	Breast	ESR1	83811_sort_peaks.narrowPeak.bed	0.00138373	1	0.0530456	2.3325e-05	1	0.0530456	0.0530456	0.00138373	1	0.00138373	0.0530456	1	1	1	1	0.00138373	1	0.00138373	2.02911e-11	2.84832e-07
83812	Homo sapiens	GSM2915387	MCF-7	Epithelium	Breast	ESR1	83812_sort_peaks.narrowPeak.bed	0.02612	1	0.133993	2.29127e-07	1	2.29127e-07	3.28159e-11	6.26015e-27	0.00382288	2.29127e-07	0.00382288	0.000442722	3.3532e-06	0.000442722	5.14165e-17	0.000442722	0.000442722	3.3532e-06	1.36021e-08	3.3532e-06
83813	Homo sapiens	GSM2915386	MCF-7	Epithelium	Breast	ESR1	83813_sort_peaks.narrowPeak.bed	0.000862156	1	0.309367	3.38074e-12	0.101827	5.6573e-11	8.56086e-10	4.80232e-35	0.000862156	8.56086e-10	8.56086e-10	0.000121107	1.41954e-07	1.5351e-06	5.94924e-25	0.0256817	1.46122e-05	1.46122e-05	1.16564e-08	8.56086e-10
83814	Homo sapiens	GSM2915385	MCF-7	Epithelium	Breast	ESR1	83814_sort_peaks.narrowPeak.bed	1	1	1	1	1	1	1	1	1	1	1	1	1	1	1	1	1	1	1	1
83815	Homo sapiens	GSM2915384	MCF-7	Epithelium	Breast	ESR1	83815_sort_peaks.narrowPeak.bed	0.113503	1	0.113503	0.0002461	1	0.0002461	0.0002461	4.56522e-13	0.00652849	0.00652849	1	1	0.113503	0.00652849	0.0002461	0.00652849	0.113503	0.00652849	0.0002461	0.0002461
83816	Homo sapiens	GSM2915383	MCF-7	Epithelium	Breast	ESR1	83816_sort_peaks.narrowPeak.bed	0.00105052	1	0.0290157	3.17767e-13	0.110927	1.3175e-09	1.3175e-09	3.57501e-38	0.00105052	1.3175e-09	2.01989e-07	0.00105052	2.10068e-06	1.92329e-05	1.41523e-24	0.00607675	1.92329e-05	0.000153351	1.3175e-09	5.62903e-12
83817	Homo sapiens	GSM2915382	MCF-7	Epithelium	Breast	ESR1	83817_sort_peaks.narrowPeak.bed	0.000918375	1	0.104658	5.0127e-16	0.0267047	9.82427e-10	2.18627e-13	6.83502e-35	0.00545187	1.32102e-08	1.32102e-08	9.82427e-10	9.82427e-10	0.000130596	2.82251e-23	0.000918375	1.5888e-07	1.69688e-06	9.82427e-10	1.09495e-14
83818	Homo sapiens	GSM2915381	MCF-7	Epithelium	Breast	ESR1	83818_sort_peaks.narrowPeak.bed	0.000140072	1	0.107351	9.99428e-19	0.0276898	4.62804e-12	6.04006e-16	5.43473e-33	0.00571619	1.48391e-08	1.76409e-07	1.76409e-07	4.62804e-12	1.7308e-05	1.01446e-24	0.00571619	1.86239e-06	0.000140072	1.11649e-09	2.57328e-13
83819	Homo sapiens	GSM2915380	MCF-7	Epithelium	Breast	ESR1	83819_sort_peaks.narrowPeak.bed	0.000104641	1	0.0397292	9.28588e-12	0.532458	5.60437e-08	9.28588e-12	5.79912e-19	0.0397292	3.46157e-09	5.60437e-08	0.00093359	9.86865e-06	0.000104641	4.08771e-13	0.00093359	9.86865e-06	0.000104641	4.08771e-13	1.62611e-14
84007	Homo sapiens	GSM2915379	MCF-7	Epithelium	Breast	ESR1	84007_sort_peaks.narrowPeak.bed	0.000956163	1	0.040263	4.37308e-13	0.534384	9.87966e-12	2.0068e-10	4.4563e-22	0.00696608	5.86553e-08	9.87966e-12	0.000956163	9.87966e-12	1.02167e-05	6.35017e-16	0.000956163	1.02167e-05	1.02167e-05	9.87966e-12	9.87966e-12
84200	Homo sapiens	GSM2877985	MCF-7	Epithelium	Breast	CTCF	84200_sort_peaks.narrowPeak.bed	0.000311117	0.00189696	0.000311117	5.8368e-07	0.000311117	5.39238e-06	0.00189696	4.82941e-09	0.000311117	4.38772e-05	0.00189696	0.00189696	5.39238e-06	0.00977889	0.00189696	0.00977889	0.00189696	0.000311117	5.39238e-06	5.39238e-06
84569	Homo sapiens	GSM2915376	MCF-7	Epithelium	Breast	ESR1	84569_sort_peaks.narrowPeak.bed	0.0063408	1	0.0376306	2.81428e-09	0.168363	1.50805e-10	7.22102e-12	1.08325e-32	0.000847257	8.57313e-06	6.77842e-07	9.29191e-05	6.77842e-07	9.29191e-05	4.03223e-19	0.0063408	0.000847257	0.000847257	6.77842e-07	4.6585e-08
84927	Homo sapiens	GSM2741762	MCF-7	Epithelium	Breast	ZFX	84927_sort_peaks.narrowPeak.bed	0.193141	0.00012141	0.000742832	0.0174604	2.18476e-09	0.0174604	0.193141	0.00391308	0.000742832	0.0646281	0.0646281	0.785579	0.00391308	2.42831e-07	0.00391308	0.00012141	0.000742832	0.0646281	0.0646281	0.00012141
84928	Homo sapiens	GSM2741763	MCF-7	Epithelium	Breast	ZFX	84928_sort_peaks.narrowPeak.bed	0.140562	0.001827	0.00948813	0.140562	4.4445e-09	0.001827	0.001827	0.00948813	0.000297412	0.140562	0.000297412	0.732136	0.001827	5.20515e-08	0.00948813	0.001827	0.001827	0.140562	0.140562	5.07752e-06
84929	Homo sapiens	GSM2741764	MCF-7	Epithelium	Breast	ZNF711	84929_sort_peaks.narrowPeak.bed	0.0602574	0.000645584	0.0602574	0.000103009	1.04224e-16	0.0602574	0.000645584	0.000645584	1.91542e-07	1.75755e-06	0.00348278	0.0159098	1.75755e-06	6.19486e-13	0.000103009	1.43333e-05	0.000103009	0.00348278	0.000103009	1.91542e-07
84930	Homo sapiens	GSM2741765	MCF-7	Epithelium	Breast	ZNF711	84930_sort_peaks.narrowPeak.bed	0.182472	1.83329e-07	0.00340852	0.000629048	5.79646e-13	0.00340852	0.0594805	0.00340852	9.9927e-05	0.0594805	0.00340852	0.0594805	1.38425e-05	1.55642e-09	0.0156382	1.38425e-05	0.000629048	0.435709	0.0594805	9.9927e-05
85047	Homo sapiens	GSM2970415	MCF-7	Epithelium	Breast	GRHL2	85047_sort_peaks.narrowPeak.bed	0.0472017	0.155623	0.155623	8.43622e-07	0.0115164	6.12631e-10	7.47728e-06	5.83806e-05	0.0115164	2.96958e-12	4.47518e-11	7.47728e-06	0.0115164	0.00232576	0.00232576	0.0472017	0.0472017	0.00232576	2.96958e-12	2.96958e-12
85572	Homo sapiens	GSM1978809	MCF-7	Epithelium	Breast	TRIM28	85572_sort_peaks.narrowPeak.bed	1	1	1	1	1	1	1	1	1	1	1	1	1	1	1	1	1	1	1	1
85923	Homo sapiens	GSM2714249	MCF-7	Epithelium	Breast	TP53	85923_sort_peaks.narrowPeak.bed	1	1	1	1	1	1	1	1	1	1	1	1	1	1	1	1	1	1	1	1
85924	Homo sapiens	GSM2714248	MCF-7	Epithelium	Breast	MYT1	85924_sort_peaks.narrowPeak.bed	0.0434215	0.282522	1	1	1	0.00447454	0.0434215	0.0434215	1	0.282522	0.0434215	0.282522	4.11842e-08	4.11842e-08	0.00447454	1	1	0.282522	1	0.0434215
85954	Homo sapiens	GSM2970407	MCF-7	Epithelium	Breast	ESR1	85954_sort_peaks.narrowPeak.bed	0.000174807	1	0.0310416	7.47423e-12	0.00663801	1.1763e-10	1.67428e-09	4.4933e-36	0.00663801	1.67428e-09	1.1763e-10	2.50042e-06	2.45714e-07	0.00117213	2.48242e-21	0.0310416	0.000174807	0.00117213	1.67428e-09	1.09065e-15
86156	Homo sapiens	GSM2406726	MCF-7	Epithelium	Breast	AHR	86156_sort_peaks.narrowPeak.bed	0.0114984	1	0.0796579	2.10961e-08	1	0.000104961	0.00123738	7.2804e-06	0.0796579	0.0114984	7.2804e-06	0.374814	0.00123738	7.2804e-06	7.2804e-06	1	0.0114984	0.0114984	0.00123738	7.2804e-06
86157	Homo sapiens	GSM2406727	MCF-7	Epithelium	Breast	AHR	86157_sort_peaks.narrowPeak.bed	0.00586881	0.689552	0.0282535	1.96149e-06	1	1.87e-07	8.17033e-11	1.58321e-08	0.108878	1.87e-07	1.96149e-06	1.96149e-06	1.81121e-05	0.000145643	1.87e-07	0.689552	0.0282535	0.108878	1.81121e-05	1.96149e-06
86158	Homo sapiens	GSM2406724	MCF-7	Epithelium	Breast	AHRR	86158_sort_peaks.narrowPeak.bed	1	1	1	1	1	1	1	0.0406343	1	1	1	1	1	0.0406343	1	1	1	1	1	0.0406343
86159	Homo sapiens	GSM2406725	MCF-7	Epithelium	Breast	AHRR	86159_sort_peaks.narrowPeak.bed	0.551	1	0.551	0.00117276	0.00816357	0.0451184	0.000138382	0.0451184	0.00816357	0.18843	0.18843	0.000138382	1.17016e-06	0.00816357	0.0451184	1	0.0451184	0.18843	0.18843	0.00117276
86160	Homo sapiens	GSM2406722	MCF-7	Epithelium	Breast	AHR	86160_sort_peaks.narrowPeak.bed	1	1	0.0599577	0.00177534	1	0.0599577	0.0599577	0.00177534	1	1	1	1	0.00177534	0.0599577	0.0599577	1	1	1	1	0.0599577
86211	Homo sapiens	GSM2670864	MCF-7	Epithelium	Breast	ESR1	86211_sort_peaks.narrowPeak.bed	0.027942	0.483396	0.027942	2.79591e-07	0.000498873	2.79591e-07	2.79591e-07	2.42261e-15	0.027942	4.86231e-05	9.13449e-10	0.00419644	1.70481e-08	2.79591e-07	4.86231e-05	1.70481e-08	0.00419644	0.000498873	1.70481e-08	4.34006e-11
86212	Homo sapiens	GSM2670862	MCF-7	Epithelium	Breast	ESR1	86212_sort_peaks.narrowPeak.bed	0.591733	1	0.591733	0.000251834	0.591733	0.0119128	2.66479e-06	2.66479e-06	0.591733	0.00190997	2.66479e-06	1.47106e-13	0.00190997	0.222547	2.66479e-06	1	0.0119128	0.222547	0.0591163	0.0119128
86213	Homo sapiens	GSM2670863	MCF-7	Epithelium	Breast	ESR1	86213_sort_peaks.narrowPeak.bed	1.65343e-05	0.684867	0.0271331	1.03918e-09	0.684867	6.98961e-11	4.25148e-12	2.26593e-26	0.00556642	1.03918e-09	1.65343e-05	1.66351e-07	1.3902e-08	0.00094233	5.4402e-16	0.0271331	0.00094233	0.000134675	6.98961e-11	8.88373e-19
86282	Homo sapiens	GSM2648917	MCF-7	Epithelium	Breast	ESR1	86282_sort_peaks.narrowPeak.bed	0.000171191	1	0.115419	7.14324e-12	0.115419	1.12816e-10	1.6114e-09	4.05764e-36	0.00654511	1.6114e-09	2.43183e-06	2.43183e-06	2.18629e-05	2.18629e-05	1.82593e-18	0.00115182	0.000171191	0.000171191	1.12816e-10	2.15281e-14
86283	Homo sapiens	GSM2648916	MCF-7	Epithelium	Breast	ESR1	86283_sort_peaks.narrowPeak.bed	0.000162072	1	0.113164	6.34472e-12	0.329462	1.01129e-10	1.01129e-10	1.88246e-34	0.00630786	1.45777e-09	2.26102e-06	2.19412e-07	2.05124e-05	2.26102e-06	5.69205e-20	0.00110027	0.000162072	0.00110027	1.45777e-09	3.61508e-13
86735	Homo sapiens	GSM2797088	MCF-7	Epithelium	Breast	AR	86735_sort_peaks.narrowPeak.bed	7.56059e-05	1	0.0200992	3.6322e-10	0.650364	5.34514e-09	6.16044e-14	2.49671e-27	0.00376394	8.21806e-07	8.44892e-06	3.6322e-10	3.6322e-10	8.44892e-06	5.34514e-09	7.56059e-05	0.00376394	8.44892e-06	7.0341e-08	3.6322e-10
86736	Homo sapiens	GSM2797089	MCF-7	Epithelium	Breast	NR3C1	86736_sort_peaks.narrowPeak.bed	0.000124944	0.680379	0.311472	9.06211e-10	0.311472	1.22752e-08	9.80637e-15	8.08956e-22	0.00529116	1.60002e-06	6.01967e-11	1.48721e-07	1.22752e-08	1.22752e-08	3.61601e-12	0.311472	0.311472	0.00529116	0.000124944	1.97255e-13
86828	Homo sapiens	GSM2877979	MCF-7	Epithelium	Breast	CTCF	86828_sort_peaks.narrowPeak.bed	0.0431357	0.0102265	0.00200569	4.74388e-05	0.000332626	0.000332626	0.14622	0.00200569	0.000332626	0.0102265	0.0102265	0.000332626	0.000332626	0.0431357	0.14622	0.0431357	0.0102265	0.0102265	0.000332626	0.00200569
87110	Homo sapiens	GSM2970416	MCF-7	Epithelium	Breast	GRHL2	87110_sort_peaks.narrowPeak.bed	0.650074	0.0855304	0.650074	0.0200481	0.000578476	8.40122e-06	7.52384e-05	0.0855304	0.0855304	0.00375149	8.16519e-07	7.52384e-05	7.52384e-05	0.000578476	8.40122e-06	0.0855304	0.0855304	0.00375149	0.0855304	0.000578476
87111	Homo sapiens	GSM2970417	MCF-7	Epithelium	Breast	GRHL2	87111_sort_peaks.narrowPeak.bed	0.0107403	0.389009	0.150035	7.20768e-07	0.0447701	2.32014e-12	7.20768e-07	5.16767e-05	0.0107403	2.32014e-12	3.55979e-11	6.50275e-06	0.000357912	5.16767e-05	0.002132	0.0447701	0.0447701	0.002132	2.32014e-12	3.55979e-11
87112	Homo sapiens	GSM2970414	MCF-7	Epithelium	Breast	GRHL2	87112_sort_peaks.narrowPeak.bed	0.00036845	0.15157	0.0454336	7.45202e-08	0.0109507	2.48474e-12	5.34582e-05	6.76e-06	0.00218418	8.09937e-15	2.48474e-12	6.76e-06	0.15157	5.34582e-05	0.00218418	0.0454336	0.0109507	0.00218418	8.09937e-15	8.09937e-15
87114	Homo sapiens	GSM2970412	MCF-7	Epithelium	Breast	ESR1	87114_sort_peaks.narrowPeak.bed	2.22932e-05	1	0.0309749	7.40693e-12	0.0309749	7.40693e-12	7.40693e-12	2.63494e-34	0.00116805	2.12967e-08	1.16653e-10	2.44183e-07	1.66153e-09	0.00116805	1.92022e-18	0.0309749	2.22932e-05	0.00116805	1.66153e-09	4.74884e-17
87115	Homo sapiens	GSM2970413	MCF-7	Epithelium	Breast	ESR1	87115_sort_peaks.narrowPeak.bed	0.0198953	0.277697	0.0850696	3.50575e-10	0.00371434	8.25946e-06	8.25946e-06	5.17559e-09	0.0198953	8.00832e-07	0.0198953	8.25946e-06	8.25946e-06	0.0198953	4.27066e-18	0.277697	0.277697	0.0198953	8.25946e-06	5.17559e-09
87116	Homo sapiens	GSM2970410	MCF-7	Epithelium	Breast	ESR1	87116_sort_peaks.narrowPeak.bed	0.000156659	1	0.111786	9.44976e-11	0.0293369	9.44976e-11	9.44976e-11	3.9808e-38	0.00106944	1.78712e-08	1.78712e-08	1.97168e-05	2.0854e-07	0.00106944	5.11025e-20	0.0293369	0.000156659	0.00616492	9.44976e-11	3.52055e-17
87117	Homo sapiens	GSM2970411	MCF-7	Epithelium	Breast	ESR1	87117_sort_peaks.narrowPeak.bed	1	1	0.0165449	1.62374e-06	0.17826	4.59135e-05	4.59135e-05	6.31464e-15	0.17826	0.17826	0.0165449	0.00101571	4.59135e-05	0.0165449	4.59135e-05	0.00101571	0.0165449	0.17826	0.17826	0.00101571
87118	Homo sapiens	GSM2970418	MCF-7	Epithelium	Breast	GRHL2	87118_sort_peaks.narrowPeak.bed	0.0109772	0.391615	0.151762	7.49736e-08	0.0455169	6.64364e-09	7.49736e-08	5.36845e-05	0.0455169	2.50606e-12	2.50606e-12	7.57095e-07	0.000369784	5.36845e-05	0.000369784	0.0455169	0.0455169	0.00219077	2.50606e-12	5.29919e-10
87119	Homo sapiens	GSM2970419	MCF-7	Epithelium	Breast	GRHL2	87119_sort_peaks.narrowPeak.bed	0.001827	0.374449	0.0407492	3.41574e-10	0.001827	5.20515e-08	0.000297412	0.000297412	0.00948813	4.4445e-09	5.07752e-06	4.16295e-05	5.45433e-07	5.07752e-06	0.00948813	0.00948813	0.0407492	0.000297412	5.20515e-08	2.3745e-11
87300	Homo sapiens	GSM2944129	MCF-7	Epithelium	Breast	TP53	87300_sort_peaks.narrowPeak.bed	0.00462389	0.0957766	0.0957766	1.20195e-05	0.298225	1.20195e-05	0.000749015	0.0957766	0.0235387	0.298225	0.000102387	0.0235387	4.0515e-11	0.000102387	0.0957766	0.0957766	0.0235387	0.000749015	0.00462389	1.20195e-05
87301	Homo sapiens	GSM2944128	MCF-7	Epithelium	Breast	TP53	87301_sort_peaks.narrowPeak.bed	1	1	1	0.0145305	1	1	0.0145305	1	1	1	1	1	0.0145305	1	0.0145305	1	1	1	1	0.0145305
87303	Homo sapiens	GSM2944127	MCF-7	Epithelium	Breast	TP53	87303_sort_peaks.narrowPeak.bed	1	1	1	1	1	0.0660602	1	1	1	1	1	1	4.59448e-05	0.0660602	1	1	1	1	1	1
87304	Homo sapiens	GSM2944126	MCF-7	Epithelium	Breast	TP53	87304_sort_peaks.narrowPeak.bed	0.00488912	0.673392	0.673392	1.37024e-06	0.024567	1.24935e-07	1.32274e-05	0.00488912	0.303649	0.00488912	0.000111174	1.24935e-07	4.77177e-11	0.000111174	1.32274e-05	1	1	0.303649	0.024567	1.24935e-07
87487	Homo sapiens	GSM2877990	MCF-7	Epithelium	Breast	CTCF	87487_sort_peaks.narrowPeak.bed	1	0.0470317	0.0114617	0.748822	5.7896e-05	0.0114617	0.396813	0.0470317	0.00231198	0.155236	0.0470317	0.0470317	0.0114617	0.748822	0.396813	5.7896e-05	0.155236	0.396813	0.0470317	0.396813
87488	Homo sapiens	GSM2877993	MCF-7	Epithelium	Breast	CTCF	87488_sort_peaks.narrowPeak.bed	0.751329	0.00239557	0.0480572	0.400267	0.000411665	0.0117927	0.400267	0.0480572	0.0480572	0.400267	0.0480572	0.0117927	0.0480572	0.751329	0.400267	0.00239557	0.157566	0.0480572	0.0480572	0.400267
87644	Homo sapiens	GSM2747715	MCF-7	Epithelium	Breast	CTCF	87644_sort_peaks.narrowPeak.bed	0.00187342	0.00968129	0.00187342	5.70678e-07	5.28561e-06	5.28561e-06	0.00968129	5.70678e-07	0.000306493	4.31169e-05	0.000306493	5.28561e-06	5.28561e-06	4.31169e-05	0.00968129	0.000306493	5.28561e-06	4.31169e-05	5.28561e-06	5.70678e-07
87645	Homo sapiens	GSM2747714	MCF-7	Epithelium	Breast	CTCF	87645_sort_peaks.narrowPeak.bed	0.00181554	0.0405929	0.00944026	0.000295176	0.000295176	0.000295176	0.140188	0.00181554	0.00944026	0.00181554	0.00181554	4.12644e-05	5.39278e-07	0.00944026	0.0405929	0.373864	0.00944026	0.00944026	0.000295176	5.39278e-07
87646	Homo sapiens	GSM2747717	MCF-7	Epithelium	Breast	CTCF	87646_sort_peaks.narrowPeak.bed	0.000296292	0.00946417	0.00182126	5.42348e-07	5.42348e-07	5.42348e-07	0.00946417	0.00182126	4.14466e-05	0.00946417	0.00182126	5.05201e-06	4.14466e-05	0.00182126	0.00946417	0.00946417	0.000296292	0.000296292	0.000296292	5.42348e-07
87647	Homo sapiens	GSM2747716	MCF-7	Epithelium	Breast	CTCF	87647_sort_peaks.narrowPeak.bed	0.0110836	0.00221728	0.00221728	7.7375e-07	5.45975e-05	5.45975e-05	0.0110836	0.0110836	0.00221728	0.0110836	0.0110836	5.45975e-05	6.92519e-06	0.0110836	0.0458511	0.0110836	0.0110836	0.000375161	0.00221728	0.00221728
87650	Homo sapiens	GSM2747713	MCF-7	Epithelium	Breast	CTCF	87650_sort_peaks.narrowPeak.bed	0.15061	0.0108188	0.0450182	0.0450182	5.23388e-05	0.0450182	0.15061	0.15061	0.00215145	0.15061	0.0450182	0.00215145	0.00215145	0.389878	0.15061	0.0450182	0.0450182	0.0450182	0.0450182	0.0450182
87651	Homo sapiens	GSM2747712	MCF-7	Epithelium	Breast	CTCF	87651_sort_peaks.narrowPeak.bed	0.00239557	0.0117927	0.0117927	8.90046e-07	6.08543e-05	6.08543e-05	0.000411665	6.08543e-05	0.0480572	6.08543e-05	0.000411665	0.000411665	6.08543e-05	0.000411665	0.0117927	0.00239557	0.00239557	7.84119e-06	0.000411665	0.000411665
87685	Homo sapiens	GSM2915398	MCF-7	Epithelium	Breast	SUMO2	87685_sort_peaks.narrowPeak.bed	0.124276	0.124276	0.124276	1	0.124276	0.00786275	0.124276	0.124276	1	1	0.000326579	1	0.00786275	0.00786275	0.124276	0.124276	1	1	0.124276	0.00786275
87687	Homo sapiens	GSM2915390	MCF-7	Epithelium	Breast	ESR1	87687_sort_peaks.narrowPeak.bed	0.0272727	1	0.0272727	0.000357161	1	0.0272727	1	1	1	0.0272727	0.0272727	1	1	1	0.0272727	1	1	0.0272727	2.96918e-06	0.000357161
87688	Homo sapiens	GSM2915391	MCF-7	Epithelium	Breast	ESR1	87688_sort_peaks.narrowPeak.bed	0.000143145	1	0.0280021	4.85027e-12	0.0280021	7.89324e-11	2.70665e-13	2.52773e-38	0.000991689	1.53837e-08	1.82226e-07	1.9169e-06	1.82226e-07	0.000143145	2.86416e-26	0.00580063	1.9169e-06	0.000143145	1.53837e-08	1.37655e-14
87689	Homo sapiens	GSM2915392	MCF-7	Epithelium	Breast	ESR1	87689_sort_peaks.narrowPeak.bed	1.20195e-05	1	0.0957766	5.97571e-15	0.0957766	4.0515e-11	4.0515e-11	6.09221e-41	0.000749015	8.82527e-09	1.10497e-07	1.10497e-07	8.82527e-09	0.000102387	3.79729e-30	0.00462389	1.10497e-07	0.000102387	8.82527e-09	1.24256e-13
87693	Homo sapiens	GSM2915396	MCF-7	Epithelium	Breast	SUMO2	87693_sort_peaks.narrowPeak.bed	0.0232292	0.209845	0.00170785	0.00170785	0.0232292	3.93775e-06	0.00170785	0.00170785	0.209845	0.209845	3.93775e-06	0.209845	9.2649e-05	1.36277e-07	9.2649e-05	0.209845	0.00170785	0.209845	0.00170785	9.2649e-05
87747	Homo sapiens	GSM2406723	MCF-7	Epithelium	Breast	AHR	87747_sort_peaks.narrowPeak.bed	8.44742e-05	0.656979	0.00405842	9.61124e-06	1	9.51903e-07	2.76618e-11	3.70808e-15	0.0892556	9.51903e-07	4.44294e-10	9.61124e-06	6.42019e-09	8.44742e-05	9.51903e-07	0.285853	0.0212966	0.285853	8.44742e-05	4.44294e-10
87946	Homo sapiens	GSM2915377	MCF-7	Epithelium	Breast	ESR1	87946_sort_peaks.narrowPeak.bed	0.0656293	1	0.0656293	6.20466e-05	1	8.8751e-09	8.8751e-09	4.12301e-25	0.00849601	3.84439e-06	0.00849601	0.000818254	0.000818254	3.84439e-06	8.8751e-09	0.000818254	0.000818254	0.000818254	1.99771e-07	3.84439e-06
87947	Homo sapiens	GSM2915375	MCF-7	Epithelium	Breast	ESR1	87947_sort_peaks.narrowPeak.bed	0.00399304	1	0.0210326	2.63809e-11	0.284343	1.47928e-12	4.25393e-10	8.01803e-36	8.24774e-05	4.25393e-10	9.34769e-06	8.24774e-05	9.34769e-06	8.24774e-05	5.75875e-18	0.000624818	8.24774e-05	8.24774e-05	4.25393e-10	1.47928e-12
87948	Homo sapiens	GSM2915378	MCF-7	Epithelium	Breast	ESR1	87948_sort_peaks.narrowPeak.bed	0.000214503	0.712693	0.0344825	1.16526e-11	0.00139079	3.78953e-14	1.77177e-10	1.84749e-30	0.00139079	1.77177e-10	2.43656e-09	3.28363e-06	2.43656e-09	0.000214503	1.38904e-19	0.0076188	2.8435e-05	0.000214503	6.96043e-13	3.78953e-14
88132	Homo sapiens	GSM2747711	MCF-7	Epithelium	Breast	CTCF	88132_sort_peaks.narrowPeak.bed	0.00195075	0.00195075	0.00195075	5.63941e-06	4.56289e-05	6.13889e-07	0.0424115	0.00195075	0.0424115	0.010001	0.000321727	5.63941e-06	5.93699e-08	4.56289e-05	0.144515	0.144515	0.00195075	0.000321727	0.00195075	6.13889e-07
88275	Homo sapiens	GSM2877977	MCF-7	Epithelium	Breast	CTCF	88275_sort_peaks.narrowPeak.bed	0.0115713	0.000400142	0.000400142	7.54888e-06	0.0023396	0.0023396	0.156011	0.156011	0.0023396	0.0023396	0.0023396	0.0023396	0.0023396	0.397965	0.0115713	0.0023396	0.0115713	0.0115713	0.0023396	0.0473721
88328	Homo sapiens	GSM2714251	MCF-7	Epithelium	Breast	TP53	88328_sort_peaks.narrowPeak.bed	0.0115521	0.375327	0.375327	0.375327	1	0.0115521	0.0115521	0.000105815	0.375327	0.0798952	0.0798952	0.00124529	2.13802e-08	4.28707e-07	0.00124529	0.375327	1	0.0798952	1	0.0798952
88332	Homo sapiens	GSM2807187	MCF-7	Epithelium	Breast	KDM1A	88332_sort_peaks.narrowPeak.bed	0.075894	1	1	1	1	1	1	1	1	1	1	1	0.075894	0.075894	1	1	1	1	1	0.075894
88334	Homo sapiens	GSM2807188	MCF-7	Epithelium	Breast	KDM1A	88334_sort_peaks.narrowPeak.bed	0.0863709	1	0.00373468	0.00373468	0.000105318	1	1	0.0863709	2.1678e-06	0.0863709	0.0863709	1	1	0.00373468	1	0.00373468	0.000105318	0.0863709	1	0.0863709
88335	Homo sapiens	GSM2648915	MCF-7	Epithelium	Breast	ESR1	88335_sort_peaks.narrowPeak.bed	0.00108863	0.695186	0.112647	3.50946e-13	0.328565	1.81855e-14	1.8514e-08	9.92779e-33	0.00625398	1.8514e-08	2.22311e-06	0.000160024	0.000160024	2.02109e-05	1.49068e-18	0.00625398	0.000160024	0.00108863	1.42425e-09	6.17251e-12
88336	Homo sapiens	GSM2648914	MCF-7	Epithelium	Breast	ESR1	88336_sort_peaks.narrowPeak.bed	0.00719528	0.70762	0.121397	2.08477e-09	0.343474	1.49443e-10	2.08477e-09	2.55252e-32	0.00129544	2.93945e-07	0.000197027	2.93217e-06	0.000197027	0.000197027	3.06161e-14	0.00129544	0.00129544	0.00129544	2.08477e-09	1.49443e-10
88345	Homo sapiens	GSM2648919	MCF-7	Epithelium	Breast	ESR1	88345_sort_peaks.narrowPeak.bed	0.00115586	1	0.115593	2.17549e-14	0.115593	7.20834e-12	1.6238e-09	4.14138e-36	0.00656362	7.20834e-12	2.19698e-05	2.08568e-08	2.44542e-06	2.39641e-07	7.40345e-23	0.00115586	2.19698e-05	0.000171909	1.13765e-10	7.20834e-12
88349	Homo sapiens	GSM2648918	MCF-7	Epithelium	Breast	ESR1	88349_sort_peaks.narrowPeak.bed	0.00115586	1	0.115593	2.17549e-14	0.115593	4.14801e-13	1.13765e-10	4.14138e-36	0.00656362	1.13765e-10	2.44542e-06	2.19698e-05	2.08568e-08	2.44542e-06	5.79621e-26	0.00115586	2.19698e-05	0.000171909	1.13765e-10	4.14801e-13
88372	Homo sapiens	GSM2747698	MCF-7	Epithelium	Breast	ESR1	88372_sort_peaks.narrowPeak.bed	0.000121649	0.67878	0.101992	8.6309e-10	0.101992	1.54423e-06	1.1743e-08	7.70956e-37	0.000865387	8.6309e-10	1.46883e-05	0.000865387	0.000121649	0.000121649	1.72073e-17	0.000865387	1.46883e-05	1.46883e-05	8.6309e-10	3.41346e-12
88438	Homo sapiens	GSM2915393	MCF-7	Epithelium	Breast	SUMO2	88438_sort_peaks.narrowPeak.bed	0.0765248	0.260474	0.0765248	5.48537e-07	0.00305773	5.48537e-07	3.22976e-09	0.000449484	0.0765248	0.260474	4.46747e-08	0.000449484	1.21407e-11	0.000449484	0.000449484	0.632208	0.00305773	0.00305773	0.0171298	5.48537e-07
88440	Homo sapiens	GSM2915394	MCF-7	Epithelium	Breast	SUMO2	88440_sort_peaks.narrowPeak.bed	0.003085	0.454095	0.0223617	3.00684e-05	0.0223617	2.25767e-06	1.45135e-07	2.25767e-06	0.0223617	0.000336489	2.25767e-06	0.003085	3.00684e-05	3.00684e-05	1.45135e-07	0.0223617	0.003085	2.25767e-06	0.12151	3.00684e-05
88441	Homo sapiens	GSM2915395	MCF-7	Epithelium	Breast	SUMO2	88441_sort_peaks.narrowPeak.bed	0.0146686	0.402419	0.0146686	0.00172746	0.0146686	8.39967e-11	7.79056e-07	1.22048e-05	0.0146686	0.00172746	4.25487e-08	0.0146686	2.01742e-09	7.79056e-07	0.000160519	0.0146686	0.0146686	0.0930313	0.000160519	4.25487e-08
88442	Homo sapiens	GSM2915397	MCF-7	Epithelium	Breast	SUMO2	88442_sort_peaks.narrowPeak.bed	0.000629572	0.323605	0.0070104	0.058006	0.058006	2.56718e-06	1.24209e-07	0.000629572	0.323605	0.0070104	0.000629572	0.058006	5.13647e-09	5.13647e-09	0.000629572	0.323605	0.323605	0.000629572	0.000629572	5.13647e-09
88558	Homo sapiens	GSM2590071	MCF-7	Epithelium	Breast	ZEB1	88558_sort_peaks.narrowPeak.bed	1	1	1	1	1	1	1	1	1	1	1	1	1	1	1	1	1	1	1	1
88587	Homo sapiens	GSM2671292	MCF-7	Epithelium	Breast	T	88587_sort_peaks.narrowPeak.bed	0.000284198	0.370936	0.138321	0.00920342	0.729439	3.9479e-05	0.000284198	5.09404e-07	0.0398165	0.00175903	0.00920342	3.9479e-05	4.77861e-06	4.77861e-06	4.08748e-09	0.138321	0.138321	0.0398165	0.370936	0.00175903
88588	Homo sapiens	GSM2671293	MCF-7	Epithelium	Breast	T	88588_sort_peaks.narrowPeak.bed	0.00825372	0.358582	0.0366505	0.0366505	0.719791	3.26701e-05	0.00825372	3.992e-07	0.0366505	0.00153621	0.00153621	0.000241628	3.84841e-06	3.84841e-06	3.03231e-09	0.130578	0.130578	0.0366505	0.719791	0.0366505
88589	Homo sapiens	GSM2671290	MCF-7	Epithelium	Breast	T	88589_sort_peaks.narrowPeak.bed	0.033044	1	0.248273	1	1	0.033044	0.033044	0.248273	0.248273	0.033044	0.033044	1	4.17989e-07	1.47071e-08	0.033044	0.248273	1	0.248273	1	0.033044
88590	Homo sapiens	GSM2671291	MCF-7	Epithelium	Breast	T	88590_sort_peaks.narrowPeak.bed	0.00165005	0.365063	0.0382898	0.0382898	0.724886	4.31403e-06	0.00165005	3.54956e-09	0.00874219	0.00026323	0.00165005	0.00026323	4.31403e-06	3.61018e-05	3.54956e-09	0.0382898	0.134613	0.0382898	0.724886	0.0382898
88591	Homo sapiens	GSM2671296	MCF-7	Epithelium	Breast	T	88591_sort_peaks.narrowPeak.bed	0.00198725	0.738107	0.145651	0.0101509	0.738107	4.6829e-05	0.0428935	5.80945e-06	0.0101509	0.0428935	0.00032896	0.00032896	5.80945e-06	5.80945e-06	5.35271e-09	0.145651	0.145651	0.0428935	0.145651	0.0101509
88593	Homo sapiens	GSM2671294	MCF-7	Epithelium	Breast	T	88593_sort_peaks.narrowPeak.bed	0.000228644	0.7165	0.128033	0.0356291	0.354445	3.57523e-06	0.00146697	3.57523e-06	0.0356291	0.007953	3.06323e-05	3.06323e-05	3.67443e-07	3.06323e-05	3.35442e-08	0.354445	0.128033	0.0356291	0.7165	0.00146697
88917	Homo sapiens	GSM2747725	MCF-7	Epithelium	Breast	CTCF	88917_sort_peaks.narrowPeak.bed	0.0105069	0.0440303	0.000346348	0.00207443	6.22344e-06	0.000346348	0.741151	0.00207443	4.97321e-05	0.000346348	0.0440303	0.0440303	0.00207443	0.000346348	0.148314	0.0105069	4.97321e-05	4.97321e-05	4.97321e-05	0.00207443

## Sheet: T47D_E2top_TF
ID	Species	GSMID	Cell_line	Cell_type	Tissue_type	Factor	File	Topic_1PValue_	Topic_2PValue_	Topic_3PValue_	Topic_4PValue_	Topic_5PValue_	Topic_6PValue_	Topic_7PValue_	Topic_8PValue_	Topic_9PValue_	Topic_10PValue_	Topic_11PValue_	Topic_12PValue_	Topic_13PValue_	Topic_14PValue_	Topic_15PValue_	Topic_16PValue_	Topic_17PValue_	Topic_18PValue_	Topic_19PValue_	Topic_20PValue_
33130	Homo sapiens	GSM986090	ZR-75-1	Epithelium	Mammary Gland	ESR1	33130_sort_peaks.narrowPeak.bed	0.452584	1	0.12061	0.12061	0.000329553	2.212e-14	0.00303519	0.12061	0.12061	0.12061	0.0220994	0.12061	0.452584	0.0220994	0.12061	0.12061	0.12061	0.452584	0.0220994	2.62907e-22
33147	Homo sapiens	GSM986089	ZR-75-1	Epithelium	Mammary Gland	ESR1	33147_sort_peaks.narrowPeak.bed	0.663907	0.0931371	0.0931371	0.663907	0.000702569	1.04637e-20	9.48577e-05	0.000702569	9.86008e-08	0.0226225	9.86008e-08	0.0226225	0.0931371	0.00439062	0.000702569	0.0931371	0.0931371	1.09978e-05	9.48577e-05	5.29865e-32
37140	Homo sapiens	GSM951870	ZR-75-1	Epithelium	Mammary Gland	HSF1	37140_sort_peaks.narrowPeak.bed	5.06796e-05	1	1	0.0173562	0.00109283	1	0.0173562	5.06796e-05	0.0173562	5.06796e-05	0.182423	0.00109283	5.06796e-05	0.00109283	0.0173562	0.0173562	0.0173562	0.00109283	5.06796e-05	0.0173562
37148	Homo sapiens	GSM951871	ZR-75-1	Epithelium	Mammary Gland	HSF1	37148_sort_peaks.narrowPeak.bed	1.19768e-05	1	0.256708	0.0354537	0.000223441	0.256708	0.256708	0.000223441	0.0354537	0.000223441	0.000223441	1.19768e-05	0.000223441	0.00327185	0.0354537	0.00327185	0.00327185	0.00327185	5.23445e-07	0.0354537
40371	Homo sapiens	GSM631485	ZR-75-1	Epithelium	Mammary Gland	ESR1	40371_sort_peaks.narrowPeak.bed	0.693431	0.326501	1.95304e-05	0.693431	0.000155388	1.67332e-21	0.000155388	1.34955e-09	9.29617e-11	0.326501	5.7911e-12	1.95304e-05	0.0292144	0.00106219	1.95304e-05	0.326501	0.000155388	1.76296e-08	0.00613121	8.68125e-33
40372	Homo sapiens	GSM631487	ZR-75-1	Epithelium	Mammary Gland	ESR1	40372_sort_peaks.narrowPeak.bed	0.70402	0.1188	2.70581e-06	0.339103	0.000185493	2.32405e-18	0.00123175	2.68532e-07	2.40048e-05	0.339103	8.49878e-12	2.40048e-05	0.0069089	0.00123175	2.70581e-06	0.1188	0.0069089	1.32432e-10	0.0069089	4.54634e-29
40373	Homo sapiens	GSM631488	ZR-75-1	Epithelium	Mammary Gland	ESR1	40373_sort_peaks.narrowPeak.bed	0.703524	0.338504	2.37738e-05	0.338504	0.000183959	5.55378e-17	0.000183959	1.83817e-09	2.37738e-05	0.338504	4.85824e-13	0.000183959	0.0318678	0.00122324	2.37738e-05	0.118446	0.00122324	2.65214e-07	0.00687038	1.89063e-27
40375	Homo sapiens	GSM631486	ZR-75-1	Epithelium	Mammary Gland	ESR1	40375_sort_peaks.narrowPeak.bed	0.697255	0.331009	0.000165645	0.331009	0.000165645	6.09764e-20	0.00112054	1.96066e-08	1.51699e-09	0.11406	6.65046e-12	0.00112054	0.11406	0.00112054	0.000165645	0.331009	0.000165645	1.51699e-09	0.00640145	1.15976e-32
40376	Homo sapiens	GSM631472	ZR-75-1	Epithelium	Mammary Gland	FOXA1	40376_sort_peaks.narrowPeak.bed	0.0983268	0.30296	0.0983268	0.672772	0.0244346	1.22997e-07	0.000110019	0.000795533	0.0244346	0.672772	0.00485474	0.0983268	0.0983268	0.00485474	0.000795533	0.672772	0.0983268	0.0983268	0.0244346	1.22997e-07
51805	Homo sapiens	GSM1537297	ZR-75-1	Epithelium	Mammary Gland	POLR2A	51805_sort_peaks.narrowPeak.bed	3.9633e-08	0.0207612	0.000965342	0.00486266	2.46882e-11	0.000965342	3.23866e-06	3.9633e-08	6.67676e-15	3.73546e-09	1.12715e-13	3.57435e-20	1.12715e-13	3.73546e-09	3.23866e-06	3.73546e-09	3.9633e-08	2.46263e-05	3.78652e-07	0.00486266
68852	Homo sapiens	GSM1858644	ZR-75-1	Embryonic Stem Cell	Breast	FOXA1	68852_sort_peaks.narrowPeak.bed	0.665866	0.295387	9.80188e-05	0.0942622	0.0942622	1.03538e-07	1.14251e-05	8.21006e-09	0.000722144	0.665866	0.665866	0.0044893	0.0942622	0.295387	1.14251e-05	1	9.80188e-05	0.0230116	1	8.21006e-09
68853	Homo sapiens	GSM1858643	ZR-75-1	Embryonic Stem Cell	Breast	FOXA1	68853_sort_peaks.narrowPeak.bed	0.669475	0.299327	0.000104118	0.299327	0.299327	1.13288e-07	1.256e-06	9.07295e-09	0.000104118	0.669475	0.023745	0.023745	0.0963668	0.299327	1.256e-06	1	1.256e-06	0.023745	0.669475	6.49869e-10
68854	Homo sapiens	GSM1858642	ZR-75-1	Embryonic Stem Cell	Breast	FOXA1	68854_sort_peaks.narrowPeak.bed	0.665307	0.665307	0.000716508	0.294781	0.0939402	1.14506e-06	5.7241e-10	1.02105e-07	0.00446095	0.665307	0.0939402	0.0229	0.0229	0.294781	8.08403e-09	1	1.02105e-07	0.294781	0.665307	1.14506e-06
68855	Homo sapiens	GSM1858641	ZR-75-1	Embryonic Stem Cell	Breast	FOXA1	68855_sort_peaks.narrowPeak.bed	0.668368	0.668368	0.000102209	0.0957172	0.0957172	1.10205e-07	1.10205e-07	6.28337e-10	0.00074793	0.668368	0.0235178	0.00461851	0.0235178	0.298115	1.1995e-05	1	1.22554e-06	0.0957172	0.668368	1.10205e-07
68856	Homo sapiens	GSM1858640	ZR-75-1	Embryonic Stem Cell	Breast	FOXA1	68856_sort_peaks.narrowPeak.bed	0.653074	0.653074	0.0205814	0.281735	0.0205814	8.90626e-06	7.52508e-08	8.90626e-06	8.90626e-06	0.653074	0.0871306	0.0205814	0.00388184	0.0871306	7.91157e-05	1	8.72697e-07	0.0871306	0.653074	7.52508e-08
68857	Homo sapiens	GSM1858639	ZR-75-1	Embryonic Stem Cell	Breast	FOXA1	68857_sort_peaks.narrowPeak.bed	0.654518	0.654518	0.000615777	0.283253	0.087911	9.01161e-07	9.01161e-07	9.01161e-07	8.10555e-05	0.654518	0.283253	0.00394623	0.0208431	0.283253	9.16054e-06	1	9.01161e-07	0.087911	1	9.01161e-07
68858	Homo sapiens	GSM1858638	ZR-75-1	Embryonic Stem Cell	Breast	ESR1	68858_sort_peaks.narrowPeak.bed	0.671402	0.0975082	0.0975082	0.301447	0.000780412	1.2143e-17	0.000780412	0.00478001	1.18866e-07	0.0975082	9.57041e-09	0.000780412	0.0975082	0.000780412	0.00478001	0.301447	0.000780412	0.000107528	0.00478001	2.19337e-28
68859	Homo sapiens	GSM1858637	ZR-75-1	Embryonic Stem Cell	Breast	ESR1	68859_sort_peaks.narrowPeak.bed	0.668922	0.0960418	0.0236312	0.298721	0.00010316	4.00077e-19	0.000753757	0.00464758	8.93513e-09	0.298721	1.11737e-07	0.000753757	0.0960418	0.000753757	0.00464758	0.298721	0.00464758	0.00010316	0.0236312	1.8588e-28
68860	Homo sapiens	GSM1858636	ZR-75-1	Embryonic Stem Cell	Breast	ESR1	68860_sort_peaks.narrowPeak.bed	0.681141	0.103466	0.000894422	0.312334	0.000126537	8.43386e-22	1.53771e-05	1.62713e-06	4.60759e-16	0.681141	1.53771e-05	0.000894422	0.312334	0.000894422	0.00533678	0.681141	1.53771e-05	1.53771e-05	0.0262723	1.84533e-31
68861	Homo sapiens	GSM1858635	ZR-75-1	Embryonic Stem Cell	Breast	ESR1	68861_sort_peaks.narrowPeak.bed	0.6942	0.327403	0.00107367	0.327403	2.17464e-06	1.55659e-24	1.98248e-05	2.17464e-06	1.38163e-09	0.6942	1.80101e-08	0.00107367	0.0294086	0.00107367	0.00107367	0.6942	1.98248e-05	1.38163e-09	0.0294086	2.28223e-29
68862	Homo sapiens	GSM1858634	ZR-75-1	Embryonic Stem Cell	Breast	NR3C1	68862_sort_peaks.narrowPeak.bed	1	0.0854242	7.49817e-05	0.0200127	0.0200127	4.40566e-18	3.57755e-10	3.57755e-10	1.20556e-12	0.649874	6.94749e-08	0.0854242	0.278395	0.000576825	3.57755e-10	1	3.57755e-10	8.36781e-06	0.278395	1.20556e-12
68863	Homo sapiens	GSM1858633	ZR-75-1	Embryonic Stem Cell	Breast	NR3C1	68863_sort_peaks.narrowPeak.bed	0.64929	0.0851155	0.00371797	0.0199104	0.00371797	1.12243e-16	3.51437e-10	1.18045e-12	5.90686e-14	0.277788	6.84679e-08	0.277788	0.0851155	0.0199104	4.28603e-18	1	6.84679e-08	7.42494e-05	0.277788	1.18045e-12
68864	Homo sapiens	GSM1858632	ZR-75-1	Embryonic Stem Cell	Breast	NR3C1	68864_sort_peaks.narrowPeak.bed	0.611101	0.240169	0.000332789	0.611101	0.0141924	1.72763e-23	2.62801e-08	3.41897e-07	5.99886e-12	0.611101	3.8957e-05	0.00239573	0.0669635	0.0141924	3.8957e-05	1	3.41897e-07	2.62801e-08	0.611101	2.05973e-17
68865	Homo sapiens	GSM1858631	ZR-75-1	Embryonic Stem Cell	Breast	NR3C1	68865_sort_peaks.narrowPeak.bed	1	0.0668252	3.87427e-05	0.610777	0.00238672	6.35828e-22	1.08266e-10	2.60662e-08	1.77668e-09	1	3.88778e-06	0.00238672	0.0668252	0.0141512	3.87427e-05	1	3.88778e-06	3.88778e-06	0.239866	1.32264e-14
2725	Homo sapiens	GSM589239	T47D	Epithelium	Mammary Gland	ESR1	2725_sort_peaks.narrowPeak.bed	0.296297	0.666702	1.16124e-05	0.296297	1.16124e-05	1.08745e-23	9.93997e-05	1.16124e-05	8.40239e-09	0.0231796	8.40239e-09	1.18106e-06	0.296297	0.000730661	9.93997e-05	0.296297	0.000730661	1.18106e-06	0.000730661	1.90791e-35
2726	Homo sapiens	GSM589238	T47D	Epithelium	Mammary Gland	ESR1	2726_sort_peaks.narrowPeak.bed	0.206875	1	0.206875	1	8.70969e-05	3.31689e-14	0.206875	0.0225479	0.0016316	1	8.70969e-05	0.0225479	0.0225479	0.0016316	0.0225479	1	1	0.0016316	0.0225479	8.49543e-30
2735	Homo sapiens	GSM659796	T47D	Epithelium	Mammary Gland	FOXA1	2735_sort_peaks.narrowPeak.bed	0.107688	0.319877	0.00574961	0.319877	0.0278137	7.68876e-11	2.62482e-13	0.000980885	0.000141283	0.319877	0.000141283	0.000980885	0.0278137	0.0278137	1.50515e-08	0.687737	1.88376e-06	0.00574961	0.107688	7.68876e-11
2736	Homo sapiens	GSM659795	T47D	Epithelium	Mammary Gland	FOXA1	2736_sort_peaks.narrowPeak.bed	0.105991	0.105991	0.00558185	0.105991	0.000945559	8.98935e-19	4.28835e-12	1.39954e-08	0.00558185	0.316862	1.7772e-06	0.00558185	0.00558185	0.0271907	1.39954e-08	0.685115	0.000135225	0.0271907	0.0271907	8.90843e-25
6570	Homo sapiens	GSM631473	T47D	Epithelium	Mammary Gland	FOXA1	6570_sort_peaks.narrowPeak.bed	0.0275012	0.31837	0.0275012	0.31837	0.000963097	7.36081e-11	1.82981e-06	0.000138227	1.70427e-05	0.686429	0.00566529	0.0275012	0.00566529	0.00566529	1.45149e-08	0.686429	0.106838	0.00566529	0.31837	3.43501e-20
6586	Homo sapiens	GSM631489	T47D	Epithelium	Mammary Gland	ESR1	6586_sort_peaks.narrowPeak.bed	0.442535	0.442535	0.00272163	0.442535	1.79257e-06	3.16706e-19	2.47332e-05	2.47332e-05	0.000286685	0.442535	1.11216e-07	0.0204181	0.0204181	0.000286685	1.11216e-07	1	0.00272163	0.000286685	0.00272163	8.48857e-28
6587	Homo sapiens	GSM631490	T47D	Epithelium	Mammary Gland	ESR1	6587_sort_peaks.narrowPeak.bed	0.496068	0.148198	0.000588612	0.148198	5.95127e-05	1.29738e-16	0.00477455	2.33182e-08	5.95127e-05	0.496068	5.95127e-05	0.000588612	0.0306726	0.000588612	5.05953e-06	1	0.000588612	5.05953e-06	0.0306726	1.21449e-24
6588	Homo sapiens	GSM631491	T47D	Epithelium	Mammary Gland	ESR1	6588_sort_peaks.narrowPeak.bed	0.489345	0.489345	0.00445976	0.489345	4.45883e-06	4.04066e-23	5.34814e-05	3.18415e-07	0.000539328	0.489345	4.45883e-06	0.00445976	0.0291985	0.000539328	0.000539328	1	0.00445976	0.000539328	0.00445976	8.26507e-25
6589	Homo sapiens	GSM631492	T47D	Epithelium	Mammary Gland	ESR1	6589_sort_peaks.narrowPeak.bed	0.451224	0.451224	0.00299105	0.451224	2.13253e-06	4.80271e-19	2.86518e-05	2.13253e-06	0.00299105	0.451224	2.13253e-06	0.000323438	0.000323438	2.86518e-05	0.00299105	0.451224	0.00299105	0.000323438	0.00299105	2.27833e-29
6590	Homo sapiens	GSM631493	T47D	Epithelium	Mammary Gland	ESR1	6590_sort_peaks.narrowPeak.bed	0.344649	0.344649	0.00865639	0.344649	3.99839e-06	1.04927e-19	6.40883e-05	6.40883e-05	6.40883e-05	1	3.99839e-06	0.00865639	0.00865639	3.99839e-06	0.000839395	0.344649	0.00865639	0.000839395	0.00865639	6.42575e-27
33466	Homo sapiens	GSM773912	T47D	Epithelium	Mammary Gland	ELF5	33466_sort_peaks.narrowPeak.bed	1	0.0717098	1	0.0717098	1	0.0717098	1	1	0.0717098	1	0.0717098	1	0.0717098	0.0717098	1	1	0.0717098	1	1	1
33467	Homo sapiens	GSM773913	T47D	Epithelium	Mammary Gland	ELF5	33467_sort_peaks.narrowPeak.bed	0.0484327	0.158416	0.000418043	0.158416	0.0119145	8.33527e-09	0.000418043	0.401522	6.1957e-05	0.000418043	0.000418043	8.00403e-06	0.0119145	0.00242645	6.1957e-05	0.000418043	6.1957e-05	0.00242645	6.1957e-05	0.00242645
33508	Homo sapiens	GSM798429	T47D	Epithelium	Mammary Gland	ESR1	33508_sort_peaks.narrowPeak.bed	0.677388	0.677388	0.000118844	0.677388	1.49708e-06	6.10668e-19	1.12966e-08	1.49708e-06	1.38006e-07	0.101132	1.12966e-08	1.42948e-05	0.677388	0.00511505	1.12966e-08	1	0.0254323	1.42948e-05	0.0254323	6.87714e-37
33513	Homo sapiens	GSM798428	T47D	Epithelium	Mammary Gland	ESR1	33513_sort_peaks.narrowPeak.bed	0.664187	0.664187	9.92931e-08	0.664187	9.92931e-08	2.47571e-25	1.11695e-06	7.83717e-09	7.83717e-09	0.664187	5.53218e-10	9.53041e-05	0.293568	0.00440462	7.83717e-09	0.664187	9.53041e-05	0.00070534	0.0226778	3.28758e-39
33566	Homo sapiens	GSM770765	T47D	Epithelium	Mammary Gland	PR	33566_sort_peaks.narrowPeak.bed	0.713051	0.125415	3.0454e-08	0.350151	2.86324e-05	3.84567e-14	7.05671e-13	2.46307e-09	3.0454e-08	0.125415	2.46307e-09	3.30965e-06	3.30965e-06	1	2.46307e-09	0.125415	1.18023e-11	2.86324e-05	0.125415	1.9159e-15
33567	Homo sapiens	GSM770762	T47D	Epithelium	Mammary Gland	PR	33567_sort_peaks.narrowPeak.bed	1	0.11406	2.2668e-07	0.331009	2.10399e-05	6.65046e-12	9.44303e-16	6.65046e-12	2.2668e-07	0.00640145	0.000165645	0.000165645	2.32752e-06	1	6.65046e-12	0.331009	1.98207e-14	2.32752e-06	0.331009	9.44303e-16
33570	Homo sapiens	GSM770764	T47D	Epithelium	Mammary Gland	PR	33570_sort_peaks.narrowPeak.bed	1	0.123973	3.20915e-07	0.347767	2.75731e-05	3.54572e-14	6.54202e-13	0.000208916	2.88555e-08	0.0340195	3.20915e-07	0.000208916	0.000208916	1	1.10015e-11	0.123973	1.10015e-11	0.0340195	0.711122	1.7568e-15
39767	Homo sapiens	GSM999793	T47D	Epithelium	Mammary Gland	PR	39767_sort_peaks.narrowPeak.bed	0.71782	0.356099	3.48014e-08	0.0360348	0.000233751	4.702e-14	2.37454e-15	1.40444e-11	4.702e-14	0.356099	3.48014e-08	3.14311e-05	0.0360348	0.71782	3.48014e-08	0.0360348	1.8269e-19	0.000233751	0.129047	1.40444e-11
42895	Homo sapiens	GSM1239667	T47D	Epithelium	Mammary Gland	XBP1	42895_sort_peaks.narrowPeak.bed	8.72495e-05	0.0144796	1.50756e-07	0.175344	1.18483e-05	0.00056021	1.4177e-06	1.18483e-05	1.18483e-05	8.72495e-05	9.52941e-11	1.4177e-06	0.00056021	1.50756e-07	0.0144796	8.72495e-05	1.22933e-09	0.0561255	8.72495e-05	0.00309558
43400	Homo sapiens	GSM1276191	T47D	Epithelium	Mammary Gland	XBP1	43400_sort_peaks.narrowPeak.bed	1.47119e-05	0.00353945	1.47119e-05	0.0608461	0.000105378	0.000105378	1.97922e-07	0.00353945	1.47119e-05	0.000105378	1.81001e-06	1.707e-09	0.000105378	1.47119e-05	0.778645	0.000105378	1.93715e-08	0.185333	0.00353945	0.0161163
44397	Homo sapiens	GSM1241754	T47D	Epithelium	Mammary Gland	GATA3	44397_sort_peaks.narrowPeak.bed	0.119863	0.340898	0.00125758	0.705503	1.95322e-09	1.0554e-22	2.80021e-14	2.46684e-08	5.24934e-13	0.340898	1.95322e-09	2.47093e-05	0.00702541	0.000190155	5.24934e-13	0.705503	1.95322e-09	1.39176e-10	0.000190155	1.36551e-15
44401	Homo sapiens	GSM1241758	T47D	Epithelium	Mammary Gland	GATA3	44401_sort_peaks.narrowPeak.bed	0.330408	0.113711	2.30142e-06	0.330408	1.93321e-08	1.19774e-27	9.23166e-16	1.49363e-09	4.02483e-17	0.0300616	1.03845e-10	2.30142e-06	0.00636494	0.000164247	1.94047e-14	0.330408	1.03845e-10	1.03845e-10	0.00111262	4.85859e-26
46368	Homo sapiens	GSM803409	T47D	Epithelium	Mammary Gland	FOXA1	46368_sort_peaks.narrowPeak.bed	0.135865	0.135865	0.000270178	0.135865	0.00889647	1.9253e-11	2.81529e-10	3.72356e-09	4.4665e-06	0.0388029	4.4665e-06	0.00168633	0.00889647	0.00168633	2.81529e-10	0.135865	0.000270178	4.4665e-06	0.00889647	4.72084e-07
46369	Homo sapiens	GSM1010823	T47D	Epithelium	Mammary Gland	ESR1	46369_sort_peaks.narrowPeak.bed	0.662501	0.291749	9.52026e-08	0.291749	1.07591e-06	5.41139e-27	1.07591e-06	5.25519e-10	9.85573e-14	0.662501	7.4795e-09	9.26511e-05	0.291749	0.000688842	1.89886e-12	1	1.07591e-06	9.26511e-05	0.0223471	2.0649e-37
46370	Homo sapiens	GSM803522	T47D	Epithelium	Mammary Gland	EP300	46370_sort_peaks.narrowPeak.bed	1	1	5.39291e-14	0.275358	7.13786e-05	1.33672e-19	3.83738e-18	4.28296e-21	1.01151e-16	0.275358	1.08477e-12	0.00361964	0.00361964	0.0195044	5.39291e-14	0.646941	3.83738e-18	4.86032e-09	0.0838858	1.01151e-16
46371	Homo sapiens	GSM803514	T47D	Epithelium	Mammary Gland	GATA3	46371_sort_peaks.narrowPeak.bed	0.318069	0.318069	0.000137622	0.106668	1.81918e-06	9.50205e-25	9.47555e-19	1.08097e-09	9.47555e-19	0.686166	1.7181e-07	0.00564853	0.0274389	0.00564853	2.46924e-13	1	1.24751e-14	1.6956e-05	0.0274389	1.24751e-14
46372	Homo sapiens	GSM1010718	T47D	Epithelium	Mammary Gland	JUND	46372_sort_peaks.narrowPeak.bed	1	0.664748	7.95974e-09	0.294175	1.11792e-05	1.07527e-13	2.05879e-12	5.11768e-15	2.05879e-12	1	5.6274e-10	1.13093e-06	0.000710907	0.0227887	3.57948e-11	0.664748	1.00691e-07	1.11792e-05	0.664748	1.00691e-07
46373	Homo sapiens	GSM803348	T47D	Epithelium	Mammary Gland	CTCF	46373_sort_peaks.narrowPeak.bed	0.762632	0.762632	0.0134126	0.00281314	0.762632	0.0134126	0.16851	1.01545e-05	1.01545e-05	0.0529727	7.62618e-05	7.62618e-05	0.0529727	0.416163	0.00281314	0.0529727	0.0134126	9.7318e-10	0.16851	0.416163
46374	Homo sapiens	GSM803539	T47D	Epithelium	Mammary Gland	ESR1	46374_sort_peaks.narrowPeak.bed	0.672772	0.30296	1.22997e-07	0.30296	0.000110019	1.0432e-26	1.30675e-05	7.18531e-10	7.18531e-10	0.672772	1.30675e-05	0.000110019	0.30296	0.00485474	4.67308e-11	0.672772	1.30675e-05	0.000795533	0.0244346	1.82735e-33
46375	Homo sapiens	GSM803374	T47D	Epithelium	Mammary Gland	ESR1	46375_sort_peaks.narrowPeak.bed	0.667536	0.667536	8.59874e-09	0.297206	1.20312e-06	3.03765e-25	1.18024e-05	3.92689e-11	2.27613e-12	0.297206	1.07942e-07	1.18024e-05	0.297206	0.00457515	2.27613e-12	0.667536	1.20312e-06	1.18024e-05	0.0233483	2.03609e-35
47273	Homo sapiens	GSM1122659	T47D	Epithelium	Mammary Gland	KDM5B	47273_sort_peaks.narrowPeak.bed	0.780502	0.780502	0.442414	0.061835	0.016465	0.780502	0.187391	0.187391	0.0036356	0.061835	0.187391	0.016465	0.187391	0.780502	0.061835	0.000109438	0.187391	0.442414	0.061835	0.187391
47573	Homo sapiens	GSM1245253	T47D	Epithelium	Mammary Gland	PR	47573_sort_peaks.narrowPeak.bed	0.346872	0.123434	0.0338076	0.346872	0.346872	0.00134669	3.15109e-07	0.000206387	0.0338076	0.346872	2.71845e-05	0.0338076	0.0338076	0.710395	2.82757e-08	0.710395	0.00134669	0.00134669	0.123434	0.0338076
49446	Homo sapiens	GSM1462475	T47D	Epithelium	Mammary Gland	HIF1A	49446_sort_peaks.narrowPeak.bed	0.765608	0.171515	0.420437	0.00293524	0.0138765	0.00293524	0.0543512	0.0543512	0.765608	0.171515	0.765608	0.420437	0.765608	1	0.171515	0.765608	0.0543512	0.171515	0.171515	8.09578e-05
49447	Homo sapiens	GSM1462476	T47D	Epithelium	Mammary Gland	HIF1A	49447_sort_peaks.narrowPeak.bed	0.173527	1	0.173527	0.173527	0.0552812	0.173527	0.0141918	0.0141918	0.423278	0.423278	0.0141918	0.0552812	0.0552812	0.0141918	0.173527	0.173527	8.42204e-05	0.0141918	0.0552812	1.43273e-07
49448	Homo sapiens	GSM1462477	T47D	Epithelium	Mammary Gland	EGLN2	49448_sort_peaks.narrowPeak.bed	0.0535217	0.417875	0.000509666	0.16971	7.81122e-05	1.20361e-08	1.22875e-06	1.04373e-05	0.0135969	0.0135969	7.81122e-05	0.0135969	0.000509666	7.81122e-05	0.0535217	0.000509666	1.22875e-06	1.04373e-05	0.000509666	1.28551e-07
49449	Homo sapiens	GSM1462478	T47D	Epithelium	Mammary Gland	NRF1	49449_sort_peaks.narrowPeak.bed	2.63652e-05	0.000175171	0.0754682	3.49829e-06	0.000175171	0.0754682	0.0214656	0.214671	0.478042	3.5667e-10	0.0754682	0.00507088	3.49829e-06	0.00507088	0.214671	4.35816e-08	0.214671	0.0754682	3.5667e-10	0.0754682
53396	Homo sapiens	GSM1526889	T47D	Epithelium	Mammary Gland	CHD8	53396_sort_peaks.narrowPeak.bed	0.000713281	0.0169974	0.0169974	1.63879e-05	0.0169974	0.0633345	0.00378346	0.446591	0.0633345	0.00011577	0.000713281	0.000713281	0.00378346	0.00378346	0.0169974	0.00011577	0.0633345	0.190489	0.000713281	0.00011577
53397	Homo sapiens	GSM1526890	T47D	Epithelium	Mammary Gland	CHD8	53397_sort_peaks.narrowPeak.bed	0.680607	0.680607	0.103131	0.31173	0.680607	0.103131	0.0053047	0.31173	0.0053047	0.680607	0.680607	0.680607	0.0261513	1	0.103131	0.680607	0.0261513	0.31173	0.680607	0.103131
53398	Homo sapiens	GSM1526891	T47D	Epithelium	Mammary Gland	CHD8	53398_sort_peaks.narrowPeak.bed	0.692918	0.692918	0.111114	0.3259	1	0.3259	0.3259	0.00609579	0.0290854	1	0.111114	0.692918	0.3259	0.692918	0.00609579	1	0.00105459	0.0290854	0.3259	0.111114
53399	Homo sapiens	GSM1526892	T47D	Epithelium	Mammary Gland	CHD8	53399_sort_peaks.narrowPeak.bed	1	0.346574	0.0337372	0.123255	0.0337372	3.10222e-06	3.10222e-06	2.7056e-05	0.00740344	0.123255	0.00020555	0.00134212	0.00020555	1	2.80847e-08	0.123255	2.80847e-08	0.00134212	0.0337372	6.29792e-13
53400	Homo sapiens	GSM1526893	T47D	Epithelium	Mammary Gland	CHD8	53400_sort_peaks.narrowPeak.bed	0.305684	0.675223	0.0998076	0.305684	1	0.675223	0.675223	0.0249597	0.305684	0.675223	0.0249597	0.675223	0.675223	1	0.000114622	0.675223	0.000823322	0.305684	0.675223	0.00499134
53955	Homo sapiens	GSM1669011	T47D	Epithelium	Mammary Gland	ESR1	53955_sort_peaks.narrowPeak.bed	0.281128	0.652494	7.41702e-08	0.652494	8.61531e-07	1.21268e-25	7.41702e-08	6.68788e-14	5.66897e-09	0.652494	5.66897e-09	0.0038563	0.0204772	0.000598491	6.68788e-14	0.652494	7.41702e-08	0.000598491	0.0204772	3.98569e-34
53956	Homo sapiens	GSM1669012	T47D	Epithelium	Mammary Gland	ESR1	53956_sort_peaks.narrowPeak.bed	0.657104	0.657104	9.63372e-06	0.285985	0.000638569	7.31304e-21	9.54427e-07	4.45882e-10	8.32124e-08	0.657104	6.44118e-09	0.000638569	0.00406406	0.000638569	4.45882e-10	0.657104	8.46451e-05	9.54427e-07	0.0213195	1.72222e-30
53957	Homo sapiens	GSM1669013	T47D	Epithelium	Mammary Gland	ESR1	53957_sort_peaks.narrowPeak.bed	0.660239	0.289322	1.02322e-06	0.0910629	8.99801e-08	7.46194e-24	8.99801e-08	8.99801e-08	1.02322e-06	0.289322	8.99801e-08	8.9208e-05	0.0910629	0.000667313	4.9054e-10	0.660239	0.0219108	1.02322e-06	0.0219108	4.06475e-32
53958	Homo sapiens	GSM1669014	T47D	Epithelium	Mammary Gland	ESR1	53958_sort_peaks.narrowPeak.bed	0.68878	0.108369	0.0058177	0.321083	1.9279e-06	6.47188e-16	1.54936e-08	1.17077e-09	1.54936e-08	0.0280653	1.54936e-08	0.000143766	0.0058177	0.0280653	4.89507e-12	0.68878	1.9279e-06	1.9279e-06	0.0280653	1.11557e-24
53959	Homo sapiens	GSM1669015	T47D	Epithelium	Mammary Gland	ESR1	53959_sort_peaks.narrowPeak.bed	0.68982	0.109053	0.000146286	0.322288	1.59472e-08	2.89824e-17	1.59472e-08	8.24131e-11	1.88225e-07	0.0283183	8.24131e-11	1.82049e-05	0.00588636	0.0283183	1.45284e-14	0.109053	1.59472e-08	1.97294e-06	0.0283183	7.52058e-28
53960	Homo sapiens	GSM1669016	T47D	Epithelium	Mammary Gland	ESR1	53960_sort_peaks.narrowPeak.bed	0.68194	0.103969	0.000904474	0.31324	1.54605e-07	7.66811e-19	1.28157e-08	3.82421e-12	9.50184e-10	0.0264544	1.28157e-08	0.000904474	0.00538517	0.0264544	2.09512e-13	0.31324	1.54605e-07	1.65623e-06	0.0264544	4.43572e-28
53961	Homo sapiens	GSM1669017	T47D	Epithelium	Mammary Gland	ESR1	53961_sort_peaks.narrowPeak.bed	0.6893	0.108711	0.00585196	0.108711	1.57189e-08	6.62353e-16	1.57189e-08	8.09987e-11	1.85799e-07	0.0281916	1.57189e-08	1.80219e-05	0.00585196	0.0281916	1.42169e-14	0.6893	1.85799e-07	1.95031e-06	0.0281916	3.00906e-26
53962	Homo sapiens	GSM1669018	T47D	Epithelium	Mammary Gland	ESR1	53962_sort_peaks.narrowPeak.bed	0.686166	0.106668	0.0274389	0.318069	1.7181e-07	2.43815e-17	1.7181e-07	1.44096e-08	1.6956e-05	0.0274389	1.81918e-06	0.000137622	0.00564853	0.0274389	1.08097e-09	0.318069	1.6956e-05	0.000137622	0.0274389	3.38905e-23
53963	Homo sapiens	GSM1669019	T47D	Epithelium	Mammary Gland	ESR1	53963_sort_peaks.narrowPeak.bed	0.690597	0.109567	0.00102091	0.323191	1.91917e-07	3.00691e-17	1.62951e-08	1.23758e-09	1.91917e-07	0.0285089	1.62951e-08	2.00731e-06	0.00593823	0.0285089	5.22716e-12	0.323191	2.00731e-06	0.000148199	0.0285089	3.27054e-26
53967	Homo sapiens	GSM1669023	T47D	Epithelium	Mammary Gland	EP300	53967_sort_peaks.narrowPeak.bed	0.601598	0.601598	8.16169e-11	0.231405	2.06697e-08	1.10272e-28	1.3841e-20	4.36141e-12	4.36141e-12	0.231405	8.16169e-11	0.00214439	0.00214439	3.31258e-05	3.6912e-16	0.231405	2.10682e-13	3.24199e-06	0.00214439	8.69484e-36
53968	Homo sapiens	GSM1669024	T47D	Epithelium	Mammary Gland	EP300	53968_sort_peaks.narrowPeak.bed	0.00370558	0.277484	5.14536e-09	0.648997	8.22583e-06	9.79677e-26	5.84023e-14	5.14536e-09	2.12129e-11	7.38855e-05	5.84023e-14	0.00370558	0.00370558	0.000569741	3.48316e-10	0.0849614	6.79692e-08	7.97103e-07	7.38855e-05	9.81081e-31
53969	Homo sapiens	GSM1669025	T47D	Epithelium	Mammary Gland	EP300	53969_sort_peaks.narrowPeak.bed	0.244104	0.244104	2.01546e-09	0.615289	4.24965e-06	9.43367e-32	8.62436e-19	2.01546e-09	3.46243e-13	0.244104	6.90126e-12	0.00251511	0.000353322	4.24965e-06	6.90126e-12	0.615289	2.01546e-09	4.18321e-05	0.000353322	2.44053e-35
53970	Homo sapiens	GSM1669026	T47D	Epithelium	Mammary Gland	EP300	53970_sort_peaks.narrowPeak.bed	0.686429	0.31837	0.000138227	0.31837	1.70427e-05	1.45149e-08	7.36081e-11	1.08966e-09	0.000138227	0.106838	1.70427e-05	1.70427e-05	0.000138227	0.686429	2.46859e-17	0.31837	7.36081e-11	0.000963097	0.0275012	2.49456e-13
53971	Homo sapiens	GSM1669027	T47D	Epithelium	Mammary Gland	EP300	53971_sort_peaks.narrowPeak.bed	0.693175	0.3262	0.00105839	0.3262	0.00105839	9.21693e-11	1.339e-09	9.21693e-11	0.000154723	0.111286	2.12565e-06	1.94331e-05	0.000154723	0.693175	1.34665e-18	0.3262	1.339e-09	2.12565e-06	0.111286	3.24369e-13
53972	Homo sapiens	GSM1669028	T47D	Epithelium	Mammary Gland	EP300	53972_sort_peaks.narrowPeak.bed	0.691114	0.323793	0.000149485	0.323793	1.86693e-05	5.32578e-12	8.6048e-11	8.6048e-11	1.86693e-05	0.0286364	1.25729e-09	2.03051e-06	1.86693e-05	0.691114	3.08147e-17	0.323793	5.32578e-12	1.86693e-05	0.0286364	1.5335e-14
53973	Homo sapiens	GSM1669029	T47D	Epithelium	Mammary Gland	EP300	53973_sort_peaks.narrowPeak.bed	0.6893	0.321685	0.00585196	0.321685	1.80219e-05	1.85799e-07	8.09987e-11	1.18951e-09	0.000145022	0.00585196	1.80219e-05	1.95031e-06	1.95031e-06	0.6893	6.62353e-16	0.321685	8.09987e-11	0.000145022	0.0281916	2.78943e-13
53974	Homo sapiens	GSM1669030	T47D	Epithelium	Mammary Gland	EP300	53974_sort_peaks.narrowPeak.bed	0.69624	0.329807	0.000162858	0.113364	0.000162858	1.89969e-14	3.6554e-13	1.47059e-09	2.06281e-05	0.113364	2.20996e-07	0.00110474	0.000162858	0.69624	1.57085e-18	0.329807	1.89969e-14	0.000162858	0.113364	9.02473e-16
53975	Homo sapiens	GSM1669031	T47D	Epithelium	Mammary Gland	EP300	53975_sort_peaks.narrowPeak.bed	0.694455	0.11215	0.00620246	0.11215	1.99237e-05	1.76315e-14	6.00967e-12	1.39248e-09	1.99237e-05	0.11215	9.61941e-11	1.99237e-05	2.18704e-06	0.694455	1.43613e-18	0.694455	6.00967e-12	1.99237e-05	0.00620246	8.33412e-16
53976	Homo sapiens	GSM1669032	T47D	Epithelium	Mammary Gland	PR	53976_sort_peaks.narrowPeak.bed	1	1	1	1	1	0.000812505	0.0408321	1	1	1	1	1	0.0408321	0.0408321	1	1	1	1	1	0.000812505
53977	Homo sapiens	GSM1669033	T47D	Epithelium	Mammary Gland	PR	53977_sort_peaks.narrowPeak.bed	1	1	0.0852849	0.0852849	1	2.05581e-06	0.00363932	1	1	1	1	1	0.0852849	0.0852849	1	1	0.0852849	1	1	0.00363932
53978	Homo sapiens	GSM1669034	T47D	Epithelium	Mammary Gland	PR	53978_sort_peaks.narrowPeak.bed	1	1	1	1	1	5.17734e-05	0.0686664	1	1	1	1	1	0.0686664	0.0686664	1	1	1	1	1	8.33485e-07
53979	Homo sapiens	GSM1669035	T47D	Epithelium	Mammary Gland	PR	53979_sort_peaks.narrowPeak.bed	0.708204	0.344186	0.000198949	0.344186	0.000198949	2.12203e-09	9.8935e-12	9.8935e-12	0.00130601	0.121822	2.97026e-06	2.60461e-05	0.00130601	1	6.94045e-17	0.344186	2.12203e-09	2.9824e-07	0.0331767	9.8935e-12
53980	Homo sapiens	GSM1669036	T47D	Epithelium	Mammary Gland	PR	53980_sort_peaks.narrowPeak.bed	0.725058	0.134751	3.62211e-05	0.134751	0.000263978	2.68694e-10	1.13242e-12	3.56782e-09	0.00165398	0.0383459	3.62211e-05	4.33028e-06	0.000263978	1	6.38629e-14	0.134751	2.68694e-10	3.62211e-05	0.0383459	2.68694e-10
53981	Homo sapiens	GSM1669037	T47D	Epithelium	Mammary Gland	PR	53981_sort_peaks.narrowPeak.bed	0.712088	0.348959	2.80986e-05	0.348959	2.80986e-05	3.28803e-07	3.69287e-14	1.73572e-10	0.001379	0.0343032	3.28803e-07	3.28803e-07	0.000212327	1	8.35415e-17	0.348959	1.73572e-10	3.23922e-06	0.124694	6.79486e-13
53982	Homo sapiens	GSM1669038	T47D	Epithelium	Mammary Gland	PR	53982_sort_peaks.narrowPeak.bed	0.710395	0.346872	0.00134669	0.346872	3.11907e-06	3.15109e-07	1.7004e-15	2.26984e-09	0.000206387	0.00742373	2.71845e-05	3.15109e-07	2.71845e-05	1	3.43897e-14	0.346872	2.26984e-09	0.00134669	0.0338076	6.35814e-13
53983	Homo sapiens	GSM1669039	T47D	Epithelium	Mammary Gland	PR	53983_sort_peaks.narrowPeak.bed	0.719	0.357583	0.000238427	0.129961	3.78049e-06	3.59712e-08	8.9166e-13	3.59712e-08	0.00151921	0.0081802	3.21656e-05	3.59712e-08	0.000238427	1	4.94221e-14	0.357583	3.59712e-08	0.00151921	0.0364019	2.95861e-09
53984	Homo sapiens	GSM1669040	T47D	Epithelium	Mammary Gland	PR	53984_sort_peaks.narrowPeak.bed	0.715684	0.353424	3.01445e-05	0.353424	3.59921e-07	3.27809e-08	4.29679e-14	2.67105e-09	0.00145022	0.0353796	3.59921e-07	3.59921e-07	3.51018e-06	1	9.92137e-17	0.353424	1.2991e-11	0.000225521	0.127408	4.29679e-14
54046	Homo sapiens	GSM1669102	T47D	Epithelium	Mammary Gland	ESR1	54046_sort_peaks.narrowPeak.bed	1	1	1	1	1	0.0762566	1	1	1	0.0762566	1	1	1	1	1	1	1	1	1	1
54047	Homo sapiens	GSM1669103	T47D	Epithelium	Mammary Gland	ESR1	54047_sort_peaks.narrowPeak.bed	0.103736	0.422846	0.103736	0.0174131	1.19897e-06	2.60489e-21	0.00218623	0.00218623	1.75909e-05	0.103736	0.000216743	0.00218623	0.103736	0.00218623	0.0174131	1	0.0174131	0.00218623	0.00218623	4.33306e-32
54048	Homo sapiens	GSM1669104	T47D	Epithelium	Mammary Gland	ESR1	54048_sort_peaks.narrowPeak.bed	0.148203	1	1	1	0.148203	0.148203	1	0.148203	1	0.0112944	1	1	1	1	1	1	1	1	1	0.148203
54049	Homo sapiens	GSM1669105	T47D	Epithelium	Mammary Gland	ESR1	54049_sort_peaks.narrowPeak.bed	0.0691339	0.351098	0.00921393	1	7.14171e-05	3.26796e-16	0.00921393	0.0691339	7.14171e-05	0.0691339	4.56018e-06	0.00921393	0.351098	0.00921393	7.14171e-05	1	0.351098	0.00921393	0.00921393	7.06499e-25
54050	Homo sapiens	GSM1669106	T47D	Epithelium	Mammary Gland	ESR1	54050_sort_peaks.narrowPeak.bed	0.188438	1	1	0.188438	0.0185657	0.188438	0.0185657	0.188438	1	0.188438	1	0.188438	1	1	1	1	0.188438	1	0.188438	1
54051	Homo sapiens	GSM1669107	T47D	Epithelium	Mammary Gland	ESR1	54051_sort_peaks.narrowPeak.bed	0.0953185	0.406899	0.0152396	0.0953185	1.32374e-05	2.42317e-18	0.00182038	0.0152396	0.000171601	0.0953185	1.32374e-05	0.00182038	0.00182038	0.00182038	0.0953185	1	0.0953185	0.0152396	0.00182038	5.6203e-27
54052	Homo sapiens	GSM1669108	T47D	Epithelium	Mammary Gland	ESR1	54052_sort_peaks.narrowPeak.bed	0.115484	1	1	1	0.115484	0.115484	1	1	1	0.115484	1	1	1	1	1	1	1	1	0.115484	1
54053	Homo sapiens	GSM1669109	T47D	Epithelium	Mammary Gland	ESR1	54053_sort_peaks.narrowPeak.bed	0.0741996	0.36276	0.0741996	1	3.21336e-07	2.72256e-19	0.00106297	0.00106297	5.75652e-06	0.0741996	0.00106297	0.36276	0.00106297	0.0102898	0.00106297	1	0.36276	0.0102898	0.0102898	9.19145e-23
54054	Homo sapiens	GSM1669110	T47D	Epithelium	Mammary Gland	ESR1	54054_sort_peaks.narrowPeak.bed	0.0724691	1	1	1	0.0724691	0.00261119	1	1	0.0724691	0.0724691	0.0724691	1	1	1	1	1	1	1	0.0724691	1
54055	Homo sapiens	GSM1669111	T47D	Epithelium	Mammary Gland	ESR1	54055_sort_peaks.narrowPeak.bed	0.0349214	1	1	1	1.80955e-08	2.27757e-18	0.00319642	0.254873	0.00319642	0.254873	0.00319642	0.00319642	0.00319642	0.000216484	1	1	0.254873	0.00319642	0.00319642	6.2898e-30
54056	Homo sapiens	GSM1669112	T47D	Epithelium	Mammary Gland	ESR1	54056_sort_peaks.narrowPeak.bed	0.111126	1	1	1	0.00625134	0.00625134	1	1	0.111126	0.00625134	1	1	1	1	1	1	1	0.111126	0.111126	0.111126
54057	Homo sapiens	GSM1669113	T47D	Epithelium	Mammary Gland	ESR1	54057_sort_peaks.narrowPeak.bed	1	1	1	1	0.0732278	1.08936e-06	1	1	1	0.0732278	1	0.0732278	0.0732278	0.0732278	1	1	1	0.0732278	0.0732278	1.57093e-10
54058	Homo sapiens	GSM1669114	T47D	Epithelium	Mammary Gland	PR	54058_sort_peaks.narrowPeak.bed	1	1	1	0.0408321	1	1	1	1	1	1	1	1	1	1	1	1	1	1	1	1
54059	Homo sapiens	GSM1669115	T47D	Epithelium	Mammary Gland	PR	54059_sort_peaks.narrowPeak.bed	1	1	0.035326	0.035326	1	1	1	1	1	1	0.035326	0.035326	1	1	1	1	1	1	1	1
54060	Homo sapiens	GSM1669116	T47D	Epithelium	Mammary Gland	PR	54060_sort_peaks.narrowPeak.bed	1	0.0346598	2.87672e-05	0.00140243	0.00140243	1.80733e-10	7.12361e-13	3.06593e-08	3.38902e-07	0.0346598	0.000216653	0.00767019	0.00140243	0.713292	2.48136e-09	0.350449	1.80733e-10	0.000216653	0.125596	3.06593e-08
54061	Homo sapiens	GSM1669117	T47D	Epithelium	Mammary Gland	PR	54061_sort_peaks.narrowPeak.bed	1	0.0322092	2.43549e-05	0.0322092	0.00124462	2.73577e-07	2.71453e-14	2.73577e-07	2.75094e-06	0.0322092	2.75094e-06	0.00124462	0.00124462	1	1.35766e-10	0.340001	8.73095e-12	2.43549e-05	0.119331	2.41643e-08
54062	Homo sapiens	GSM1669118	T47D	Epithelium	Mammary Gland	PR	54062_sort_peaks.narrowPeak.bed	1	1	0.102348	0.00528233	1	1	0.102348	1	1	1	0.102348	0.102348	0.102348	1	1	1	1	1	1	1
54063	Homo sapiens	GSM1669119	T47D	Epithelium	Mammary Gland	PR	54063_sort_peaks.narrowPeak.bed	1	1	0.0717098	0.0717098	1	1	0.0717098	1	1	1	0.0717098	0.0717098	0.0717098	1	1	1	1	1	1	1
54064	Homo sapiens	GSM1669120	T47D	Epithelium	Mammary Gland	PR	54064_sort_peaks.narrowPeak.bed	1	0.344186	0.00130601	0.0331767	0.00130601	2.9824e-07	9.8935e-12	2.9824e-07	2.97026e-06	0.121822	0.000198949	0.00130601	0.00130601	1	2.9824e-07	0.344186	1.52358e-10	0.000198949	0.344186	2.97026e-06
54065	Homo sapiens	GSM1669121	T47D	Epithelium	Mammary Gland	PR	54065_sort_peaks.narrowPeak.bed	1	0.340898	2.47093e-05	0.0324151	2.47093e-05	2.46684e-08	2.80021e-14	8.96894e-12	2.47093e-05	0.0324151	2.78705e-07	0.00702541	0.00125758	0.705503	5.24934e-13	0.340898	8.96894e-12	2.78705e-07	0.119863	5.24934e-13
54066	Homo sapiens	GSM1669122	T47D	Epithelium	Mammary Gland	PR	54066_sort_peaks.narrowPeak.bed	1	1	0.0739859	0.00272376	1	1	1	1	1	1	0.0739859	0.0739859	1	1	1	1	1	1	1	1
54067	Homo sapiens	GSM1669123	T47D	Epithelium	Mammary Gland	PR	54067_sort_peaks.narrowPeak.bed	1	1	1	0.0345369	1	1	0.0345369	1	1	1	1	1	0.0345369	1	1	1	1	1	1	1
54068	Homo sapiens	GSM1669124	T47D	Epithelium	Mammary Gland	PR	54068_sort_peaks.narrowPeak.bed	1	0.0332464	0.000199765	0.122001	0.00131048	2.13802e-09	5.89092e-13	3.00075e-07	2.98648e-06	0.0332464	0.000199765	0.000199765	0.00131048	1	9.98176e-12	0.708448	2.67799e-08	2.98648e-06	0.122001	2.98648e-06
54069	Homo sapiens	GSM1669125	T47D	Epithelium	Mammary Gland	PR	54069_sort_peaks.narrowPeak.bed	1	0.0313935	2.29798e-05	0.00673671	0.00673671	2.57422e-06	7.83589e-12	2.53883e-07	2.29798e-05	0.0313935	0.000178674	0.00673671	0.00119378	1	1.22874e-10	0.336408	1.74256e-09	2.57422e-06	0.117211	2.57422e-06
59376	Homo sapiens	GSM1967548	T47D	Epithelium	Mammary Gland	ESR1	59376_sort_peaks.narrowPeak.bed	0.645465	0.645465	1.88638e-11	0.645465	6.22305e-08	1.82458e-27	7.67815e-06	1.88638e-11	4.66546e-09	0.27384	3.12775e-10	7.36894e-07	0.0192532	0.000542079	7.67815e-06	0.27384	0.000542079	7.67815e-06	0.0192532	3.65182e-36
59377	Homo sapiens	GSM1967549	T47D	Epithelium	Mammary Gland	ESR1	59377_sort_peaks.narrowPeak.bed	0.646646	0.646646	3.2424e-10	0.275055	6.40939e-08	1.96738e-27	7.5651e-07	5.33167e-14	3.2424e-10	0.646646	1.9619e-11	7.5651e-07	0.019454	0.000551181	7.5651e-07	0.275055	7.10263e-05	7.5651e-07	0.019454	2.57044e-34
59378	Homo sapiens	GSM1967550	T47D	Epithelium	Mammary Gland	ESR1	59378_sort_peaks.narrowPeak.bed	0.659386	0.659386	1.00715e-05	0.0905871	8.80879e-08	1.84674e-25	1.00404e-06	4.77975e-10	4.77975e-10	0.288412	8.80879e-08	1.00715e-05	0.0217485	8.79441e-05	8.80879e-08	0.0905871	0.000659376	1.00715e-05	0.0041709	4.4357e-27
67793	Homo sapiens	GSM1842720	T47D	None	None	BRD4	67793_sort_peaks.narrowPeak.bed	1.72173e-05	1.85123e-06	1.85123e-06	0.000970182	1.75217e-07	9.85636e-19	7.49042e-11	1.47275e-08	4.58248e-12	0.000139443	1.28909e-14	0.000970182	0.000970182	1.75217e-07	0.000970182	0.107177	7.49042e-11	0.0276259	0.000970182	1.47275e-08
67794	Homo sapiens	GSM1842719	T47D	None	None	BRD4	67794_sort_peaks.narrowPeak.bed	0.021054	0.00399829	4.26827e-10	0.0885376	9.36835e-06	5.7188e-24	6.19032e-09	4.26827e-10	3.51033e-15	0.00399829	1.4851e-12	0.00399829	0.021054	9.24508e-07	9.36835e-06	0.0885376	8.02876e-08	9.24508e-07	0.00399829	1.48904e-16
68181	Homo sapiens	GSM1541448	T47D	None	Breast	H2AZ	68181_sort_peaks.narrowPeak.bed	0.00469142	0.000104599	0.0965295	0.29963	0.0965295	1	0.29963	0.023802	0.29963	0.023802	0.29963	1.23219e-05	0.000762562	0.00469142	0.00469142	0.00469142	0.29963	0.0965295	0.023802	0.669751
68838	Homo sapiens	GSM1858659	T47D	Embryonic Stem Cell	Breast	FOXA1	68838_sort_peaks.narrowPeak.bed	0.3259	0.3259	2.11355e-06	0.3259	0.00609579	3.35635e-17	1.32853e-09	2.11355e-06	2.11355e-06	0.111114	0.00105459	0.00105459	0.00105459	0.0290854	2.03378e-07	0.692918	2.11355e-06	0.00105459	0.111114	4.84399e-20
68839	Homo sapiens	GSM1858658	T47D	Embryonic Stem Cell	Breast	FOXA1	68839_sort_peaks.narrowPeak.bed	0.316862	0.316862	1.7772e-06	0.105991	0.00558185	3.20435e-20	4.28835e-12	1.67358e-07	1.66127e-05	0.316862	0.000945559	0.000135225	0.000945559	0.00558185	1.66127e-05	1	1.67358e-07	0.00558185	0.105991	3.20435e-20
68840	Homo sapiens	GSM1858657	T47D	Embryonic Stem Cell	Breast	FOXA1	68840_sort_peaks.narrowPeak.bed	0.321083	0.108369	0.000143766	0.108369	0.0280653	2.73352e-13	7.96066e-11	1.54936e-08	1.9279e-06	0.321083	0.000995298	0.0058177	0.0280653	0.108369	7.96066e-11	0.68878	1.78404e-05	0.0280653	0.321083	4.89507e-12
68841	Homo sapiens	GSM1858656	T47D	Embryonic Stem Cell	Breast	FOXA1	68841_sort_peaks.narrowPeak.bed	0.105653	0.0270672	1.6517e-07	0.0270672	0.0270672	8.75517e-19	4.20756e-12	1.6517e-07	1.64433e-05	0.316259	0.00013404	0.000938613	0.00554872	0.00554872	1.03013e-09	1	1.6517e-07	0.000938613	0.316259	2.32224e-13
68842	Homo sapiens	GSM1858655	T47D	Embryonic Stem Cell	Breast	FOXA1	68842_sort_peaks.narrowPeak.bed	0.691888	0.691888	2.06575e-06	0.110425	0.00602541	8.82986e-11	8.82986e-11	1.98212e-07	1.89527e-05	0.324696	0.00103952	0.00103952	0.00602541	0.0288283	8.82986e-11	0.691888	1.89527e-05	0.00103952	0.324696	5.47692e-12
68843	Homo sapiens	GSM1858654	T47D	Embryonic Stem Cell	Breast	FOXA1	68843_sort_peaks.narrowPeak.bed	0.314448	0.314448	1.58758e-07	0.104641	0.0266985	2.09934e-17	3.97352e-12	1.69574e-06	0.000130533	0.314448	0.000918012	0.000130533	0.00545018	0.000918012	1.58758e-07	1	1.58758e-07	0.000918012	0.104641	2.18338e-13
68844	Homo sapiens	GSM1858653	T47D	Embryonic Stem Cell	Breast	ESR1	68844_sort_peaks.narrowPeak.bed	0.659102	0.659102	9.97722e-07	0.288109	9.97722e-07	4.35587e-27	1.00159e-05	9.97722e-07	2.96742e-11	0.0904287	8.7465e-08	8.75261e-05	0.288109	0.000656747	9.97722e-07	1	0.000656747	8.75261e-05	0.0216946	1.56963e-37
68845	Homo sapiens	GSM1858652	T47D	Embryonic Stem Cell	Breast	ESR1	68845_sort_peaks.narrowPeak.bed	0.662782	0.292052	7.53807e-09	0.292052	9.30891e-05	1.23426e-28	1.08266e-06	1.9182e-12	1.9182e-12	0.662782	7.53807e-09	0.000691571	0.292052	0.000691571	7.53807e-09	0.662782	1.08266e-06	9.58738e-08	0.022402	2.92346e-39
68846	Homo sapiens	GSM1858651	T47D	Embryonic Stem Cell	Breast	ESR1	68846_sort_peaks.narrowPeak.bed	0.663626	0.663626	3.44855e-11	0.292962	9.79127e-08	1.30568e-28	7.71628e-09	7.71628e-09	1.97734e-12	0.663626	5.43841e-10	0.000699807	0.292962	0.00437665	9.79127e-08	0.663626	1.10312e-06	7.71628e-09	0.0929769	1.50126e-35
68847	Homo sapiens	GSM1858650	T47D	Embryonic Stem Cell	Breast	ESR1	68847_sort_peaks.narrowPeak.bed	0.644577	0.644577	7.22474e-07	0.0826639	7.54616e-06	3.67033e-29	9.10925e-17	9.96272e-13	2.21458e-15	0.644577	6.08644e-08	0.0191035	0.0191035	0.0191035	9.96272e-13	1	9.10925e-17	6.08644e-08	0.0191035	3.40793e-36
68848	Homo sapiens	GSM1858649	T47D	Embryonic Stem Cell	Breast	NR3C1	68848_sort_peaks.narrowPeak.bed	1	0.221764	3.03654e-12	0.0587769	2.75462e-05	2.20663e-22	2.3496e-16	3.03654e-12	3.03654e-12	0.221764	1.01505e-09	0.0118169	0.221764	0.221764	3.03654e-12	0.590848	6.0596e-15	2.61788e-06	0.221764	8.05213e-21
68849	Homo sapiens	GSM1858648	T47D	Embryonic Stem Cell	Breast	NR3C1	68849_sort_peaks.narrowPeak.bed	1	0.227484	7.13985e-11	0.0612724	0.000272783	3.10504e-22	1.11288e-20	2.50268e-07	7.13985e-11	0.227484	2.9747e-06	0.0612724	0.227484	0.227484	7.13985e-11	0.597265	3.76987e-12	0.00203824	0.0612724	3.6683e-19
68850	Homo sapiens	GSM1858647	T47D	Embryonic Stem Cell	Breast	NR3C1	68850_sort_peaks.narrowPeak.bed	0.434179	1	4.80363e-09	0.0190974	2.1431e-05	4.95616e-28	9.15003e-08	4.80363e-09	1.51359e-06	0.109983	0.00248226	0.434179	0.0190974	0.0190974	4.80363e-09	0.109983	2.1431e-05	0.00248226	0.434179	9.64942e-23
68851	Homo sapiens	GSM1858646	T47D	Embryonic Stem Cell	Breast	NR3C1	68851_sort_peaks.narrowPeak.bed	1	1	3.22539e-05	0.164115	0.000781875	3.4597e-21	3.22539e-05	0.164115	0.0139415	1	0.164115	1	0.0139415	0.164115	0.0139415	1	0.0139415	0.164115	1	2.53018e-15
68966	Homo sapiens	GSM2112810	T47D	None	Breast	PR	68966_sort_peaks.narrowPeak.bed	0.0500975	0.162153	1.00772e-06	0.406995	8.75429e-06	2.42275e-13	9.43535e-09	5.79565e-11	1.00772e-06	0.0124585	3.92464e-12	9.43535e-09	0.0500975	0.000446978	9.43535e-09	0.0500975	1.03077e-07	9.43535e-09	8.75429e-06	1.36746e-14
68967	Homo sapiens	GSM2112809	T47D	None	Breast	PR	68967_sort_peaks.narrowPeak.bed	1.97922e-07	1.93715e-08	1	6.50989e-13	1.81001e-06	0.185333	0.0608461	0.185333	0.185333	1.97922e-07	0.0161163	0.000105378	0.000658247	0.0161163	0.0161163	0.0608461	0.185333	1	1.97922e-07	0.0161163
68968	Homo sapiens	GSM2112808	T47D	None	Breast	PR	68968_sort_peaks.narrowPeak.bed	0.144135	0.379997	0.000319324	0.379997	4.52309e-05	2.68483e-16	5.06658e-09	2.77308e-11	3.94114e-10	0.0422508	2.77308e-11	5.86258e-08	0.144135	0.00193861	6.06978e-07	0.0422508	6.06978e-07	3.94114e-10	0.00995103	2.68483e-16
68969	Homo sapiens	GSM2112807	T47D	None	Breast	PR	68969_sort_peaks.narrowPeak.bed	6.59096e-05	0.00253573	0.755338	0.0123426	9.86623e-07	0.0123426	0.0123426	0.0497444	0.405845	8.59152e-06	0.0497444	0.000440757	0.0123426	0.00253573	0.0123426	0.161364	0.0123426	0.405845	0.0123426	0.0123426
68970	Homo sapiens	GSM2112802	T47D	None	Breast	ESR1	68970_sort_peaks.narrowPeak.bed	0.39138	0.045449	6.76564e-06	0.0109555	5.34977e-05	4.05901e-16	5.34977e-05	7.45959e-08	5.34977e-05	0.045449	5.26687e-10	5.26687e-10	0.0109555	0.00218536	3.7982e-11	0.0109555	0.0109555	7.53678e-07	0.00218536	1.12343e-24
68971	Homo sapiens	GSM2112801	T47D	None	Breast	PR	68971_sort_peaks.narrowPeak.bed	0.71616	0.00145993	0.00792232	0.00145993	0.000227329	1.99033e-10	3.54775e-06	3.04266e-05	3.04266e-05	0.127771	0.00145993	3.04266e-05	3.6426e-07	1	0.000227329	0.127771	0.00145993	0.00792232	0.354019	1.99033e-10
68972	Homo sapiens	GSM2112800	T47D	None	Breast	ESR1	68972_sort_peaks.narrowPeak.bed	0.00195072	0.00195072	0.380582	5.63909e-06	5.13688e-09	5.63909e-06	0.0424116	0.00195072	0.000321719	4.56271e-05	4.56271e-05	5.13688e-09	5.63909e-06	0.000321719	0.00195072	4.56271e-05	0.0424116	0.144515	4.56271e-05	6.13841e-07
68973	Homo sapiens	GSM2112799	T47D	None	Breast	PR	68973_sort_peaks.narrowPeak.bed	1	1	0.0617829	1	1	0.00188695	1	1	0.0617829	0.0617829	1	1	0.0617829	1	1	0.0617829	1	1	1	1
68974	Homo sapiens	GSM2112798	T47D	None	Breast	ESR1	68974_sort_peaks.narrowPeak.bed	0.363509	0.13364	3.41798e-09	0.13364	0.000257894	3.0924e-15	0.000257894	2.56394e-10	3.52491e-05	0.0016221	2.56394e-10	4.1009e-08	0.00862295	0.000257894	4.40209e-07	0.13364	0.000257894	2.56394e-10	3.52491e-05	9.6648e-24
68975	Homo sapiens	GSM2112797	T47D	None	Breast	PR	68975_sort_peaks.narrowPeak.bed	0.305079	0.000113586	1	0.000817082	0.0248425	0.0248425	0.0248425	0.0994778	0.000817082	0.00496075	0.0248425	0.00496075	0.000113586	1	1.35616e-05	0.0994778	0.000817082	1	0.305079	0.0248425
68976	Homo sapiens	GSM2112796	T47D	None	Breast	ESR1	68976_sort_peaks.narrowPeak.bed	1.07269e-05	1.26727e-06	1	1.25011e-08	1.26727e-06	0.00291051	0.0540739	0.170913	0.0540739	7.99998e-05	0.0540739	1.26727e-06	1.07269e-05	0.00291051	1.26727e-06	0.0137829	0.0540739	0.765015	1.07269e-05	0.00291051
68977	Homo sapiens	GSM2112795	T47D	None	Breast	PR	68977_sort_peaks.narrowPeak.bed	0.0587009	1.33604e-05	0.43345	9.68864e-05	1.62349e-06	9.68864e-05	0.0153668	0.180829	0.0587009	0.00333464	0.0153668	1.62349e-06	1.62349e-06	9.68864e-05	1.75331e-07	1.33604e-05	0.0153668	0.0153668	0.0153668	9.68864e-05
69731	Homo sapiens	GSM2131194	T47D	None	Breast	KDM5A	69731_sort_peaks.narrowPeak.bed	0.00459113	3.24023e-09	0.796537	9.30751e-14	0.467219	0.467219	0.796537	0.796537	0.796537	2.24298e-05	0.467219	0.467219	0.000900672	0.0711208	1	3.24023e-09	0.206179	0.796537	2.91421e-06	1
69732	Homo sapiens	GSM2131193	T47D	None	Breast	KDM5A	69732_sort_peaks.narrowPeak.bed	0.0182843	1.90069e-05	0.789557	2.51878e-09	0.197771	0.456271	0.789557	0.789557	0.789557	0.000131736	0.789557	0.197771	0.000796419	0.0669084	0.789557	2.51878e-09	0.197771	0.789557	1.90069e-05	1
71952	Homo sapiens	GSM1908537	T47D	None	Breast	ESR1	71952_sort_peaks.narrowPeak.bed	0.676578	0.676578	0.000839082	0.307196	0.000117246	5.28008e-25	1.40714e-05	1.47042e-06	1.47042e-06	0.100634	1.40714e-05	0.000117246	0.00506841	0.00506841	1.47042e-06	0.307196	0.00506841	1.35245e-07	0.0252544	4.12268e-35
73757	Homo sapiens	GSM2466774	T47D	None	Breast	MEN1	73757_sort_peaks.narrowPeak.bed	1	1	1	1	1	1	0.0942267	1	1	1	1	1	0.0942267	1	1	1	1	1	1	1
74138	Homo sapiens	GSM2242434	T47D	None	Breast	FOXA1	74138_sort_peaks.narrowPeak.bed	0.00133302	0.0335965	0.00133302	0.122896	0.00133302	6.17906e-13	1.0434e-11	3.06877e-06	2.77062e-08	0.0335965	2.77062e-08	0.000203883	0.00736299	2.68005e-05	0.000203883	0.345977	3.06877e-06	0.000203883	0.00133302	1.64569e-15
74139	Homo sapiens	GSM2242433	T47D	None	Breast	FOXA1	74139_sort_peaks.narrowPeak.bed	0.00746441	0.00746441	0.00020807	0.123794	0.00135586	1.73781e-15	1.0905e-11	2.74431e-05	3.18969e-07	0.0339488	3.18969e-07	2.74431e-05	0.00746441	0.00020807	0.00135586	0.347469	2.74431e-05	0.00135586	0.00135586	1.73781e-15
74140	Homo sapiens	GSM2242432	T47D	None	Breast	ESR1	74140_sort_peaks.narrowPeak.bed	0.683266	0.31475	0.000131112	0.31475	1.59811e-07	2.8601e-23	1.70574e-06	0.000131112	1.59811e-07	0.00546651	9.89428e-10	0.000131112	0.0267597	0.000131112	0.000921421	0.31475	0.00546651	1.60261e-05	0.00546651	4.02792e-33
74141	Homo sapiens	GSM2242431	T47D	None	Breast	ESR1	74141_sort_peaks.narrowPeak.bed	0.688259	0.32048	0.00014252	0.32048	1.90572e-06	3.83089e-23	1.90572e-06	1.76605e-05	1.52711e-08	0.0279393	1.81028e-07	0.000988071	0.00578358	0.000988071	0.000988071	0.688259	0.00578358	1.81028e-07	0.0279393	5.87138e-33
74142	Homo sapiens	GSM2242429	T47D	None	Breast	FOXA1	74142_sort_peaks.narrowPeak.bed	0.124874	0.0343743	0.00138366	0.124874	0.000213186	1.85472e-15	1.74983e-10	0.00138366	3.30801e-07	0.124874	2.98456e-08	0.000213186	0.0343743	0.00138366	3.2567e-06	0.349257	0.00138366	0.00138366	0.00138366	3.73053e-14
74143	Homo sapiens	GSM2242428	T47D	None	Breast	FOXA1	74143_sort_peaks.narrowPeak.bed	0.125415	0.0345883	3.30965e-06	0.125415	0.000215782	1.9159e-15	2.46307e-09	0.00139772	3.3686e-07	0.125415	3.3686e-07	0.000215782	0.0345883	0.00139772	2.86324e-05	0.350151	0.00139772	0.00139772	0.00139772	1.9159e-15
74144	Homo sapiens	GSM2242427	T47D	None	Breast	ESR1	74144_sort_peaks.narrowPeak.bed	0.676307	0.306894	1.09635e-08	0.306894	1.34336e-07	1.30802e-26	1.46162e-06	8.00262e-10	8.00262e-10	0.0251953	8.00262e-10	1.34336e-07	0.0251953	0.000835912	0.000116717	0.676307	0.000116717	1.09635e-08	0.0251953	2.3843e-33
74145	Homo sapiens	GSM2242426	T47D	None	Breast	ESR1	74145_sort_peaks.narrowPeak.bed	0.677926	0.308708	1.39873e-07	0.308708	1.14665e-08	3.3915e-28	1.51509e-06	8.40746e-10	1.14665e-08	0.0255513	1.14665e-08	1.14665e-08	0.0255513	0.000855075	0.000855075	0.677926	0.000855075	1.39873e-07	0.0255513	2.69342e-33
74822	Homo sapiens	GSM2508064	T47D	None	Breast	KMT2D	74822_sort_peaks.narrowPeak.bed	1	1	1	1	1	0.0463074	0.0463074	1	1	1	1	1	1	1	1	1	1	1	1	1
74823	Homo sapiens	GSM2508062	T47D	None	Breast	KMT2D	74823_sort_peaks.narrowPeak.bed	1	1	1	1	1	0.183763	0.183763	0.183763	1	1	1	1	1	1	1	1	1	1	1	1
74830	Homo sapiens	GSM2476831	T47D	None	None	T	74830_sort_peaks.narrowPeak.bed	0.701532	0.117035	0.00671777	0.336108	2.28682e-05	2.05014e-18	2.28682e-05	0.0313261	2.20846e-08	0.336108	2.28682e-05	2.55994e-06	0.336108	0.00671777	0.00118962	0.336108	0.00671777	2.28682e-05	0.00671777	1.65296e-27
74831	Homo sapiens	GSM2476830	T47D	None	None	T	74831_sort_peaks.narrowPeak.bed	0.347767	0.123973	0.000208916	0.347767	0.000208916	3.32676e-18	2.75731e-05	0.000208916	3.17008e-06	0.123973	3.17008e-06	2.75731e-05	0.347767	0.00748481	3.17008e-06	0.347767	0.00748481	3.17008e-06	0.00136046	7.49835e-29
74832	Homo sapiens	GSM2476829	T47D	None	None	T	74832_sort_peaks.narrowPeak.bed	0.686166	0.106668	0.000137622	0.318069	1.08097e-09	3.38766e-20	1.6956e-05	1.7181e-07	1.44096e-08	0.106668	0.000137622	1.6956e-05	0.318069	0.00564853	1.6956e-05	0.318069	0.000959569	0.000137622	0.0274389	1.30136e-29
81169	Homo sapiens	GSM2644569	T47D	Epithelium	Mammary Gland	ESR1	81169_sort_peaks.narrowPeak.bed	0.0656132	1	1	1	0.00213273	4.49827e-05	0.0656132	0.0656132	1	1	1	0.0656132	0.00213273	0.0656132	1	1	0.0656132	0.0656132	0.0656132	2.36841e-17
81214	Homo sapiens	GSM2125134	T47D	cancer cells	Breast	PR	81214_sort_peaks.narrowPeak.bed	0.705996	0.341496	2.82761e-06	0.120219	0.00019173	2.82171e-07	9.13089e-12	1.98298e-09	5.35157e-13	0.341496	2.82761e-06	0.0325528	0.00126628	0.705996	1.41492e-10	0.0325528	1.98298e-09	2.82761e-06	0.705996	0.00019173
81339	Homo sapiens	GSM2644594	T47D	Epithelium	Mammary Gland	PR	81339_sort_peaks.narrowPeak.bed	1	1	1	1	1	1	1	1	1	1	1	1	1	1	1	1	1	1	1	1
82124	Homo sapiens	GSM2125135	T47D	cancer cells	Breast	ESR1	82124_sort_peaks.narrowPeak.bed	0.358473	0.358473	0.000241269	0.13051	3.84068e-06	1.50461e-11	3.98291e-07	2.24278e-10	9.16796e-13	0.00824558	3.66897e-08	0.000241269	0.00824558	0.000241269	1.50461e-11	0.13051	3.26131e-05	3.26131e-05	0.00153432	2.58525e-15
82132	Homo sapiens	GSM2125131	T47D	cancer cells	Breast	ESR1	82132_sort_peaks.narrowPeak.bed	0.0324151	0.340898	2.46684e-08	0.340898	2.46684e-08	6.10246e-17	2.78705e-07	5.24934e-13	1.95322e-09	0.119863	2.46684e-08	2.79672e-06	0.119863	2.79672e-06	2.78705e-07	0.00702541	2.47093e-05	2.46684e-08	2.47093e-05	9.45681e-20
82133	Homo sapiens	GSM2125130	T47D	cancer cells	Breast	PR	82133_sort_peaks.narrowPeak.bed	1	1	1	1	1	1	0.0305818	1	1	1	1	1	0.0305818	1	1	1	1	1	1	1
82338	Homo sapiens	GSM2125119	T47D	cancer cells	Breast	ESR1	82338_sort_peaks.narrowPeak.bed	1	1	0.0919993	1	0.00424821	4.82896e-08	0.0919993	0.0919993	2.82045e-06	0.0919993	6.68718e-10	0.000128074	0.00424821	0.000128074	0.0919993	1	1	0.00424821	0.0919993	6.68718e-10
82339	Homo sapiens	GSM2125118	T47D	cancer cells	Breast	PR	82339_sort_peaks.narrowPeak.bed	1	1	1	1	1	1	1	1	1	1	1	1	1	1	1	1	1	1	1	1
82340	Homo sapiens	GSM2125117	T47D	cancer cells	Breast	ESR1	82340_sort_peaks.narrowPeak.bed	1	1	1	1	1	1	1	1	1	0.035326	1	1	1	1	1	1	1	1	1	1
82341	Homo sapiens	GSM2125116	T47D	cancer cells	Breast	PR	82341_sort_peaks.narrowPeak.bed	1	1	1	1	1	0.0266109	1	1	1	1	1	1	1	1	1	1	1	1	1	0.0266109
82471	Homo sapiens	GSM2644591	T47D	Epithelium	Mammary Gland	PR	82471_sort_peaks.narrowPeak.bed	0.079046	0.0179321	0.00048367	0.0179321	0.00324502	2.44748e-18	5.08551e-08	6.07886e-05	6.15651e-07	6.55771e-06	6.55771e-06	6.15651e-07	0.079046	0.00324502	0.00048367	0.265641	6.07886e-05	0.0179321	0.0179321	3.72393e-14
82472	Homo sapiens	GSM2644590	T47D	Epithelium	Mammary Gland	PR	82472_sort_peaks.narrowPeak.bed	0.704516	0.0321408	2.39983e-08	0.119154	2.73582e-06	5.05029e-13	5.05029e-13	2.68652e-14	2.73582e-06	0.0321408	1.89491e-09	2.71886e-07	0.000187036	1	1.30641e-15	0.339702	1.34646e-10	1.89491e-09	0.119154	2.68652e-14
82473	Homo sapiens	GSM2644593	T47D	Epithelium	Mammary Gland	PR	82473_sort_peaks.narrowPeak.bed	0.685115	0.0271907	1.39954e-08	0.105991	1.7772e-06	5.49792e-16	2.37031e-13	2.37031e-13	7.04567e-11	0.0271907	1.67358e-07	0.000135225	0.000135225	0.685115	7.04567e-11	0.316862	1.04683e-09	1.66127e-05	0.0271907	1.05225e-21
82474	Homo sapiens	GSM2644592	T47D	Epithelium	Mammary Gland	PR	82474_sort_peaks.narrowPeak.bed	0.0246671	0.00491512	0.000112046	0.0246671	0.000112046	1.36377e-17	4.8458e-11	1.38447e-06	0.000807792	0.0246671	0.000112046	1.3348e-05	0.000112046	0.0246671	1.26392e-07	0.673864	1.26392e-07	0.000807792	0.000807792	1.36377e-17
82558	Homo sapiens	GSM2125133	T47D	cancer cells	Breast	ESR1	82558_sort_peaks.narrowPeak.bed	0.182423	1	1	0.182423	0.0173562	0.182423	1	0.182423	1	0.0173562	0.182423	0.182423	0.182423	0.0173562	1	0.182423	1	1	0.0173562	1
82559	Homo sapiens	GSM2125132	T47D	cancer cells	Breast	PR	82559_sort_peaks.narrowPeak.bed	0.71449	0.126501	0.000221051	0.351937	3.41777e-06	3.49272e-07	3.17043e-08	2.57462e-09	1.24377e-11	0.126501	3.41777e-06	0.0350186	0.00777455	0.351937	1.24377e-11	0.0350186	2.57462e-09	3.41777e-06	0.126501	3.49272e-07
82684	Homo sapiens	GSM2125098	T47D	cancer cells	Breast	PR	82684_sort_peaks.narrowPeak.bed	0.00085767	0.0378892	0.169083	0.169083	2.88817e-09	0.00640141	0.00640141	9.43177e-05	0.00640141	0.0378892	0.00085767	8.72601e-06	6.91826e-07	8.72601e-06	8.72601e-06	0.00085767	1	9.43177e-05	4.76768e-08	8.72601e-06
83258	Homo sapiens	GSM2644579	T47D	Epithelium	Mammary Gland	GATA3	83258_sort_peaks.narrowPeak.bed	0.627898	0.627898	4.00927e-08	1	4.98137e-07	2.7028e-26	1.10703e-15	5.44518e-06	1.10703e-15	0.0744805	5.44518e-06	0.00290969	0.0164874	0.00290969	2.8643e-09	0.25623	1.05134e-11	4.00927e-08	0.25623	5.16898e-20
83259	Homo sapiens	GSM2644578	T47D	Epithelium	Mammary Gland	FOXA1	83259_sort_peaks.narrowPeak.bed	0.00580062	0.00099168	0.000143142	0.0280023	0.00099168	1.27214e-21	1.5382e-08	1.82211e-07	1.82211e-07	0.0280023	1.77502e-05	1.77502e-05	0.000143142	0.000143142	1.5382e-08	0.0280023	0.000143142	0.00580062	0.00580062	2.72529e-17
83264	Homo sapiens	GSM2644573	T47D	Epithelium	Mammary Gland	GATA3	83264_sort_peaks.narrowPeak.bed	0.0069089	0.1188	0.0069089	0.000185493	1.86634e-09	8.73827e-20	1.86634e-09	2.36695e-08	5.68643e-17	0.00123175	2.40048e-05	0.0069089	0.000185493	2.68532e-07	2.6313e-14	0.339103	1.32432e-10	2.36695e-08	0.000185493	5.68643e-17
83265	Homo sapiens	GSM2644572	T47D	Epithelium	Mammary Gland	GATA3	83265_sort_peaks.narrowPeak.bed	0.316862	0.105991	0.00558185	0.0271907	1.39954e-08	8.90843e-25	4.28835e-12	1.39954e-08	8.98935e-19	0.0271907	1.7772e-06	1.66127e-05	0.000945559	0.000135225	1.04683e-09	0.0271907	1.04683e-09	1.04683e-09	0.000945559	1.19401e-14
83266	Homo sapiens	GSM2644571	T47D	Epithelium	Mammary Gland	GATA3	83266_sort_peaks.narrowPeak.bed	0.32289	0.32289	0.0284453	0.109395	1.22782e-09	1.22761e-24	1.48461e-14	1.22782e-09	1.16797e-18	0.0284453	1.61784e-08	1.90679e-07	0.00101722	0.000147559	5.17848e-12	0.32289	1.22782e-09	1.61784e-08	0.00592091	2.90442e-13
83268	Homo sapiens	GSM2644577	T47D	Epithelium	Mammary Gland	FOXA1	83268_sort_peaks.narrowPeak.bed	0.0276884	0.000140054	1.73052e-05	0.0276884	0.00097374	3.60353e-23	7.55601e-11	1.86202e-06	1.76366e-07	0.0276884	1.86202e-06	1.86202e-06	1.73052e-05	0.00097374	1.48348e-08	0.0276884	1.73052e-05	0.00571577	0.0276884	6.03622e-16
83269	Homo sapiens	GSM2644576	T47D	Epithelium	Mammary Gland	FOXA1	83269_sort_peaks.narrowPeak.bed	0.671127	0.00476516	0.000107035	0.0973448	1.26562e-05	1.53092e-20	6.8342e-10	9.49788e-09	9.49788e-09	0.671127	0.000777414	1.26562e-05	0.00476516	0.00476516	0.000777414	0.301144	9.49788e-09	0.000107035	0.0240883	1.40756e-23
83270	Homo sapiens	GSM2644575	T47D	Epithelium	Mammary Gland	FOXA1	83270_sort_peaks.narrowPeak.bed	0.657962	0.286895	9.72778e-07	0.0897964	0.000646311	2.31567e-19	8.50121e-08	8.50121e-08	9.72778e-07	0.286895	0.00410389	0.000646311	0.000646311	0.00410389	9.79597e-06	0.286895	6.59602e-09	8.58702e-05	0.286895	3.44823e-32
83271	Homo sapiens	GSM2644574	T47D	Epithelium	Mammary Gland	GATA3	83271_sort_peaks.narrowPeak.bed	0.0571663	1	0.0016111	1	0.0571663	3.26191e-11	0.0016111	0.0571663	0.0571663	0.0571663	1	1	0.0571663	0.0016111	0.0571663	1	2.93835e-05	1	0.0571663	3.26191e-11
84348	Homo sapiens	GSM2644614	T47D	Epithelium	Mammary Gland	POLR2A	84348_sort_peaks.narrowPeak.bed	3.16335e-07	3.00625e-09	1.327e-12	3.16335e-07	1.2835e-17	2.75647e-06	3.24983e-08	1.327e-12	8.41448e-14	2.51632e-10	3.33672e-23	9.40471e-28	1.327e-12	8.41448e-14	1.91371e-11	0.000145785	4.8913e-15	3.00625e-09	2.75647e-06	2.75647e-06
84349	Homo sapiens	GSM2644612	T47D	Epithelium	Mammary Gland	POLR2A	84349_sort_peaks.narrowPeak.bed	3.18023e-09	3.18023e-09	1.42441e-12	2.87405e-06	1.40488e-17	2.6749e-10	9.07632e-14	2.84503e-16	5.30183e-15	3.4213e-08	1.06538e-27	1.06538e-27	1.42441e-12	1.40488e-17	2.6749e-10	3.4213e-08	1.40488e-17	2.6749e-10	2.04422e-11	2.21561e-05
84350	Homo sapiens	GSM2644613	T47D	Epithelium	Mammary Gland	POLR2A	84350_sort_peaks.narrowPeak.bed	3.02514e-09	3.17981e-07	8.48573e-14	2.76932e-06	1.29648e-17	1.92782e-11	8.48573e-14	5.87394e-19	1.29648e-17	3.26849e-08	9.53622e-28	3.38889e-26	4.9354e-15	2.63693e-16	1.33751e-12	2.76932e-06	9.47455e-22	1.33751e-12	1.92782e-11	3.17981e-07
[truncated: 965 more rows]

## Sheet: ZR751_E2top_TF
ID	Species	GSMID	Cell_line	Cell_type	Tissue_type	Factor	File	Topic_1PValue_	Topic_2PValue_	Topic_3PValue_	Topic_4PValue_	Topic_5PValue_	Topic_6PValue_	Topic_7PValue_	Topic_8PValue_	Topic_9PValue_	Topic_10PValue_	Topic_11PValue_	Topic_12PValue_	Topic_13PValue_	Topic_14PValue_	Topic_15PValue_	Topic_16PValue_	Topic_17PValue_	Topic_18PValue_	Topic_19PValue_	Topic_20PValue_
[truncated: 1,159 more rows]

[truncated: 3 more sheets: MCF7_EP_top_TF, T47D_EP_top_TF, ZR751_EP_top_TF]
