# Supplementary material for: Estrogen regulates divergent transcriptional and epigenetic cell states in breast cancer
Source: Nucleic Acids Res. 2022 Nov 1;50(20):11492–508. doi: 10.1093/nar/gkac908 (PMC9723652; doi:10.1093/nar/gkac908)
Supplement: gkac908_Supplemental_Files [file gkac908_supplemental_files.zip › Supp_Table3_Topic_Overlaps.xlsx]

## Sheet: Sheet2
	MCF7_Topic_1	MCF7_Topic_2	MCF7_Topic_3	MCF7_Topic_4	MCF7_Topic_5	MCF7_Topic_6	MCF7_Topic_7	MCF7_Topic_8	MCF7_Topic_9	MCF7_Topic_10	MCF7_Topic_11	MCF7_Topic_12	MCF7_Topic_13	MCF7_Topic_14	MCF7_Topic_15	MCF7_Topic_16	MCF7_Topic_17	MCF7_Topic_18	MCF7_Topic_19	MCF7_Topic_20	T47D_Topic_1	T47D_Topic_2	T47D_Topic_3	T47D_Topic_4	T47D_Topic_5	T47D_Topic_6	T47D_Topic_7	T47D_Topic_8	T47D_Topic_9	T47D_Topic_10	T47D_Topic_11	T47D_Topic_12	T47D_Topic_13	T47D_Topic_14	T47D_Topic_15	T47D_Topic_16	T47D_Topic_17	T47D_Topic_18	T47D_Topic_19	T47D_Topic_20	ZR751_Topic_1	ZR751_Topic_2	ZR751_Topic_3	ZR751_Topic_4	ZR751_Topic_5	ZR751_Topic_6	ZR751_Topic_7	ZR751_Topic_8	ZR751_Topic_9
MCF7_Topic_1	50	0	0	10	0	3	6	1	3	12	1	6	2	7	5	1	12	12	16	15	2	0	6	0	2	1	3	5	5	0	3	0	1	6	2	0	2	9	0	1	2	0	0	1	2	0	5	3	0
MCF7_Topic_2	0	50	9	1	5	0	0	3	2	0	0	1	0	0	0	8	2	0	0	0	9	5	0	33	0	0	0	0	0	6	0	0	2	1	0	2	0	0	3	0	0	1	0	1	13	1	2	0	0
MCF7_Topic_3	0	9	50	0	3	1	0	2	6	0	0	0	0	0	0	6	3	1	0	0	9	23	0	4	0	0	0	0	1	6	0	0	0	0	0	11	0	0	4	0	0	2	0	0	9	1	0	1	0
MCF7_Topic_4	10	1	0	50	5	3	5	0	0	5	0	5	3	5	18	2	15	4	12	11	3	0	3	1	4	3	2	4	5	2	8	1	4	2	5	1	1	5	1	1	0	0	0	5	3	1	10	4	1
MCF7_Topic_5	0	5	3	5	50	0	0	0	15	1	0	2	0	2	1	12	11	5	0	1	6	0	0	2	3	0	0	0	0	4	1	0	3	3	0	7	0	1	6	2	1	6	0	4	8	1	4	0	1
MCF7_Topic_6	3	0	1	3	0	50	1	2	0	7	11	2	4	1	3	1	2	5	5	7	0	0	1	0	0	5	1	6	3	0	5	3	1	2	1	0	1	7	0	1	1	0	2	3	0	2	2	8	1
MCF7_Topic_7	6	0	0	5	0	1	50	0	0	0	11	13	14	5	3	0	2	0	4	12	1	0	4	0	2	2	13	10	7	0	4	1	1	2	4	0	12	5	0	1	1	0	5	2	0	1	5	1	4
MCF7_Topic_8	1	3	2	0	0	2	0	50	7	4	0	1	0	3	6	9	0	2	0	1	2	0	4	2	2	9	1	1	3	1	0	0	0	3	0	1	0	1	0	12	2	0	0	2	2	1	2	16	0
MCF7_Topic_9	3	2	6	0	15	0	0	7	50	0	0	0	0	2	2	14	11	8	0	0	4	0	0	1	1	1	0	0	4	1	1	0	0	5	0	8	0	2	0	5	1	7	0	2	7	1	3	3	1
MCF7_Topic_10	12	0	0	5	1	7	0	4	0	50	3	0	0	3	7	3	4	9	17	6	0	0	10	0	4	8	2	3	7	0	3	1	1	2	2	0	4	7	0	2	2	1	2	2	0	0	4	3	0
MCF7_Topic_11	1	0	0	0	0	11	11	0	0	3	50	4	5	3	2	0	0	0	7	4	0	0	2	0	0	2	6	6	4	1	3	1	0	1	2	0	4	4	0	0	4	0	12	0	0	1	0	1	2
MCF7_Topic_12	6	1	0	5	2	2	13	1	0	0	4	50	7	1	0	1	4	1	0	5	1	0	4	0	3	2	1	10	1	0	6	0	1	2	8	0	3	7	1	3	0	0	0	1	3	0	9	3	2
MCF7_Topic_13	2	0	0	3	0	4	14	0	0	0	5	7	50	5	4	0	0	0	1	8	0	0	3	0	1	1	7	7	3	0	7	2	2	0	3	0	6	6	0	0	2	0	3	3	0	1	4	1	6
MCF7_Topic_14	7	0	0	5	2	1	5	3	2	3	3	1	5	50	9	4	10	1	4	8	1	0	2	0	5	6	5	2	4	1	2	5	4	4	1	1	3	1	1	0	1	1	2	0	1	0	2	1	1
MCF7_Topic_15	5	0	0	18	1	3	3	6	2	7	2	0	4	9	50	0	9	4	8	7	1	0	4	0	2	6	5	2	3	0	2	1	4	0	3	0	2	3	1	4	2	0	0	3	0	1	2	4	4
MCF7_Topic_16	1	8	6	2	12	1	0	9	14	3	0	1	0	4	0	50	10	8	1	0	15	0	0	4	7	3	0	0	0	5	0	1	1	5	1	2	0	0	2	5	0	4	0	5	18	2	3	4	0
MCF7_Topic_17	12	2	3	15	11	2	2	0	11	4	0	4	0	10	9	10	50	11	9	3	6	0	4	2	2	3	1	3	4	3	3	3	4	6	2	2	0	6	2	1	1	6	0	4	7	2	5	2	1
MCF7_Topic_18	12	0	1	4	5	5	0	2	8	9	0	1	0	1	4	8	11	50	5	0	2	0	2	0	3	4	1	3	0	1	2	2	1	7	2	1	1	2	1	3	3	4	0	6	3	1	4	4	0
MCF7_Topic_19	16	0	0	12	0	5	4	0	0	17	7	0	1	4	8	1	9	5	50	21	0	0	7	0	0	4	2	3	11	0	7	2	1	5	2	0	3	9	0	1	4	0	2	0	0	0	4	2	0
MCF7_Topic_20	15	0	0	11	1	7	12	1	0	6	4	5	8	8	7	0	3	0	21	50	0	0	3	0	2	3	4	5	11	0	11	4	1	6	2	0	6	10	0	0	2	0	0	0	0	0	9	5	1
T47D_Topic_1	2	9	9	3	6	0	1	2	4	0	0	1	0	1	1	15	6	2	0	0	50	1	0	3	5	0	1	0	0	11	0	1	9	7	1	3	0	1	12	2	0	3	0	4	25	3	3	0	0
T47D_Topic_2	0	5	23	0	0	0	0	0	0	0	0	0	0	0	0	0	0	0	0	0	1	50	0	8	0	0	0	0	0	2	0	0	0	0	0	4	0	0	1	0	0	0	0	0	0	0	0	0	0
T47D_Topic_3	6	0	0	3	0	1	4	4	0	10	2	4	3	2	4	0	4	2	7	3	0	0	50	0	3	7	10	8	4	1	3	2	1	2	4	1	11	5	0	4	1	1	2	0	0	1	4	5	1
T47D_Topic_4	0	33	4	1	2	0	0	2	1	0	0	0	0	0	0	4	2	0	0	0	3	8	0	50	0	0	0	0	0	0	0	0	1	0	0	1	0	0	0	0	0	0	0	1	6	1	1	0	0
T47D_Topic_5	2	0	0	4	3	0	2	2	1	4	0	3	1	5	2	7	2	3	0	2	5	0	3	0	50	5	0	0	0	2	3	6	7	4	1	1	0	1	3	3	0	0	0	2	2	1	9	1	4
T47D_Topic_6	1	0	0	3	0	5	2	9	1	8	2	2	1	6	6	3	3	4	4	3	0	0	7	0	5	50	7	3	6	0	3	1	1	5	0	0	3	3	0	11	0	0	6	2	0	0	2	12	2
T47D_Topic_7	3	0	0	2	0	1	13	1	0	2	6	1	7	5	5	0	1	1	2	4	1	0	10	0	0	7	50	7	3	0	1	0	1	0	2	0	17	2	0	1	1	0	8	1	0	0	0	2	4
T47D_Topic_8	5	0	0	4	0	6	10	1	0	3	6	10	7	2	2	0	3	3	3	5	0	0	8	0	0	3	7	50	5	0	6	1	1	0	14	0	14	12	0	0	4	0	8	1	0	1	8	4	2
T47D_Topic_9	5	0	1	5	0	3	7	3	4	7	4	1	3	4	3	0	4	0	11	11	0	0	4	0	0	6	3	5	50	1	5	0	0	5	0	1	6	10	0	2	8	0	3	1	1	1	3	3	1
T47D_Topic_10	0	6	6	2	4	0	0	1	1	0	1	0	0	1	0	5	3	1	0	0	11	2	1	0	2	0	0	0	1	50	0	0	7	3	0	9	0	0	15	0	0	4	0	0	11	2	2	0	0
T47D_Topic_11	3	0	0	8	1	5	4	0	1	3	3	6	7	2	2	0	3	2	7	11	0	0	3	0	3	3	1	6	5	0	50	8	0	5	3	0	4	5	0	0	2	0	2	1	0	1	11	2	0
T47D_Topic_12	0	0	0	1	0	3	1	0	0	1	1	0	2	5	1	1	3	2	2	4	1	0	2	0	6	1	0	1	0	0	8	50	3	2	2	0	3	0	1	1	0	0	2	0	0	2	5	0	3
T47D_Topic_13	1	2	0	4	3	1	1	0	0	1	0	1	2	4	4	1	4	1	1	1	9	0	1	1	7	1	1	1	0	7	0	3	50	2	1	0	0	2	6	0	2	1	0	3	7	8	4	0	2
T47D_Topic_14	6	1	0	2	3	2	2	3	5	2	1	2	0	4	0	5	6	7	5	6	7	0	2	0	4	5	0	0	5	3	5	2	2	50	0	5	0	5	4	4	3	5	1	5	3	1	3	4	0
T47D_Topic_15	2	0	0	5	0	1	4	0	0	2	2	8	3	1	3	1	2	2	2	2	1	0	4	0	1	0	2	14	0	0	3	2	1	0	50	0	4	5	1	0	3	1	2	1	1	1	5	0	6
T47D_Topic_16	0	2	11	1	7	0	0	1	8	0	0	0	0	1	0	2	2	1	0	0	3	4	1	1	1	0	0	0	1	9	0	0	0	5	0	50	0	0	5	0	1	9	0	0	3	3	1	0	0
T47D_Topic_17	2	0	0	1	0	1	12	0	0	4	4	3	6	3	2	0	0	1	3	6	0	0	11	0	0	3	17	14	6	0	4	3	0	0	4	0	50	2	0	1	1	0	8	1	0	0	2	2	3
T47D_Topic_18	9	0	0	5	1	7	5	1	2	7	4	7	6	1	3	0	6	2	9	10	1	0	5	0	1	3	2	12	10	0	5	0	2	5	5	0	2	50	1	2	7	1	1	2	1	2	9	5	0
T47D_Topic_19	0	3	4	1	6	0	0	0	0	0	0	1	0	1	1	2	2	1	0	0	12	1	0	0	3	0	0	0	0	15	0	1	6	4	1	5	0	1	50	0	0	5	0	0	9	1	2	0	0
T47D_Topic_20	1	0	0	1	2	1	1	12	5	2	0	3	0	0	4	5	1	3	1	0	2	0	4	0	3	11	1	0	2	0	0	1	0	4	0	0	1	2	0	50	1	0	0	4	2	0	4	17	2
ZR751_Topic_1	2	0	0	0	1	1	1	2	1	2	4	0	2	1	2	0	1	3	4	2	0	0	1	0	0	0	1	4	8	0	2	0	2	3	3	1	1	7	0	1	50	0	2	2	1	0	1	1	1
ZR751_Topic_2	0	1	2	0	6	0	0	0	7	1	0	0	0	1	0	4	6	4	0	0	3	0	1	0	0	0	0	0	0	4	0	0	1	5	1	9	0	1	5	0	0	50	0	5	5	2	4	1	0
ZR751_Topic_3	0	0	0	0	0	2	5	0	0	2	12	0	3	2	0	0	0	0	2	0	0	0	2	0	0	6	8	8	3	0	2	2	0	1	2	0	8	1	0	0	2	0	50	0	0	1	0	0	0
ZR751_Topic_4	1	1	0	5	4	3	2	2	2	2	0	1	3	0	3	5	4	6	0	0	4	0	0	1	2	2	1	1	1	0	1	0	3	5	1	0	1	2	0	4	2	5	0	50	4	1	1	6	4
ZR751_Topic_5	2	13	9	3	8	0	0	2	7	0	0	3	0	1	0	18	7	3	0	0	25	0	0	6	2	0	0	0	1	11	0	0	7	3	1	3	0	1	9	2	1	5	0	4	50	2	3	0	0
ZR751_Topic_6	0	1	1	1	1	2	1	1	1	0	1	0	1	0	1	2	2	1	0	0	3	0	1	1	1	0	0	1	1	2	1	2	8	1	1	3	0	2	1	0	0	2	1	1	2	50	3	0	1
ZR751_Topic_7	5	2	0	10	4	2	5	2	3	4	0	9	4	2	2	3	5	4	4	9	3	0	4	1	9	2	0	8	3	2	11	5	4	3	5	1	2	9	2	4	1	4	0	1	3	3	50	6	0
ZR751_Topic_8	3	0	1	4	0	8	1	16	3	3	1	3	1	1	4	4	2	4	2	5	0	0	5	0	1	12	2	4	3	0	2	0	0	4	0	0	2	5	0	17	1	1	0	6	0	0	6	50	1
ZR751_Topic_9	0	0	0	1	1	1	4	0	1	0	2	2	6	1	4	0	1	0	0	1	0	0	1	0	4	2	4	2	1	0	0	3	2	0	6	0	3	0	0	2	1	0	0	4	0	1	0	1	50
ZR751_Topic_10	1	0	0	3	0	5	2	1	0	3	9	1	3	0	0	1	1	1	6	6	0	0	3	0	0	5	2	4	10	0	11	1	0	4	1	1	6	3	1	2	3	0	8	0	0	2	5	3	0
ZR751_Topic_11	0	1	0	0	0	2	1	3	0	3	3	0	1	2	0	2	0	1	0	0	0	0	2	1	1	3	3	4	3	0	1	0	0	2	0	0	3	1	0	1	4	11	2	0	0	1	1	1	1
ZR751_Topic_12	1	0	0	1	0	3	1	1	0	3	1	1	2	2	0	2	0	2	3	2	1	0	5	0	1	2	3	5	3	1	1	0	1	1	3	1	2	5	2	1	7	5	3	2	1	0	1	0	2
ZR751_Topic_13	0	33	8	1	4	0	0	2	2	0	0	1	0	0	0	4	2	0	0	0	3	8	0	35	0	0	0	0	0	0	0	0	1	0	0	1	0	0	1	0	0	0	0	0	7	1	2	0	0
ZR751_Topic_14	0	2	2	4	10	0	0	0	3	0	0	0	0	2	0	4	4	0	0	0	8	0	0	0	6	0	0	0	0	10	0	1	3	2	0	7	0	0	7	0	1	1	1	0	6	1	0	0	2
ZR751_Topic_15	0	4	30	0	1	0	0	1	4	0	0	0	0	0	0	1	2	1	0	0	3	28	0	3	0	0	0	0	0	3	1	0	0	0	0	8	0	0	2	0	0	1	0	0	2	1	1	0	0
ZR751_Topic_16	3	0	0	7	1	5	5	2	1	5	2	4	3	5	1	4	5	3	6	9	0	0	3	0	1	9	2	7	4	0	5	1	0	7	3	1	1	7	0	2	2	6	3	2	1	1	9	8	0
ZR751_Topic_17	3	1	0	0	0	1	0	1	0	3	1	0	1	6	1	0	0	1	0	1	0	0	2	0	0	4	3	2	2	1	1	2	0	2	0	0	1	0	0	0	0	10	4	0	0	0	0	1	0
ZR751_Topic_18	0	0	3	1	2	0	1	0	1	1	1	1	1	0	1	3	2	1	1	1	4	1	2	0	1	0	0	1	0	5	1	1	1	1	1	4	1	0	4	0	2	6	0	3	4	4	2	1	0
ZR751_Topic_19	1	0	0	1	0	9	4	1	0	2	8	5	4	1	1	0	0	0	2	2	0	0	0	0	0	0	0	8	6	0	12	2	0	0	3	0	4	5	0	0	4	0	3	3	0	3	2	2	1
ZR751_Topic_20	3	0	0	0	0	2	4	2	0	6	3	5	2	3	2	2	2	0	1	3	0	0	7	0	3	7	4	3	4	1	1	1	1	2	2	0	3	5	1	5	1	7	4	1	1	1	6	6	2
TAMR_Topic_1	1	1	0	0	1	1	3	1	0	2	0	1	2	1	0	0	0	1	3	1	0	0	1	0	0	1	3	0	2	0	1	1	2	0	0	0	1	2	1	0	1	2	1	1	1	0	2	2	0
TAMR_Topic_2	1	2	2	0	1	0	0	3	0	3	0	1	1	1	0	2	0	1	0	0	2	0	2	0	2	2	0	0	0	5	0	0	0	3	0	3	0	0	2	1	2	4	2	1	2	0	1	1	0
TAMR_Topic_3	1	0	1	2	1	1	1	2	1	0	1	0	1	4	2	3	1	0	1	4	0	0	0	0	1	1	2	1	2	0	1	0	0	1	1	1	0	1	0	2	1	1	0	0	0	0	1	3	3
TAMR_Topic_4	3	0	1	4	1	1	2	2	2	2	1	2	1	2	2	2	3	2	3	3	1	0	3	0	4	0	0	2	2	0	5	1	2	4	2	0	0	2	0	1	0	4	0	2	1	0	4	4	1
TAMR_Topic_5	3	2	1	4	2	0	2	0	3	2	0	0	0	1	1	3	6	1	2	1	5	1	0	2	2	0	0	2	1	2	1	2	3	1	2	2	1	3	1	0	1	3	1	1	6	1	6	1	1
TAMR_Topic_6	1	0	0	1	4	2	1	0	3	1	0	0	4	4	4	1	4	0	0	0	2	0	1	0	2	2	0	1	2	1	2	0	1	3	2	1	1	0	1	1	1	4	1	1	1	0	0	0	2
TAMR_Topic_7	2	1	2	3	7	0	0	2	6	3	0	0	0	1	1	6	6	4	2	2	3	0	0	0	1	2	1	0	3	1	1	0	0	4	0	3	1	3	1	2	2	5	0	0	5	1	4	2	0
TAMR_Topic_8	3	0	0	0	0	0	2	0	0	2	1	2	5	6	5	0	0	0	0	1	0	0	3	0	2	2	4	3	1	0	2	3	1	1	4	0	3	0	0	2	3	2	2	1	0	0	0	1	4
TAMR_Topic_9	4	0	0	1	0	6	2	5	0	11	3	2	0	2	2	4	3	8	7	5	1	0	5	0	6	6	1	4	5	0	2	2	1	6	0	0	3	4	0	7	3	1	2	3	1	0	5	6	0
TAMR_Topic_10	1	0	0	1	0	0	0	0	0	4	0	0	0	1	1	1	1	2	4	0	0	0	3	0	2	0	1	0	1	0	1	1	0	0	0	0	0	1	0	0	1	1	0	0	0	0	2	1	2
TAMR_Topic_11	1	1	1	2	0	3	3	0	0	3	2	1	1	1	2	1	2	1	1	0	4	0	2	0	0	2	2	0	1	2	0	0	2	0	0	0	1	0	1	0	0	2	1	2	3	1	1	1	0
TAMR_Topic_12	0	30	6	0	4	0	0	2	2	0	0	1	0	0	1	7	1	0	0	0	9	4	0	23	1	0	1	0	0	3	0	0	1	1	1	1	0	0	2	0	0	0	0	1	9	0	1	0	0
TAMR_Topic_13	0	19	0	1	3	0	0	0	0	0	0	1	0	0	0	1	1	0	0	0	1	2	0	26	0	0	0	0	0	0	0	0	2	0	0	0	0	0	1	0	0	0	0	1	4	0	2	0	0
TAMR_Topic_14	5	0	0	4	0	4	4	2	1	5	6	2	2	2	3	1	2	4	5	5	0	0	3	0	0	4	4	4	1	1	2	1	0	1	4	0	2	6	0	1	2	1	1	5	0	0	2	3	2
TAMR_Topic_15	1	0	0	0	0	5	8	0	0	3	10	4	6	3	2	0	0	2	2	2	0	0	3	0	0	1	6	6	3	0	4	3	0	0	1	0	8	2	0	1	1	0	4	1	0	0	1	1	4
TAMR_Topic_16	1	0	1	0	0	0	1	0	1	0	0	0	1	1	1	0	0	0	1	1	0	1	1	0	1	1	0	1	2	2	0	0	1	0	0	1	0	0	1	0	0	3	1	2	1	1	0	0	0
TAMR_Topic_17	3	0	0	5	0	6	4	1	0	5	5	1	8	3	5	1	1	1	1	3	0	0	2	0	2	4	4	4	3	0	3	1	0	1	3	0	2	2	0	1	0	3	3	1	0	1	1	1	3
TAMR_Topic_18	3	0	0	0	0	1	2	1	1	3	3	1	3	7	4	0	2	2	2	3	0	0	3	0	1	3	1	1	0	0	1	1	1	4	2	0	1	2	0	1	0	4	1	2	0	0	1	4	0
TAMR_Topic_19	3	0	0	3	1	2	2	1	2	6	2	1	2	5	3	0	2	1	5	5	1	0	3	0	3	2	1	3	4	2	3	0	3	5	0	1	3	4	0	1	1	3	0	1	0	0	6	4	1
TAMR_Topic_20	3	0	0	4	1	1	8	0	0	0	2	5	4	2	0	1	0	0	0	5	1	0	3	0	5	1	2	4	1	0	3	2	0	1	4	0	1	2	0	0	0	0	1	2	0	0	6	2	1
TAMR_Topic_21	0	0	0	0	0	0	2	1	0	0	2	0	4	0	2	0	0	0	0	1	0	0	2	0	0	3	2	0	2	0	1	3	0	0	1	0	1	0	0	0	0	2	2	1	0	0	1	0	3
TAMR_Topic_22	2	1	0	2	2	1	5	1	1	3	1	1	1	1	2	5	1	1	1	1	2	0	2	0	5	0	1	0	1	1	1	1	2	0	2	1	0	1	0	0	0	3	0	3	2	0	3	1	0
TAMR_Topic_23	3	0	0	5	1	3	3	0	0	1	0	9	3	3	1	1	3	3	1	4	1	0	3	0	4	1	1	3	1	0	9	6	1	2	1	0	3	1	0	1	0	0	1	2	1	0	10	0	0
TAMR_Topic_24	2	1	1	3	2	1	3	1	1	1	1	1	1	2	1	2	3	1	1	2	5	0	0	0	2	3	1	1	2	2	1	1	2	2	0	3	1	1	0	0	1	2	1	4	5	1	1	3	1
TAMR_Topic_25	1	1	1	0	3	0	0	1	4	0	0	0	0	1	0	2	1	2	1	0	3	1	0	0	1	0	0	0	1	3	0	1	3	3	0	3	0	0	1	3	1	4	1	2	2	1	1	0	0
TAMR_Topic_26	2	1	1	3	2	2	0	0	0	4	2	3	1	1	3	2	3	2	2	1	0	0	3	0	1	1	2	2	4	1	0	1	2	0	2	0	2	4	2	0	2	1	1	2	1	2	3	1	1
TAMR_Topic_27	1	0	0	1	0	3	9	0	0	1	9	1	7	0	2	0	0	0	2	4	0	0	0	0	0	1	7	4	2	1	3	4	0	0	2	0	4	3	0	0	1	0	5	0	0	1	0	0	4
TAMR_Topic_28	3	0	2	2	1	4	0	2	2	2	0	1	0	1	3	1	3	4	0	0	1	0	0	0	2	4	1	2	1	0	1	1	0	3	1	2	1	2	0	2	0	2	0	3	1	1	2	3	0
TAMR_Topic_29	4	0	1	5	2	3	5	5	0	5	6	2	2	2	4	4	2	7	6	4	0	0	1	0	3	4	3	4	3	0	1	2	1	4	3	0	1	5	0	2	3	1	1	4	0	0	3	7	1
TAMR_Topic_30	0	5	22	0	1	0	0	0	2	0	0	0	0	0	0	1	1	0	0	0	3	23	0	2	0	0	0	0	0	3	0	1	1	0	0	4	0	0	1	0	0	1	0	0	3	0	0	0	0
TAMR_Topic_31	2	6	6	3	3	0	2	1	4	0	0	1	0	0	1	5	4	1	0	0	8	1	2	4	1	0	0	0	0	5	1	0	2	1	0	3	0	0	4	0	0	2	1	0	8	2	3	0	0
TAMR_Topic_32	5	0	0	3	1	3	9	3	0	6	4	3	2	5	5	0	2	4	0	6	2	0	5	0	4	3	4	4	1	1	0	2	4	2	4	0	2	2	0	1	1	0	1	2	1	1	3	4	2
TAMR_Topic_33	2	0	0	2	0	2	7	0	0	0	2	11	6	1	2	0	1	1	1	3	0	0	0	0	1	1	0	4	1	0	6	5	0	2	3	0	0	3	0	1	1	0	1	1	0	0	3	1	1
TAMR_Topic_34	1	0	0	0	1	2	0	1	2	2	1	0	2	1	1	3	4	2	1	2	1	0	2	0	0	1	1	0	1	1	2	0	0	2	1	2	0	1	0	1	1	3	0	3	1	0	0	0	1
TAMR_Topic_35	1	0	0	1	1	1	1	0	2	1	0	2	1	0	0	0	2	2	1	1	0	0	0	0	1	1	0	1	1	1	3	0	0	2	1	2	0	1	0	0	0	3	0	1	0	0	1	2	1
TAMR_Topic_36	0	10	13	0	1	0	0	2	2	0	0	0	0	0	0	5	1	0	0	0	8	12	0	6	0	0	0	0	0	6	0	0	0	0	0	3	0	0	4	1	0	2	0	0	8	1	0	0	0
TAMR_Topic_37	2	0	0	2	0	1	0	6	0	3	1	1	0	2	4	2	1	2	2	0	0	0	2	0	2	6	2	0	2	1	1	1	0	3	0	0	0	2	1	5	1	5	1	2	0	0	1	4	0
TAMR_Topic_38	2	0	0	4	1	1	4	0	0	0	3	3	3	3	3	1	2	0	2	3	1	0	0	0	3	1	2	1	1	0	1	2	1	0	1	0	1	2	0	0	0	0	1	0	1	0	0	0	3
TAMR_Topic_39	2	0	0	7	1	0	6	0	0	1	3	20	2	2	1	0	3	1	1	3	0	0	0	0	4	0	2	5	0	0	7	2	0	0	10	0	0	3	0	1	0	0	0	0	0	0	7	0	3
TAMR_Topic_40	3	0	0	6	1	3	6	4	1	2	2	5	2	1	3	1	0	3	4	6	0	0	1	0	1	2	1	2	1	0	4	3	0	3	4	0	2	3	0	3	1	0	2	3	0	0	3	7	2
TAMR_Topic_41	0	0	0	2	5	0	0	5	5	1	1	0	0	0	2	4	5	2	2	0	3	0	1	0	2	2	0	1	0	1	1	0	2	1	1	0	0	1	0	4	1	2	0	2	1	0	1	2	1
TAMR_Topic_42	0	0	1	0	3	0	0	1	2	0	0	0	0	0	0	1	0	1	0	0	3	1	0	0	0	0	0	0	1	1	0	0	0	0	0	1	0	2	2	1	3	6	0	0	3	0	1	0	0
TAMR_Topic_43	1	0	0	1	1	0	2	0	1	2	0	0	2	1	0	2	2	1	2	2	0	0	2	0	0	1	2	0	4	1	2	0	0	1	1	0	0	0	0	1	0	2	1	3	0	0	0	0	1
TAMR_Topic_44	0	0	0	2	0	3	1	5	0	1	1	0	3	2	1	2	0	2	0	3	0	0	0	0	1	2	4	1	0	0	4	4	2	1	4	0	2	0	0	1	1	2	0	1	0	0	0	3	2
TAMR_Topic_45	2	2	3	3	3	1	2	1	0	1	0	1	0	3	2	4	5	3	4	2	3	2	2	1	2	2	1	2	3	2	1	2	0	2	1	5	0	2	3	2	1	2	0	1	1	1	4	2	0
TAMR_Topic_46	3	0	0	2	1	2	2	3	1	3	1	2	2	3	0	3	1	4	4	4	1	0	2	0	2	4	2	2	4	0	2	2	2	4	1	0	2	6	1	2	0	2	1	4	1	0	3	2	0
TAMR_Topic_47	3	0	0	0	0	3	8	7	1	6	7	1	2	1	3	1	0	5	6	2	0	0	4	0	0	4	6	5	2	0	0	0	0	2	0	0	5	1	0	6	2	0	3	0	0	0	2	7	1
TAMR_Topic_48	1	2	3	0	3	3	0	5	6	2	1	1	1	3	0	6	1	0	1	2	5	0	0	1	0	1	1	0	3	0	0	0	0	1	0	3	1	1	3	0	2	6	2	2	4	0	1	3	0
TAMR_Topic_49	0	1	19	0	2	0	0	1	4	0	0	0	0	0	0	1	1	1	0	0	2	17	1	2	0	0	0	0	0	1	0	0	0	0	0	11	0	0	1	1	1	1	1	0	1	1	0	1	0
TAMR_Topic_50	0	6	9	1	6	1	0	3	5	0	0	0	1	0	0	5	2	1	0	0	10	4	0	2	1	0	0	0	0	6	0	1	2	3	0	5	0	0	2	1	0	2	0	0	6	1	3	2	1
HCI003_Topic_1	2	0	0	0	0	3	2	5	1	4	4	3	0	1	0	1	1	1	1	4	2	0	6	0	2	4	0	0	3	3	0	1	4	3	1	0	1	1	0	4	0	2	3	0	3	1	1	2	0
HCI003_Topic_2	1	0	0	2	0	2	6	3	0	3	5	4	2	1	2	0	2	1	1	3	0	0	5	0	2	3	1	4	3	2	1	2	0	2	4	0	3	4	0	3	4	0	2	0	1	0	2	2	0
HCI003_Topic_3	0	1	1	2	4	0	0	0	3	0	0	2	2	1	0	2	3	1	0	0	4	1	0	1	4	0	0	0	1	3	1	0	1	1	1	1	0	0	2	0	0	0	0	0	2	0	1	0	3
HCI003_Topic_4	1	1	2	1	1	0	0	0	1	0	0	0	0	1	0	2	1	0	0	1	1	2	0	2	3	0	1	0	0	1	0	0	1	2	0	1	0	0	2	1	0	1	0	1	1	0	1	2	0
HCI003_Topic_5	1	0	1	1	5	4	1	6	8	0	2	3	1	0	1	4	5	4	0	1	0	0	3	0	1	5	2	3	1	0	2	1	0	1	0	1	1	3	0	9	0	6	0	3	0	0	2	12	0
HCI003_Topic_6	0	0	0	1	0	5	0	1	0	1	7	2	5	0	2	0	2	1	0	1	0	0	2	0	1	3	1	3	2	0	6	5	0	0	1	1	1	4	0	0	3	0	6	1	0	1	2	3	2
HCI003_Topic_7	1	0	0	0	0	3	2	1	0	1	4	1	3	3	1	0	1	0	0	1	0	0	1	0	0	0	1	3	6	0	4	2	2	1	1	0	2	2	0	2	5	0	4	3	0	4	1	0	2
HCI003_Topic_8	3	5	5	1	6	0	1	1	4	2	0	3	0	1	0	2	4	4	2	0	4	0	2	2	1	0	0	0	1	2	1	1	0	2	1	4	0	1	5	1	1	10	0	1	7	1	3	0	0
HCI003_Topic_9	0	22	0	0	0	0	0	0	0	0	0	0	0	0	0	2	0	0	0	0	2	2	0	26	0	0	0	0	0	0	0	0	0	0	0	0	0	0	0	0	0	0	0	1	2	0	0	0	0
HCI003_Topic_10	2	1	2	1	1	1	2	4	2	0	0	3	1	1	1	2	3	1	2	3	1	1	5	1	3	3	1	1	1	1	4	2	0	1	0	2	1	1	2	6	1	1	0	0	2	1	4	5	0
HCI003_Topic_11	1	0	0	3	0	2	3	0	0	0	1	1	3	0	1	0	1	1	0	3	0	1	1	1	2	0	2	2	0	0	2	3	2	0	3	1	3	0	0	2	0	0	0	0	0	0	0	1	8
HCI003_Topic_12	1	0	1	2	1	3	3	3	1	7	2	3	3	1	1	2	1	2	3	2	1	0	4	0	2	5	2	2	2	0	4	3	0	0	0	1	2	2	1	6	3	0	1	3	1	0	3	6	2
HCI003_Topic_13	4	1	0	6	0	8	1	0	1	5	3	4	4	2	2	3	3	4	3	5	1	0	5	1	1	2	0	5	3	0	9	7	0	2	3	0	2	8	0	1	4	2	0	4	1	0	8	2	1
HCI003_Topic_14	0	4	19	0	0	0	0	0	0	0	0	0	0	0	0	0	0	0	0	0	0	26	0	3	0	0	0	0	0	0	0	0	0	0	0	4	0	0	0	0	0	0	0	0	0	0	0	0	0
HCI003_Topic_15	3	1	1	0	1	1	3	0	2	1	2	1	1	3	0	1	1	0	2	2	1	0	3	0	0	1	4	3	4	1	0	1	1	0	0	0	4	1	2	1	0	0	4	1	3	0	5	0	0
HCI003_Topic_16	0	0	0	2	1	2	3	2	0	2	3	0	1	2	2	1	2	2	1	2	1	0	4	0	1	3	4	3	2	0	3	1	2	2	2	1	4	1	1	2	1	1	2	2	0	3	2	2	0
HCI003_Topic_17	0	0	0	1	0	0	2	2	0	2	0	2	0	1	1	0	1	1	0	0	1	0	3	0	1	1	3	3	0	0	0	1	0	0	3	0	4	0	0	2	1	1	1	1	0	1	4	1	0
HCI003_Topic_18	0	19	10	0	3	0	0	2	2	0	0	0	0	0	1	5	1	0	0	0	7	8	0	14	0	0	0	0	0	4	0	0	0	1	0	2	0	0	3	0	0	1	0	0	9	0	0	0	0
HCI003_Topic_19	2	5	4	2	1	0	1	2	0	3	0	1	2	3	2	3	5	0	3	2	8	2	4	1	1	3	3	1	4	6	4	5	3	2	0	0	2	1	2	2	0	0	3	1	8	1	1	1	0
HCI003_Topic_20	2	0	0	1	0	1	1	2	1	3	3	0	0	0	0	0	1	0	1	2	0	0	1	0	1	3	1	1	4	0	1	1	1	0	1	0	1	1	0	2	3	0	4	2	0	1	2	2	1
HCI003_Topic_21	0	0	0	1	2	1	1	1	2	2	1	0	1	2	1	2	1	1	0	0	1	0	0	0	3	1	3	0	2	3	1	4	0	0	1	1	1	2	0	0	0	0	1	0	0	1	1	0	1
HCI003_Topic_22	0	0	0	1	0	2	5	0	0	2	2	2	5	0	0	0	2	1	1	2	0	0	3	0	0	2	3	3	1	1	4	11	0	0	2	0	6	1	0	0	0	0	8	1	0	1	0	1	2
HCI003_Topic_23	1	0	1	2	0	4	2	0	2	2	1	1	2	1	1	0	4	6	0	2	0	1	0	0	2	2	0	2	1	0	3	1	0	3	0	0	1	1	0	0	3	4	0	4	0	0	2	2	0
HCI003_Topic_24	2	0	0	0	0	1	2	1	1	1	3	1	2	1	0	0	0	0	1	3	0	0	3	0	0	1	2	3	3	0	2	0	1	1	1	0	1	3	0	2	4	0	3	1	0	0	2	2	0
HCI003_Topic_25	4	15	7	2	5	0	0	2	3	1	0	2	1	2	0	12	6	0	1	1	18	2	0	6	3	0	0	1	0	6	1	0	1	3	1	1	0	2	2	1	0	0	0	2	18	0	2	0	1
HCI003_Topic_26	2	0	0	0	0	0	2	0	0	1	1	0	2	2	1	0	1	0	1	1	0	0	1	0	0	2	2	1	3	0	1	2	0	1	2	0	2	2	0	1	3	0	3	2	0	0	1	1	2
HCI003_Topic_27	1	0	0	1	0	1	0	0	1	0	1	1	2	2	1	1	0	2	0	0	2	0	0	0	5	0	0	1	0	3	3	2	4	0	1	1	0	2	3	0	1	1	1	2	3	1	4	1	0
HCI003_Topic_28	0	0	0	0	0	0	1	1	0	0	4	1	2	1	1	0	0	0	0	0	0	0	0	0	2	1	2	2	0	0	0	0	0	0	0	0	1	1	0	2	0	0	4	1	0	0	0	1	3
HCI003_Topic_29	0	1	0	1	0	1	0	1	0	0	0	1	0	1	1	1	0	0	0	0	0	0	1	1	0	0	1	1	1	0	0	0	0	0	0	0	1	0	0	0	0	0	0	0	0	1	0	0	0
HCI003_Topic_30	1	1	4	1	3	0	0	0	2	0	0	0	0	0	0	0	0	1	1	0	0	6	0	1	1	1	1	0	0	2	1	1	0	0	0	5	0	0	0	0	0	2	1	0	0	0	2	0	0
HCI011_Topic_1	1	0	0	1	0	0	2	0	0	2	2	0	1	2	3	0	0	0	4	0	0	0	0	0	0	1	0	0	3	0	0	0	0	0	1	0	0	1	0	1	0	0	4	1	0	0	0	0	1
HCI011_Topic_2	0	0	0	2	0	3	2	1	1	5	3	0	2	1	1	0	1	1	0	1	0	0	2	0	1	2	1	2	3	0	4	4	4	0	2	0	2	1	0	2	2	0	4	4	0	0	3	1	1
HCI011_Topic_3	3	0	0	5	0	6	2	1	1	7	6	2	2	1	4	1	5	2	7	6	0	0	7	0	1	4	3	5	7	1	3	1	0	0	2	0	7	2	0	1	1	0	7	1	1	1	3	3	0
HCI011_Topic_4	1	0	0	0	1	0	2	2	0	0	1	0	0	0	0	0	0	1	0	1	0	0	0	0	0	0	1	1	1	0	0	0	0	0	1	0	0	0	0	0	1	0	1	2	0	0	0	1	2
HCI011_Topic_5	1	7	7	5	4	0	2	3	4	0	0	1	0	1	2	10	6	4	0	0	10	0	1	3	3	1	0	0	1	11	2	1	2	3	0	6	0	0	6	1	0	4	0	1	12	2	5	2	0
HCI011_Topic_6	1	2	0	1	5	0	0	1	2	2	1	0	0	3	0	5	3	1	2	2	5	0	1	1	4	1	0	0	2	3	1	1	3	1	1	1	1	2	1	1	0	2	0	1	5	0	6	1	0
HCI011_Topic_7	1	0	0	2	0	1	0	2	1	3	1	0	0	3	2	1	1	1	3	1	0	0	1	0	1	1	0	1	0	2	0	0	1	0	1	1	1	0	1	0	1	2	1	3	2	1	0	2	0
HCI011_Topic_8	0	0	1	1	0	1	0	0	0	0	0	0	0	2	0	0	0	1	0	1	1	0	0	0	1	0	0	0	0	2	0	0	1	0	1	1	0	0	1	0	0	1	0	1	0	0	0	0	2
HCI011_Topic_9	0	1	1	3	2	1	0	0	0	2	0	0	0	2	1	2	3	1	2	1	4	1	2	0	3	0	0	1	1	3	4	3	3	0	2	1	0	1	1	0	0	0	1	1	2	1	2	0	0
HCI011_Topic_10	0	4	20	1	2	0	0	1	3	0	0	0	0	0	0	3	0	0	0	0	5	19	0	2	0	0	0	0	1	7	0	0	1	0	0	8	0	0	3	0	0	0	0	0	4	0	0	0	0
HCI011_Topic_11	0	11	22	1	3	0	0	1	3	0	0	0	0	0	0	5	3	2	0	0	9	13	0	6	0	0	0	0	0	4	1	0	1	1	0	5	0	0	6	0	0	3	0	0	10	1	2	0	0
HCI011_Topic_12	0	0	0	0	0	1	2	1	1	0	1	1	4	0	1	0	0	0	0	1	0	0	0	0	0	0	2	2	2	0	1	1	0	0	2	0	2	1	0	1	2	0	1	2	0	0	0	1	4
HCI011_Topic_13	2	0	0	1	1	2	1	1	2	0	1	1	3	1	3	0	2	1	2	3	0	0	2	0	0	2	4	1	0	1	2	2	1	0	4	0	0	1	0	0	1	0	1	0	0	0	0	0	3
HCI011_Topic_14	0	0	0	0	0	3	1	0	0	0	1	1	4	0	3	0	0	0	1	3	0	0	2	0	1	1	2	2	0	0	3	1	0	0	2	0	2	2	2	1	0	0	1	0	0	0	0	1	3
HCI011_Topic_15	0	1	0	4	3	2	1	1	3	5	0	0	0	4	2	3	4	3	1	0	3	0	1	0	4	3	0	0	1	2	1	4	3	1	1	0	0	1	0	3	1	2	4	2	3	1	6	1	0
HCI011_Topic_16	0	0	0	2	1	0	2	1	0	0	2	1	3	0	0	1	1	0	0	0	0	0	0	0	0	0	2	1	0	0	0	0	0	0	0	0	1	0	0	0	0	0	1	2	1	0	0	0	4
HCI011_Topic_17	0	0	0	3	2	3	3	1	1	4	4	0	2	4	1	2	1	2	0	1	1	0	1	0	6	4	1	2	2	1	2	2	3	0	2	0	2	2	0	1	1	0	3	1	1	1	4	1	2
HCI011_Topic_18	0	3	2	1	2	0	0	1	3	0	0	0	0	1	0	1	1	0	0	0	2	4	0	2	4	0	0	0	0	5	0	0	1	0	0	5	0	2	2	0	0	0	0	0	2	1	1	0	0
HCI011_Topic_19	7	1	2	1	2	4	2	2	3	2	1	4	2	2	0	5	6	6	3	4	6	1	4	1	3	3	1	2	3	1	0	2	1	4	0	2	1	7	1	3	4	8	0	4	4	2	7	6	0
HCI011_Topic_20	5	0	0	1	1	2	3	1	2	2	0	5	3	1	0	3	4	2	3	3	4	0	4	0	3	4	0	3	1	0	0	1	0	1	2	0	1	6	0	4	1	3	1	1	5	1	8	5	0
HCI011_Topic_21	0	3	1	4	5	2	1	0	2	1	0	1	1	3	2	5	5	1	1	0	6	0	1	1	0	0	0	1	1	5	1	1	4	1	1	1	0	1	4	0	0	3	0	1	6	3	3	0	0
HCI011_Topic_22	4	0	0	2	1	2	1	0	0	2	2	2	1	2	0	0	2	2	3	1	2	0	3	0	1	1	1	2	0	1	2	1	0	1	3	0	1	1	2	1	2	5	3	3	2	0	3	0	0
HCI011_Topic_23	0	0	0	0	0	1	3	0	0	1	1	0	1	1	2	0	0	0	1	1	0	0	0	0	0	2	4	0	1	0	1	2	0	0	4	0	3	1	0	0	0	0	4	0	0	0	0	0	0
HCI011_Topic_24	0	0	0	0	0	0	2	0	0	0	0	1	2	1	0	0	0	1	0	0	0	0	0	0	0	1	0	1	1	0	3	1	1	0	1	0	0	1	0	1	0	0	0	2	0	0	1	0	1
HCI011_Topic_25	5	2	1	7	4	2	4	1	1	4	3	3	1	2	5	2	3	0	9	7	2	0	4	1	1	1	2	2	4	2	2	1	0	0	2	1	4	3	1	2	1	0	2	2	2	1	1	1	1
HCI011_Topic_26	1	0	0	1	2	2	2	0	1	3	3	0	4	3	2	1	0	1	0	2	0	0	0	0	3	1	0	1	1	0	1	1	1	0	2	0	0	0	0	0	1	0	3	2	1	0	0	0	5
HCI011_Topic_27	8	0	1	3	1	6	3	3	3	5	2	4	3	1	1	1	4	5	5	6	4	1	7	0	2	4	2	3	5	1	3	1	0	4	1	2	1	8	2	3	6	5	1	3	0	1	6	6	0
HCI011_Topic_28	0	0	0	0	0	2	0	1	0	0	2	1	1	1	1	0	0	0	0	1	0	0	0	0	0	1	1	1	2	0	4	5	2	0	3	0	0	1	1	0	2	0	2	0	0	3	0	0	2
HCI011_Topic_29	0	0	0	0	0	0	1	0	0	0	0	0	0	1	0	0	0	0	0	0	0	0	0	0	1	0	0	0	0	1	0	2	2	0	0	0	0	0	1	0	0	0	0	0	0	1	0	0	1
HCI011_Topic_30	1	0	0	1	1	1	2	0	1	0	1	0	2	2	0	0	0	1	0	3	0	0	0	0	0	0	2	0	0	1	1	1	0	0	1	0	0	0	0	0	0	0	0	0	0	1	0	0	2
HCI011_Topic_31	0	1	0	0	1	1	1	0	1	0	1	0	1	2	0	1	1	0	0	2	1	0	0	1	3	0	0	0	0	1	0	1	3	1	0	0	0	0	2	0	0	1	0	1	0	0	1	0	1
HCI011_Topic_32	2	0	0	1	0	3	1	1	0	2	1	0	3	1	0	2	0	2	1	2	1	0	1	0	0	0	0	0	2	0	0	0	0	2	1	0	0	3	1	2	4	4	2	3	1	3	2	2	0
HCI011_Topic_33	8	0	2	8	2	4	1	2	5	6	3	2	0	1	7	2	7	8	7	5	2	0	6	0	1	3	1	1	4	0	2	0	0	4	1	1	0	6	1	2	4	3	0	4	1	1	3	4	0
HCI011_Topic_34	1	1	0	3	3	2	1	0	1	2	2	0	1	5	2	3	2	0	0	2	3	0	0	0	3	1	0	1	2	2	1	1	3	1	1	0	0	1	0	0	1	1	2	0	4	1	2	0	1
HCI011_Topic_35	2	0	0	0	0	3	1	5	2	2	5	0	0	0	1	2	1	3	1	2	0	0	4	0	0	3	3	0	2	1	0	0	1	2	2	0	1	3	0	5	4	1	1	1	0	1	1	7	0
HCI011_Topic_36	2	17	7	2	3	1	0	3	3	1	0	2	0	0	1	9	2	1	1	1	14	2	0	9	0	0	0	0	1	4	0	0	1	5	0	2	0	4	3	2	2	1	0	1	13	2	3	1	0
HCI011_Topic_37	1	0	0	2	1	1	3	0	0	0	1	1	4	4	1	0	1	0	3	2	0	0	0	0	0	1	2	2	1	0	2	3	1	1	1	0	1	2	1	0	1	1	1	2	0	0	2	1	1
HCI011_Topic_38	5	0	1	2	1	3	0	3	6	2	1	2	0	0	2	5	6	8	2	0	1	0	1	0	1	2	1	1	0	0	0	0	0	6	1	0	1	3	0	4	3	5	0	4	0	0	0	6	0
HCI011_Topic_39	0	1	0	0	0	1	0	0	0	0	0	0	0	0	0	0	0	0	0	0	0	0	0	0	0	0	0	0	1	0	2	1	2	0	0	0	0	1	0	0	0	0	0	0	0	1	0	0	1
HCI011_Topic_40	0	0	0	1	0	0	0	0	0	0	0	0	0	0	0	0	0	0	0	0	0	0	0	0	0	0	1	0	0	0	0	0	2	0	0	0	0	0	0	0	0	0	0	0	0	0	0	0	2
HCI011_Topic_41	0	0	0	1	2	0	1	0	2	1	1	1	1	2	0	3	1	1	1	0	0	0	0	0	2	1	0	1	0	0	1	2	1	1	2	0	0	0	0	0	1	1	0	2	1	0	2	0	0
HCI011_Topic_42	0	0	0	0	0	1	1	1	0	0	1	1	1	1	1	0	0	0	0	0	0	0	0	0	0	0	1	1	0	1	0	0	1	0	0	1	1	0	0	0	0	0	2	0	0	0	0	0	0
HCI011_Topic_43	0	0	0	1	2	1	4	0	1	4	3	0	1	4	3	1	1	3	0	0	0	0	0	0	7	2	2	3	1	0	1	4	1	0	3	0	3	0	0	1	2	0	5	1	1	1	3	0	3
HCI011_Topic_44	2	0	0	4	1	0	4	0	0	4	1	1	3	4	1	1	2	1	3	1	0	0	2	0	2	4	3	3	0	0	3	5	1	1	3	0	3	1	1	0	0	3	5	1	1	0	4	0	0
HCI011_Topic_45	1	0	0	1	0	0	3	1	0	1	5	1	1	1	2	0	0	1	0	2	0	0	0	0	0	0	2	1	1	0	1	0	0	0	1	0	0	0	0	1	0	0	5	1	0	0	0	0	2
HCI011_Topic_46	1	0	0	0	0	0	4	0	0	0	1	0	4	3	2	0	0	0	0	2	0	0	0	0	2	0	2	0	1	0	1	5	1	0	2	0	2	0	0	0	1	0	3	2	0	0	0	0	4
HCI011_Topic_47	0	0	0	1	2	0	1	0	1	0	1	0	1	1	0	0	0	0	0	1	0	0	0	0	2	0	0	0	0	0	0	0	4	0	0	0	0	0	1	0	0	0	0	1	0	0	0	0	1
HCI011_Topic_48	5	1	2	9	3	2	2	1	1	7	2	1	1	2	5	2	6	0	9	7	4	0	6	0	3	2	1	2	5	3	0	1	1	0	2	1	2	2	2	3	0	1	3	1	4	1	5	1	1
HCI011_Topic_49	0	27	4	0	2	0	0	0	1	0	0	0	0	0	0	2	1	0	0	0	4	7	0	32	0	0	0	0	0	0	0	0	0	0	0	0	0	0	0	0	0	0	0	1	4	0	0	0	0
HCI011_Topic_50	8	0	0	3	0	2	4	0	0	4	2	4	4	4	0	2	4	4	6	5	1	0	7	0	2	2	1	4	4	1	4	2	0	2	3	1	1	9	2	0	3	5	1	1	1	0	7	1	0
[truncated: 141 more columns]
