# Supplementary material for: Estrogen regulates divergent transcriptional and epigenetic cell states in breast cancer
Source: Nucleic Acids Res. 2022 Nov 1;50(20):11492–508. doi: 10.1093/nar/gkac908 (PMC9723652; doi:10.1093/nar/gkac908)
Supplement: gkac908_Supplemental_Files [file gkac908_supplemental_files.zip › Supp_Table4_TITAN_differentialbins.xlsx]

## Sheet: SupTable3_Key
Table Descriptions
Table Name	Table Description
ChromVar	Resulting feature values for logistic regression comparison between ESR1 and FOXM1 binned cells chromVAR values for both MCF-7 and T-47D cell lines.
Cistrome	Resulting feature values for logistic regression comparison between ESR1 and FOXM1 binned cells cistrome enrichment values for both MCF-7 and T-47D cell lines.
GeneExp	Resulting feature values for logistic regression comparison between ESR1 and FOXM1 binned cells SCT-normalized RNA count values for both MCF-7 and T-47D cell lines.
Column Name	Column Description
cell_line	Cell line [MCF-7, T-47D] used in comparison.
chromvar_motif_label	Feature name for chromVAR comparson. Names are in JASPAR2020 format.
p_val	P value calculated through logistic regression using default flags with FindMarkers function in Seurat.
avg_log2FC	Average Log2 Fold Change calculated through logistic regression using default flags with FindMarkers function in Seurat.
pct.1	Group 1 percentage value used in logistic regression. Group 1 is ESR1 binned cells.
pct.2	Group 2 percentage value used in logistic regression. Group 2 is FOXM1 binned cells.
p_val_adj	Adjusted p-value calculated using Bonferroni correction.
chromvar_gene_name	Gene name associated with JASPAR2020 formated name in column "chromvar_motif_label", converted to gene name for readability.
sig	Binary value [sig, nonsig] used to color points in volcano plots. "sig" denotes a p_val_adj value of less than or equal to 0.05.
label	Label is used for identifying features plotted on the resultant volcano plot. Top 10 features (defined by p_val_adj) for enrichment in either bin is used.
cistrome_name	Cistrome name in the format [Cell Line of Origin]-[Target Protein for ChIPseq]-[cistromeID].
gene_name	Gene name assigned to RNA values.

## Sheet: ChromVar
cell_line	chromvar_motif_label	p_val	avg_log2FC	pct.1	pct.2	p_val_adj	chromvar_gene_name	sig	label
mcf7	MA0740.1	4.67944e-24	-0.912843	0.391	0.735	2.96208e-21	KLF14	sig	KLF14
mcf7	MA0060.3	5.71956e-24	-1.79544	0.332	0.665	3.62048e-21	NFYA	sig	NFYA
mcf7	MA0685.1	1.65824e-22	-0.96991	0.401	0.735	1.04966e-19	SP4	sig	SP4
mcf7	MA1644.1	5.89035e-22	-1.51442	0.349	0.67	3.72859e-19	NFYC	sig	NFYC
mcf7	MA0079.4	2.60519e-20	-0.856407	0.408	0.722	1.64908e-17	SP1	sig	SP1
mcf7	MA1517.1	3.72343e-20	-0.87368	0.378	0.683	2.35693e-17	KLF6	sig	KLF6
mcf7	MA0746.2	1.39142e-19	-0.727567	0.408	0.713	8.8077e-17	SP3	sig	SP3
mcf7	MA1515.1	8.5115e-19	-0.7361	0.355	0.661	5.38778e-16	KLF2	sig	KLF2
mcf7	MA1516.1	3.33913e-17	-0.765019	0.382	0.661	2.11367e-14	KLF3	sig	KLF3
mcf7	MA1512.1	3.7055e-17	-0.678451	0.405	0.657	2.34558e-14	KLF11	sig	KLF11
mcf7	MA0747.1	4.84124e-17	-0.794491	0.418	0.7	3.0645e-14	SP8	sig
mcf7	MA1564.1	5.54017e-17	-0.619605	0.372	0.683	3.50693e-14	SP9	sig
mcf7	MA0741.1	7.69413e-17	-0.611813	0.411	0.678	4.87038e-14	KLF16	sig
mcf7	MA1511.1	1.23761e-13	-0.719817	0.411	0.635	7.83404e-11	KLF10	sig
mcf7	MA0599.1	4.76454e-13	-0.513113	0.421	0.639	3.01596e-10	KLF5	sig
mcf7	MA0502.2	8.7867e-13	-0.834927	0.408	0.643	5.56198e-10	NFYB	sig
mcf7	MA1513.1	4.11403e-11	-0.444082	0.329	0.591	2.60418e-08	KLF15	sig
mcf7	MA0598.3	4.32892e-11	0.919743	0.562	0.352	2.74021e-08	EHF	sig	EHF
mcf7	MA0039.4	6.10592e-11	-0.485296	0.401	0.604	3.86505e-08	KLF4	sig
mcf7	MA0138.2	7.36953e-11	1.04697	0.562	0.296	4.66491e-08	REST	sig	REST
mcf7	MA0764.2	9.08502e-11	0.781325	0.602	0.37	5.75082e-08	ETV4	sig	ETV4
mcf7	MA0139.1	5.32772e-10	1.05971	0.497	0.291	3.37245e-07	CTCF	sig	CTCF
mcf7	MA0506.1	1.70597e-09	0.594076	0.447	0.257	1.07988e-06	NRF1	sig	NRF1
mcf7	MA0516.2	2.59624e-09	-0.473274	0.477	0.674	1.64342e-06	SP2	sig
mcf7	MA1467.1	3.38763e-08	0.799957	0.566	0.37	2.14437e-05	ATOH1(var.2)	sig	ATOH1(var.2)
mcf7	MA0774.1	4.84095e-08	0.699969	0.523	0.348	3.06432e-05	MEIS2	sig	MEIS2
mcf7	MA1107.2	5.61109e-08	-0.442769	0.477	0.652	3.55182e-05	KLF9	sig
mcf7	MA0657.1	5.62806e-08	-0.758357	0.461	0.622	3.56256e-05	KLF13	sig
mcf7	MA0640.2	6.50155e-08	0.672737	0.586	0.391	4.11548e-05	ELF3	sig	ELF3
mcf7	MA0500.2	1.28038e-07	0.701502	0.566	0.378	8.1048e-05	MYOG	sig	MYOG
mcf7	MA1508.1	1.28462e-07	0.624949	0.605	0.417	8.13166e-05	IKZF1	sig	IKZF1
mcf7	MA1472.1	1.79502e-07	0.903829	0.612	0.417	0.000113625	BHLHA15(var.2)	sig
mcf7	MA0062.3	2.41692e-07	0.705751	0.562	0.404	0.000152991	GABPA	sig
mcf7	MA0665.1	2.79832e-07	0.880601	0.536	0.37	0.000177134	MSC	sig
mcf7	MA0473.3	3.3859e-07	0.601678	0.566	0.383	0.000214328	ELF1	sig
mcf7	MA0645.1	4.90505e-07	0.428208	0.52	0.357	0.000310489	ETV6	sig
mcf7	MA0750.2	5.18163e-07	0.48077	0.5	0.3	0.000327997	ZBTB7A	sig
mcf7	MA1155.1	7.18818e-07	0.752479	0.553	0.396	0.000455012	ZSCAN4	sig
mcf7	MA0761.2	8.80181e-07	0.736248	0.572	0.37	0.000557154	ETV1	sig
mcf7	MA0901.2	1.13822e-06	-0.346479	0.372	0.557	0.000720496	HOXB13	sig
mcf7	MA1101.2	1.18678e-06	-0.603314	0.322	0.487	0.000751235	BACH2	sig
mcf7	MA1641.1	2.90901e-06	0.821066	0.569	0.378	0.0018414	MYF5	sig
mcf7	MA0076.2	3.35112e-06	0.384994	0.454	0.3	0.00212126	ELK4	sig
mcf7	MA0765.2	4.03138e-06	0.332173	0.51	0.309	0.00255186	ETV5	sig
mcf7	MA0081.2	4.99358e-06	0.453062	0.559	0.378	0.00316094	SPIB	sig
mcf7	MA0471.2	5.12546e-06	-0.259986	0.395	0.552	0.00324441	E2F6	sig
mcf7	MA0760.1	5.87793e-06	0.427527	0.493	0.343	0.00372073	ERF	sig
mcf7	MA0830.2	6.78036e-06	0.497806	0.582	0.461	0.00429197	TCF4	sig
mcf7	MA1579.1	7.04973e-06	0.461018	0.516	0.313	0.00446248	ZBTB26	sig
mcf7	MA1593.1	7.45854e-06	0.583365	0.609	0.465	0.00472126	ZNF317	sig
mcf7	MA0162.4	9.56248e-06	-0.294831	0.372	0.543	0.00605305	EGR1	sig
mcf7	MA0759.1	1.09699e-05	0.283374	0.454	0.304	0.00694393	ELK3	sig
mcf7	MA0028.2	1.28717e-05	0.399263	0.464	0.283	0.00814781	ELK1	sig
mcf7	MA0136.2	1.73062e-05	0.640249	0.507	0.391	0.0109548	ELF5	sig
mcf7	MA0144.2	2.03794e-05	0.637399	0.556	0.404	0.0129002	STAT3	sig
mcf7	MA1142.1	2.29301e-05	-1.00771	0.309	0.509	0.0145148	FOSL1::JUND	sig
mcf7	MA0632.2	2.36964e-05	0.253604	0.48	0.3	0.0149998	TCFL5	sig
mcf7	MA1577.1	3.2038e-05	-0.654349	0.503	0.574	0.02028	TLX2	sig
mcf7	MA1419.1	4.11897e-05	-1.19362	0.385	0.543	0.0260731	IRF4	sig
mcf7	MA0775.1	4.20241e-05	0.371235	0.539	0.391	0.0266012	MEIS3	sig
mcf7	MA1125.1	4.58765e-05	-0.642961	0.408	0.552	0.0290398	ZNF384	sig
mcf7	MA0661.1	5.46102e-05	-0.433452	0.457	0.604	0.0345682	MEOX1	sig
mcf7	MA0137.3	6.10991e-05	0.730407	0.549	0.387	0.0386757	STAT1	sig
mcf7	MA0772.1	6.36238e-05	-0.733282	0.372	0.552	0.0402739	IRF7	sig
mcf7	MA0475.2	6.53076e-05	0.469651	0.441	0.378	0.0413397	FLI1	sig
mcf7	MA1631.1	6.56475e-05	0.438312	0.562	0.413	0.0415549	ASCL1(var.2)	sig
mcf7	MA0653.1	6.6105e-05	-1.45944	0.401	0.552	0.0418445	IRF9	sig
mcf7	MA0787.1	9.30256e-05	-0.409352	0.461	0.643	0.0588852	POU3F2	non_sig
mcf7	MA0491.2	0.000101178	-1.25781	0.342	0.504	0.0640456	JUND	non_sig
mcf7	MA0675.1	0.00010263	-0.505253	0.451	0.587	0.0649648	NKX6-2	non_sig
mcf7	MA0641.1	0.000105951	0.297233	0.497	0.365	0.067067	ELF4	non_sig
mcf7	MA1138.1	0.000106645	-0.76141	0.332	0.491	0.0675064	FOSL2::JUNB	non_sig
mcf7	MA0899.1	0.000107407	-0.615863	0.454	0.522	0.0679884	HOXA10	non_sig
mcf7	MA0470.2	0.000110495	-0.764797	0.438	0.574	0.0699433	E2F4	non_sig
mcf7	MA1558.1	0.000112757	0.619578	0.543	0.448	0.0713754	SNAI1	non_sig
mcf7	MA1519.1	0.00014236	-0.444535	0.477	0.609	0.0901138	LHX5	non_sig
mcf7	MA0691.1	0.000154236	0.761519	0.569	0.457	0.0976313	TFAP4	non_sig
mcf7	MA1137.1	0.000172933	-1.0528	0.342	0.487	0.109467	FOSL1::JUNB	non_sig
mcf7	MA1139.1	0.000181784	-0.898959	0.332	0.452	0.115069	FOSL2::JUNB(var.2)	non_sig
mcf7	MA0630.1	0.000185558	-0.701486	0.484	0.596	0.117458	SHOX	non_sig
mcf7	MA0717.1	0.000185558	-0.701486	0.484	0.596	0.117458	RAX2	non_sig
mcf7	MA0490.2	0.000204162	0.401947	0.339	0.509	0.129235	JUNB	non_sig
mcf7	MA0841.1	0.000204804	0.0320244	0.359	0.504	0.129641	NFE2	non_sig
mcf7	MA0098.3	0.00020682	0.272759	0.447	0.352	0.130917	ETS1	non_sig
mcf7	MA1132.1	0.000213457	-0.489803	0.342	0.5	0.135118	JUN::JUNB	non_sig
mcf7	MA0080.5	0.000235294	0.425767	0.513	0.391	0.148941	SPI1	non_sig
mcf7	MA0847.2	0.000238455	-0.928361	0.523	0.63	0.150942	FOXD2	non_sig
mcf7	MA1144.1	0.000252586	-0.781385	0.332	0.483	0.159887	FOSL2::JUND	non_sig
mcf7	MA0834.1	0.000275519	-0.939017	0.336	0.443	0.174403	ATF7	non_sig
mcf7	MA0052.4	0.000284777	-0.437208	0.398	0.535	0.180264	MEF2A	non_sig
mcf7	MA0131.2	0.000305581	0.461987	0.507	0.391	0.193432	HINFP	non_sig
mcf7	MA1529.1	0.000305876	0.549786	0.52	0.409	0.193619	NHLH2	non_sig
mcf7	MA0499.2	0.000312506	0.537246	0.553	0.417	0.197816	MYOD1	non_sig
mcf7	MA1100.2	0.000315663	0.519887	0.536	0.422	0.199815	ASCL1	non_sig
mcf7	MA0655.1	0.000324769	-0.717498	0.362	0.504	0.205579	JDP2	non_sig
mcf7	MA1134.1	0.000339252	-0.677563	0.375	0.491	0.214747	FOS::JUNB	non_sig
mcf7	MA1135.1	0.000365154	0.133984	0.352	0.496	0.231142	FOSB::JUNB	non_sig
mcf7	MA0513.1	0.000371169	0.399438	0.516	0.435	0.23495	SMAD2::SMAD3::SMAD4	non_sig
mcf7	MA1484.1	0.000371447	0.231547	0.461	0.348	0.235126	ETS2	non_sig
mcf7	MA0671.1	0.000380801	0.352725	0.556	0.413	0.241047	NFIX	non_sig
mcf7	MA0609.2	0.000391561	-0.824091	0.382	0.496	0.247858	CREM	non_sig
mcf7	MA1587.1	0.000441573	-0.415207	0.362	0.483	0.279515	ZNF135	non_sig
mcf7	MA1648.1	0.000476882	0.341402	0.536	0.443	0.301867	TCF12(var.2)	non_sig
mcf7	MA1128.1	0.000522575	-0.873811	0.319	0.483	0.33079	FOSL1::JUN	non_sig
mcf7	MA0476.1	0.000522662	0.175519	0.352	0.504	0.330845	FOS	non_sig
mcf7	MA0113.3	0.000567276	0.340177	0.599	0.478	0.359086	NR3C1	non_sig
mcf7	MA1653.1	0.000592304	-0.227809	0.47	0.609	0.374929	ZNF148	non_sig
mcf7	MA1130.1	0.00064812	-0.979642	0.312	0.483	0.41026	FOSL2::JUN	non_sig
mcf7	MA0670.1	0.000656902	0.312329	0.536	0.378	0.415819	NFIA	non_sig
mcf7	MA0522.3	0.000669501	0.376063	0.569	0.422	0.423794	TCF3	non_sig
mcf7	MA0477.2	0.000715015	-0.527404	0.345	0.504	0.452605	FOSL1	non_sig
mcf7	MA0789.1	0.000732974	-0.457695	0.497	0.609	0.463973	POU3F4	non_sig
mcf7	MA0650.2	0.000752043	-0.509359	0.461	0.539	0.476043	HOXA13	non_sig
mcf7	MA0099.3	0.000777117	-0.249263	0.336	0.487	0.491915	FOS::JUN	non_sig
mcf7	MA0634.1	0.000785379	-0.546926	0.414	0.539	0.497145	ALX3	non_sig
mcf7	MA0156.2	0.000826957	0.0328728	0.464	0.326	0.523464	FEV	non_sig
mcf7	MA1501.1	0.000829082	-0.210865	0.428	0.574	0.524809	HOXB7	non_sig
mcf7	MA0864.2	0.000846194	-0.634306	0.382	0.552	0.535641	E2F2	non_sig
mcf7	MA0793.1	0.000853377	-0.552398	0.487	0.578	0.540188	POU6F2	non_sig
mcf7	MA0700.2	0.000873755	-0.515397	0.438	0.57	0.553087	LHX2	non_sig
mcf7	MA0498.2	0.000907896	0.330027	0.549	0.422	0.574698	MEIS1	non_sig
mcf7	MA0103.3	0.000950327	0.251111	0.572	0.461	0.601557	ZEB1	non_sig
mcf7	MA0666.1	0.00101663	-0.54332	0.454	0.548	0.643528	MSX1	non_sig
mcf7	MA0708.1	0.00101663	-0.54332	0.454	0.548	0.643528	MSX2	non_sig
mcf7	MA0876.1	0.00101663	-0.54332	0.454	0.548	0.643528	BSX	non_sig
mcf7	MA0727.1	0.00106122	0.242599	0.622	0.487	0.671752	NR3C2	non_sig
mcf7	MA0489.1	0.00111792	-0.15364	0.359	0.47	0.70764	JUN(var.2)	non_sig
mcf7	MA0796.1	0.00118377	0.441637	0.526	0.439	0.749327	TGIF1	non_sig
mcf7	MA1141.1	0.00120191	-1.78303	0.339	0.478	0.760806	FOS::JUND	non_sig
mcf7	MA0656.1	0.00131796	-0.397802	0.339	0.43	0.83427	JDP2(var.2)	non_sig
mcf7	MA0605.2	0.00145129	-0.413287	0.352	0.439	0.918666	ATF3	non_sig
mcf7	MA0462.2	0.00146443	0.478627	0.329	0.478	0.926983	BATF::JUN	non_sig
mcf7	MA0474.2	0.00146921	0.272285	0.49	0.374	0.930007	ERG	non_sig
mcf7	MA0786.1	0.0014725	-0.41904	0.428	0.578	0.932089	POU3F1	non_sig
mcf7	MA1634.1	0.0015004	0.544834	0.326	0.491	0.94975	BATF	non_sig
mcf7	MA1140.2	0.00150229	-0.89252	0.352	0.457	0.950947	JUNB(var.2)	non_sig
mcf7	MA0674.1	0.00152617	-0.394454	0.464	0.557	0.966062	NKX6-1	non_sig
mcf7	MA0149.1	0.00158777	0.26796	0.546	0.396	1	EWSR1-FLI1	non_sig
mcf7	MA0119.1	0.00178255	-0.163854	0.457	0.609	1	NFIC::TLX1	non_sig
mcf7	MA1108.2	0.00178343	0.457576	0.553	0.483	1	MXI1	non_sig
mcf7	MA0652.1	0.00183284	-0.882321	0.428	0.548	1	IRF8	non_sig
mcf7	MA0132.2	0.0018561	-0.371725	0.431	0.552	1	PDX1	non_sig
mcf7	MA1481.1	0.0018561	-0.371725	0.431	0.552	1	DRGX	non_sig
mcf7	MA0763.1	0.00186665	0.163721	0.434	0.322	1	ETV3	non_sig
mcf7	MA0785.1	0.00196054	-0.397678	0.48	0.561	1	POU2F1	non_sig
mcf7	MA1646.1	0.00197794	0.25316	0.51	0.439	1	OSR2	non_sig
mcf7	MA1131.1	0.00198235	-0.771152	0.326	0.448	1	FOSL2::JUN(var.2)	non_sig
mcf7	MA1635.1	0.00203348	0.412366	0.602	0.452	1	BHLHE22(var.2)	non_sig
mcf7	MA0699.1	0.00203495	-0.485599	0.48	0.613	1	LBX2	non_sig
mcf7	MA0908.1	0.00213448	-0.435889	0.438	0.517	1	HOXD11	non_sig
mcf7	MA1483.1	0.00214634	0.153688	0.464	0.352	1	ELF2	non_sig
mcf7	MA0667.1	0.00231315	0.475963	0.536	0.465	1	MYF6	non_sig
mcf7	MA1523.1	0.00233563	0.252952	0.562	0.443	1	MSANTD3	non_sig
mcf7	MA0758.1	0.0023812	-0.485177	0.378	0.517	1	E2F7	non_sig
mcf7	MA0517.1	0.00248301	-0.586689	0.395	0.504	1	STAT1::STAT2	non_sig
mcf7	MA0496.3	0.00268725	-0.17776	0.444	0.561	1	MAFK	non_sig
mcf7	MA0048.2	0.00281435	0.427735	0.559	0.448	1	NHLH1	non_sig
mcf7	MA0846.1	0.00284819	-0.699216	0.51	0.561	1	FOXC2	non_sig
mcf7	MA0654.1	0.00288542	-0.589197	0.438	0.561	1	ISX	non_sig
mcf7	MA0701.2	0.00288542	-0.589197	0.438	0.561	1	LHX9	non_sig
mcf7	MA0835.2	0.00310174	1.49453	0.329	0.47	1	BATF3	non_sig
mcf7	MA0903.1	0.00310397	-0.30981	0.454	0.57	1	HOXB3	non_sig
mcf7	MA1127.1	0.00328435	-0.973278	0.342	0.439	1	FOSB::JUN	non_sig
mcf7	MA0771.1	0.0038121	0.229111	0.556	0.47	1	HSF4	non_sig
mcf7	MA0154.4	0.00391975	0.312433	0.589	0.443	1	EBF1	non_sig
mcf7	MA0783.1	0.00398782	0.403769	0.487	0.413	1	PKNOX2	non_sig
mcf7	MA1129.1	0.00402483	-0.697728	0.326	0.435	1	FOSL1::JUN(var.2)	non_sig
mcf7	MA0075.3	0.00402972	-0.441555	0.49	0.626	1	PRRX2	non_sig
mcf7	MA0784.1	0.00412082	-0.531521	0.477	0.561	1	POU1F1	non_sig
mcf7	MA1099.2	0.00435859	0.209265	0.477	0.383	1	HES1	non_sig
mcf7	MA0855.1	0.00439229	0.277215	0.556	0.474	1	RXRB	non_sig
mcf7	MA0693.2	0.00465421	-0.304996	0.421	0.53	1	VDR	non_sig
mcf7	MA0507.1	0.00509657	-0.463113	0.451	0.552	1	POU2F2	non_sig
mcf7	MA0059.1	0.00561385	0.197202	0.579	0.478	1	MAX::MYC	non_sig
mcf7	MA1548.1	0.00569784	0.208829	0.536	0.443	1	PLAGL2	non_sig
mcf7	MA0068.2	0.0057413	-0.469653	0.467	0.548	1	PAX4	non_sig
mcf7	MA1638.1	0.00576486	0.263578	0.559	0.439	1	HAND2	non_sig
mcf7	MA0723.1	0.00587473	-0.36942	0.431	0.574	1	VAX2	non_sig
mcf7	MA1642.1	0.00596161	0.495127	0.543	0.483	1	NEUROG2(var.2)	non_sig
mcf7	MA1136.1	0.00601593	-0.802395	0.375	0.452	1	FOSB::JUNB(var.2)	non_sig
mcf7	MA0729.1	0.00652672	-0.283291	0.431	0.552	1	RARA	non_sig
mcf7	MA0161.2	0.00719297	0.3964	0.549	0.452	1	NFIC	non_sig
mcf7	MA1563.1	0.00723389	0.396421	0.543	0.404	1	SOX18	non_sig
mcf7	MA1505.1	0.007354	-0.335426	0.487	0.552	1	HOXC8	non_sig
mcf7	MA0618.1	0.00776785	-0.473	0.447	0.552	1	LBX1	non_sig
mcf7	MA0770.1	0.00791476	0.259215	0.513	0.491	1	HSF2	non_sig
mcf7	MA0882.1	0.00803725	-0.453881	0.418	0.535	1	DLX6	non_sig
mcf7	MA1145.1	0.00806664	-0.683295	0.375	0.443	1	FOSL2::JUND(var.2)	non_sig
mcf7	MA0905.1	0.00831642	-0.677995	0.424	0.53	1	HOXC10	non_sig
mcf7	MA0722.1	0.00847059	-0.334107	0.434	0.548	1	VAX1	non_sig
mcf7	MA0806.1	0.00871197	0.259008	0.533	0.43	1	TBX4	non_sig
mcf7	MA0807.1	0.00871197	0.259008	0.533	0.43	1	TBX5	non_sig
mcf7	MA0842.2	0.00889228	0.110786	0.474	0.352	1	NRL	non_sig
mcf7	MA0802.1	0.0100579	0.408411	0.553	0.461	1	TBR1	non_sig
mcf7	MA1123.2	0.010107	0.394368	0.51	0.422	1	TWIST1	non_sig
mcf7	MA0707.1	0.0101944	-0.396853	0.467	0.535	1	MNX1	non_sig
mcf7	MA0660.1	0.0104076	-0.273175	0.438	0.487	1	MEF2B	non_sig
mcf7	MA0478.1	0.0106666	-0.564922	0.398	0.483	1	FOSL2	non_sig
mcf7	MA0756.1	0.0106839	-0.370842	0.408	0.53	1	ONECUT2	non_sig
mcf7	MA1503.1	0.0109186	-0.416307	0.434	0.522	1	HOXB9	non_sig
mcf7	MA0694.1	0.0113014	0.300381	0.457	0.426	1	ZBTB7B	non_sig
mcf7	MA1464.1	0.0117084	-0.541918	0.414	0.5	1	ARNT2	non_sig
mcf7	MA1572.1	0.0121217	0.300115	0.526	0.391	1	TGIF2LY	non_sig
mcf7	MA0710.1	0.0125648	-0.496634	0.49	0.552	1	NOTO	non_sig
mcf7	MA0706.1	0.0133782	-0.25599	0.441	0.526	1	MEOX2	non_sig
mcf7	MA0894.1	0.0135248	-0.204459	0.47	0.57	1	HESX1	non_sig
mcf7	MA0762.1	0.0140179	0.216004	0.497	0.422	1	ETV2	non_sig
mcf7	MA1133.1	0.0142045	-0.459109	0.339	0.457	1	JUN::JUNB(var.2)	non_sig
mcf7	MA1463.1	0.0143774	-0.310719	0.47	0.552	1	ARGFX	non_sig
mcf7	MA1542.1	0.015315	0.408859	0.53	0.439	1	OSR1	non_sig
mcf7	MA0689.1	0.0154904	0.365514	0.52	0.443	1	TBX20	non_sig
mcf7	MA0066.1	0.0158011	0.299154	0.707	0.609	1	PPARG	non_sig
mcf7	MA0748.2	0.0160393	0.0637944	0.461	0.365	1	YY2	non_sig
mcf7	MA0719.1	0.0166498	-0.236388	0.47	0.543	1	RHOXF1	non_sig
mcf7	MA0469.3	0.0171721	-0.34697	0.438	0.517	1	E2F3	non_sig
mcf7	MA1596.1	0.0175728	-0.165098	0.355	0.465	1	ZNF460	non_sig
mcf7	MA0845.1	0.0176155	-0.555167	0.546	0.57	1	FOXB1	non_sig
mcf7	MA1500.1	0.0187559	-0.233901	0.477	0.535	1	HOXB6	non_sig
mcf7	MA0032.2	0.0192753	-0.454967	0.536	0.574	1	FOXC1	non_sig
mcf7	MA0757.1	0.019962	-0.333032	0.401	0.522	1	ONECUT3	non_sig
mcf7	MA1594.1	0.0201376	0.226791	0.595	0.517	1	ZNF382	non_sig
mcf7	MA0892.1	0.0202004	-0.483315	0.454	0.53	1	GSX1	non_sig
mcf7	MA0749.1	0.0203882	0.212654	0.5	0.417	1	ZBED1	non_sig
mcf7	MA0610.1	0.0207523	0.300564	0.516	0.391	1	DMRT3	non_sig
mcf7	MA0101.1	0.0210145	-0.485745	0.391	0.496	1	REL	non_sig
mcf7	MA0651.1	0.02155	-0.257981	0.454	0.5	1	HOXC11	non_sig
mcf7	MA0679.2	0.0223837	-0.138151	0.385	0.483	1	ONECUT1	non_sig
mcf7	MA0627.2	0.0227762	-0.258717	0.507	0.574	1	POU2F3	non_sig
mcf7	MA0755.1	0.022888	-0.573729	0.411	0.461	1	CUX2	non_sig
mcf7	MA1540.1	0.0235289	0.449329	0.533	0.47	1	NR5A1	non_sig
mcf7	MA0732.1	0.0239025	-0.206441	0.447	0.517	1	EGR3	non_sig
mcf7	MA0889.1	0.0241436	-0.245525	0.503	0.578	1	GBX1	non_sig
mcf7	MA0031.1	0.0242205	-0.606728	0.549	0.626	1	FOXD1	non_sig
mcf7	MA0157.2	0.0242205	-0.606728	0.549	0.626	1	FOXO3	non_sig
mcf7	MA1475.1	0.0251919	-0.739494	0.398	0.43	1	CREB3L4(var.2)	non_sig
mcf7	MA0027.2	0.026667	-0.30951	0.474	0.557	1	EN1	non_sig
mcf7	MA0884.1	0.026871	-0.351465	0.441	0.517	1	DUXA	non_sig
mcf7	MA0773.1	0.0287096	-0.21743	0.428	0.535	1	MEF2D	non_sig
mcf7	MA0820.1	0.0295101	0.405065	0.5	0.491	1	FIGLA	non_sig
mcf7	MA1651.1	0.0300352	0.226843	0.457	0.387	1	ZFP42	non_sig
mcf7	MA1109.1	0.0305071	0.370623	0.539	0.483	1	NEUROD1	non_sig
mcf7	MA1637.1	0.0317369	0.11785	0.589	0.474	1	EBF3	non_sig
mcf7	MA1116.1	0.0341583	0.130173	0.566	0.461	1	RBPJ	non_sig
mcf7	MA0497.1	0.0343197	-0.27447	0.424	0.491	1	MEF2C	non_sig
mcf7	MA1553.1	0.0345072	-0.312684	0.516	0.609	1	RARG(var.3)	non_sig
mcf7	MA0160.1	0.0358701	0.382585	0.602	0.513	1	NR4A2	non_sig
mcf7	MA0597.1	0.0371012	0.0499994	0.586	0.478	1	THAP1	non_sig
mcf7	MA1571.1	0.0379029	0.24249	0.53	0.413	1	TGIF2LX	non_sig
mcf7	MA1567.1	0.0382151	0.136635	0.533	0.391	1	TBX6	non_sig
mcf7	MA1632.1	0.0388249	-0.372423	0.401	0.47	1	ATF2	non_sig
mcf7	MA1518.1	0.039477	-0.289196	0.457	0.543	1	LHX1	non_sig
mcf7	MA1122.1	0.0397219	-0.187896	0.388	0.47	1	TFDP1	non_sig
mcf7	MA0673.1	0.0423519	0.391156	0.523	0.435	1	NKX2-8	non_sig
mcf7	MA0100.3	0.0427075	-0.128031	0.484	0.535	1	MYB	non_sig
mcf7	MA1470.1	0.0435089	-0.349883	0.372	0.465	1	BACH2(var.2)	non_sig
mcf7	MA0050.2	0.0454598	-0.383681	0.385	0.5	1	IRF1	non_sig
mcf7	MA1597.1	0.0455045	0.208931	0.49	0.43	1	ZNF528	non_sig
mcf7	MA0501.1	0.0457198	-0.557965	0.391	0.43	1	MAF::NFE2	non_sig
mcf7	MA0104.4	0.046142	0.105471	0.493	0.43	1	MYCN	non_sig
mcf7	MA0913.2	0.0466352	-0.256753	0.438	0.5	1	HOXD9	non_sig
mcf7	MA0147.3	0.0468043	0.215429	0.526	0.426	1	MYC	non_sig
mcf7	MA0492.1	0.0491311	-0.753932	0.372	0.422	1	JUND(var.2)	non_sig
mcf7	MA1530.1	0.0498875	-0.17378	0.428	0.526	1	NKX6-3	non_sig
mcf7	MA0485.2	0.0519346	-0.338211	0.431	0.5	1	HOXC9	non_sig
mcf7	MA1506.1	0.0521249	-0.292897	0.411	0.504	1	HOXD10	non_sig
mcf7	MA1521.1	0.0524706	0.195821	0.51	0.413	1	MAFA	non_sig
mcf7	MA0692.1	0.0534174	-0.370559	0.408	0.47	1	TFEB	non_sig
mcf7	MA1114.1	0.0541781	0.250866	0.546	0.426	1	PBX3	non_sig
mcf7	MA0734.2	0.0546476	-0.281371	0.47	0.526	1	GLI2	non_sig
mcf7	MA0647.1	0.0553187	-0.200423	0.52	0.639	1	GRHL1	non_sig
mcf7	MA0733.1	0.0554578	-0.198582	0.464	0.539	1	EGR4	non_sig
mcf7	MA0715.1	0.0571648	-0.161455	0.497	0.557	1	PROP1	non_sig
mcf7	MA1652.1	0.0576349	0.0786393	0.513	0.391	1	ZKSCAN5	non_sig
mcf7	MA1154.1	0.0585297	0.199463	0.53	0.487	1	ZNF282	non_sig
mcf7	MA0107.1	0.0585576	-0.302563	0.461	0.509	1	RELA	non_sig
mcf7	MA1569.1	0.0587654	-0.171189	0.444	0.504	1	TFAP2E	non_sig
mcf7	MA0479.1	0.061026	0.166333	0.543	0.47	1	FOXH1	non_sig
mcf7	MA0140.2	0.0611117	0.0433897	0.553	0.517	1	GATA1::TAL1	non_sig
mcf7	MA0091.1	0.0627373	0.140996	0.477	0.387	1	TAL1::TCF3	non_sig
mcf7	MA0145.3	0.0628696	-0.00798339	0.493	0.565	1	TFCP2	non_sig
mcf7	MA1520.1	0.0635196	0.312206	0.464	0.426	1	MAF	non_sig
mcf7	MA0486.2	0.0636884	0.228952	0.497	0.413	1	HSF1	non_sig
mcf7	MA0642.1	0.0648751	-0.153094	0.49	0.591	1	EN2	non_sig
mcf7	MA0893.2	0.0661646	-0.303932	0.421	0.548	1	GSX2	non_sig
mcf7	MA0684.2	0.0673491	-0.302302	0.523	0.604	1	RUNX3	non_sig
mcf7	MA0788.1	0.0677451	-0.314091	0.464	0.526	1	POU3F3	non_sig
mcf7	MA0702.2	0.0683055	-0.18691	0.48	0.548	1	LMX1A	non_sig
mcf7	MA0731.1	0.0694621	0.240579	0.51	0.426	1	BCL6B	non_sig
mcf7	MA1583.1	0.0705019	0.25579	0.513	0.491	1	ZFP57	non_sig
mcf7	MA1106.1	0.0707165	0.257165	0.51	0.457	1	HIF1A	non_sig
mcf7	MA0718.1	0.071626	-0.202795	0.49	0.561	1	RAX	non_sig
mcf7	MA0792.1	0.0720516	-0.122282	0.516	0.591	1	POU5F1B	non_sig
mcf7	MA0511.2	0.0728482	-0.358356	0.559	0.604	1	RUNX2	non_sig
mcf7	MA1497.1	0.0735541	0.0912257	0.464	0.557	1	HOXA6	non_sig
mcf7	MA0038.2	0.0742961	-0.361585	0.421	0.496	1	GFI1	non_sig
mcf7	MA0730.1	0.0747249	0.28945	0.516	0.474	1	RARA(var.2)	non_sig
mcf7	MA0725.1	0.07606	-0.191484	0.464	0.526	1	VSX1	non_sig
mcf7	MA0726.1	0.07606	-0.191484	0.464	0.526	1	VSX2	non_sig
mcf7	MA0468.1	0.0763455	-0.18488	0.431	0.496	1	DUX4	non_sig
mcf7	MA0890.1	0.0774142	-0.0997678	0.47	0.557	1	GBX2	non_sig
mcf7	MA1480.1	0.0811894	0.187611	0.53	0.465	1	DPRX	non_sig
mcf7	MA0612.2	0.0825669	-0.14137	0.457	0.5	1	EMX1	non_sig
mcf7	MA0695.1	0.0837761	0.147778	0.51	0.422	1	ZBTB7C	non_sig
mcf7	MA1654.1	0.0839824	0.254845	0.562	0.535	1	ZNF16	non_sig
mcf7	MA0753.2	0.0869403	-0.232432	0.49	0.517	1	ZNF740	non_sig
mcf7	MA0900.2	0.0874393	-0.248913	0.454	0.487	1	HOXA2	non_sig
mcf7	MA0904.2	0.0874393	-0.248913	0.454	0.487	1	HOXB5	non_sig
mcf7	MA1647.1	0.087766	0.332354	0.484	0.422	1	PRDM4	non_sig
mcf7	MA1656.1	0.0878681	-0.24078	0.52	0.548	1	ZNF449	non_sig
mcf7	MA1568.1	0.0893439	0.441175	0.523	0.517	1	TCF21(var.2)	non_sig
mcf7	MA0712.2	0.0936653	-0.234268	0.451	0.543	1	OTX2	non_sig
mcf7	MA0768.1	0.0954481	-0.0120074	0.454	0.526	1	LEF1	non_sig
mcf7	MA0871.2	0.0963319	-0.38219	0.372	0.448	1	TFEC	non_sig
mcf7	MA0158.2	0.0981052	-0.157187	0.454	0.483	1	HOXA5	non_sig
mcf7	MA1112.2	0.0983847	0.1904	0.605	0.504	1	NR4A1	non_sig
mcf7	MA0767.1	0.0998044	-0.171967	0.48	0.483	1	GCM2	non_sig
mcf7	MA0873.1	0.101805	-0.167994	0.408	0.522	1	HOXD12	non_sig
mcf7	MA0713.1	0.10208	-0.271796	0.484	0.552	1	PHOX2A	non_sig
mcf7	MA1485.1	0.102691	0.275396	0.507	0.478	1	FERD3L	non_sig
mcf7	MA1124.1	0.102894	-0.0792539	0.48	0.37	1	ZNF24	non_sig
mcf7	MA1559.1	0.104926	0.21659	0.48	0.465	1	SNAI3	non_sig
mcf7	MA0887.1	0.106318	-0.252353	0.474	0.53	1	EVX1	non_sig
mcf7	MA0856.1	0.110904	0.163155	0.546	0.491	1	RXRG	non_sig
mcf7	MA1473.1	0.111341	-0.330468	0.447	0.509	1	CDX4	non_sig
mcf7	MA0115.1	0.112245	0.273446	0.553	0.435	1	NR1H2::RXRA	non_sig
mcf7	MA0814.2	0.112287	0.0667621	0.516	0.439	1	TFAP2C(var.2)	non_sig
mcf7	MA1143.1	0.112979	-0.687752	0.382	0.435	1	FOSL1::JUND(var.2)	non_sig
mcf7	MA0863.1	0.11329	0.332782	0.536	0.483	1	MTF1	non_sig
mcf7	MA1550.1	0.114151	0.018204	0.556	0.474	1	PPARD	non_sig
mcf7	MA0594.2	0.114543	0.0445378	0.441	0.478	1	HOXA9	non_sig
mcf7	MA0797.1	0.1164	0.0934152	0.47	0.439	1	TGIF2	non_sig
mcf7	MA0868.2	0.116713	0.253543	0.51	0.465	1	SOX8	non_sig
mcf7	MA1599.1	0.117369	-0.0872681	0.526	0.591	1	ZNF682	non_sig
mcf7	MA1493.1	0.118657	0.168614	0.507	0.452	1	HES6	non_sig
mcf7	MA1528.1	0.120187	-0.562866	0.5	0.583	1	NFIX(var.2)	non_sig
mcf7	MA0072.1	0.121291	0.11761	0.572	0.5	1	RORA(var.2)	non_sig
mcf7	MA0781.1	0.122705	0.0633771	0.464	0.461	1	PAX9	non_sig
mcf7	MA0003.4	0.12955	0.0176004	0.497	0.413	1	TFAP2A	non_sig
mcf7	MA0743.2	0.131342	0.124067	0.487	0.461	1	SCRT1	non_sig
mcf7	MA1421.1	0.133925	0.182338	0.487	0.435	1	TCF7L1	non_sig
mcf7	MA0488.1	0.13397	-0.278896	0.378	0.426	1	JUN	non_sig
mcf7	MA0616.2	0.134534	0.134811	0.49	0.426	1	HES2	non_sig
mcf7	MA1524.1	0.138341	0.188992	0.536	0.452	1	MSGN1	non_sig
mcf7	MA1578.1	0.139477	-0.0475834	0.47	0.543	1	VEZF1	non_sig
mcf7	MA0600.2	0.141158	0.0411442	0.484	0.387	1	RFX2	non_sig
mcf7	MA0625.1	0.143073	0.356517	0.497	0.465	1	NFATC3	non_sig
mcf7	MA1574.1	0.144225	0.0897202	0.539	0.504	1	THRB	non_sig
mcf7	MA0636.1	0.144593	-0.384797	0.421	0.452	1	BHLHE41	non_sig
mcf7	MA0073.1	0.14521	-0.145817	0.484	0.574	1	RREB1	non_sig
mcf7	MA1683.1	0.147671	-0.17117	0.536	0.587	1	FOXA3	non_sig
mcf7	MA1120.1	0.15007	0.103327	0.516	0.457	1	SOX13	non_sig
mcf7	MA0527.1	0.150092	0.209716	0.51	0.47	1	ZBTB33	non_sig
mcf7	MA1104.2	0.150478	-0.228144	0.447	0.474	1	GATA6	non_sig
mcf7	MA0866.1	0.151199	0.18602	0.487	0.452	1	SOX21	non_sig
mcf7	MA1126.1	0.155167	-0.380317	0.405	0.452	1	FOS::JUN(var.2)	non_sig
mcf7	MA0258.2	0.156892	0.388124	0.776	0.783	1	ESR2	non_sig
mcf7	MA0907.1	0.160939	0.00369678	0.408	0.47	1	HOXC13	non_sig
mcf7	MA0744.2	0.16829	0.143145	0.51	0.443	1	SCRT2	non_sig
mcf7	MA0510.2	0.171917	0.132343	0.484	0.413	1	RFX5	non_sig
mcf7	MA0592.3	0.177494	0.27607	0.556	0.496	1	ESRRA	non_sig
mcf7	MA0886.1	0.177736	-0.266345	0.493	0.513	1	EMX2	non_sig
mcf7	MA1580.1	0.179153	0.234406	0.526	0.487	1	ZBTB32	non_sig
mcf7	MA0738.1	0.179566	0.0225208	0.523	0.496	1	HIC2	non_sig
mcf7	MA1575.1	0.179992	0.306826	0.559	0.539	1	THRB(var.2)	non_sig
mcf7	MA0754.1	0.180701	-0.492934	0.408	0.457	1	CUX1	non_sig
mcf7	MA1562.1	0.181027	0.334948	0.543	0.496	1	SOX14	non_sig
mcf7	MA1547.1	0.181273	-0.286545	0.48	0.526	1	PITX2	non_sig
mcf7	MA1538.1	0.181409	0.238427	0.543	0.47	1	NR2F1(var.3)	non_sig
mcf7	MA0047.3	0.182651	-0.2192	0.546	0.561	1	FOXA2	non_sig
mcf7	MA0836.2	0.186838	0.557984	0.497	0.43	1	CEBPD	non_sig
mcf7	MA0130.1	0.18779	0.175971	0.523	0.443	1	ZNF354C	non_sig
mcf7	MA0878.2	0.190916	-0.329125	0.467	0.513	1	CDX1	non_sig
mcf7	MA0698.1	0.191928	0.0462919	0.53	0.47	1	ZBTB18	non_sig
mcf7	MA0906.1	0.193004	-0.0794442	0.461	0.517	1	HOXC12	non_sig
mcf7	MA0030.1	0.19336	-0.428632	0.507	0.539	1	FOXF2	non_sig
mcf7	MA0821.1	0.196067	0.380606	0.523	0.461	1	HES5	non_sig
mcf7	MA0644.1	0.196813	-0.223477	0.47	0.552	1	ESX1	non_sig
mcf7	MA0696.1	0.19771	0.0830931	0.503	0.409	1	ZIC1	non_sig
mcf7	MA0465.2	0.200072	-0.200979	0.444	0.496	1	CDX2	non_sig
mcf7	MA0663.1	0.202496	-0.512484	0.444	0.461	1	MLX	non_sig
mcf7	MA0804.1	0.204159	0.207661	0.507	0.496	1	TBX19	non_sig
mcf7	MA1645.1	0.204162	0.146366	0.507	0.483	1	NKX2-2	non_sig
mcf7	MA0638.1	0.204343	-0.5492	0.421	0.435	1	CREB3	non_sig
mcf7	MA0735.1	0.205754	0.0336534	0.513	0.448	1	GLIS1	non_sig
mcf7	MA1495.1	0.208127	-0.16193	0.441	0.465	1	HOXA1	non_sig
mcf7	MA1657.1	0.208975	-0.314486	0.457	0.517	1	ZNF652	non_sig
mcf7	MA1549.1	0.214805	-0.150487	0.493	0.522	1	POU6F1(var.2)	non_sig
mcf7	MA1640.1	0.215055	-0.269211	0.447	0.491	1	MEIS2(var.2)	non_sig
mcf7	MA0778.1	0.217516	-0.12234	0.467	0.474	1	NFKB2	non_sig
mcf7	MA0745.2	0.21754	0.150741	0.477	0.435	1	SNAI2	non_sig
mcf7	MA0042.2	0.218071	-0.272966	0.586	0.587	1	FOXI1	non_sig
mcf7	MA0033.2	0.218071	-0.272966	0.586	0.587	1	FOXL1	non_sig
mcf7	MA0848.1	0.218071	-0.272966	0.586	0.587	1	FOXO4	non_sig
mcf7	MA0849.1	0.218071	-0.272966	0.586	0.587	1	FOXO6	non_sig
mcf7	MA0850.1	0.218071	-0.272966	0.586	0.587	1	FOXP3	non_sig
mcf7	MA0888.1	0.220121	-0.0587269	0.516	0.526	1	EVX2	non_sig
mcf7	MA1527.1	0.220218	-0.449733	0.52	0.557	1	NFIC(var.2)	non_sig
mcf7	MA0703.2	0.220464	-0.131781	0.503	0.517	1	LMX1B	non_sig
mcf7	MA0509.2	0.220523	0.109033	0.474	0.435	1	RFX1	non_sig
mcf7	MA1468.1	0.221503	0.343883	0.539	0.535	1	ATOH7	non_sig
mcf7	MA1541.1	0.221956	0.188805	0.497	0.491	1	NR6A1	non_sig
mcf7	MA0811.1	0.226255	-0.27163	0.49	0.426	1	TFAP2B	non_sig
mcf7	MA1115.1	0.229019	-0.112255	0.497	0.522	1	POU5F1	non_sig
mcf7	MA1494.1	0.23142	0.131756	0.533	0.47	1	HNF4A(var.2)	non_sig
mcf7	MA0481.3	0.231543	-0.15774	0.533	0.565	1	FOXP1	non_sig
mcf7	MA0018.4	0.235226	-0.112501	0.375	0.422	1	CREB1	non_sig
mcf7	MA0143.4	0.239905	0.138834	0.503	0.513	1	SOX2	non_sig
mcf7	MA0051.1	0.240114	-0.132371	0.441	0.517	1	IRF2	non_sig
mcf7	MA1151.1	0.241579	0.324864	0.533	0.504	1	RORC	non_sig
mcf7	MA1585.1	0.243507	0.108549	0.47	0.422	1	ZKSCAN1	non_sig
mcf7	MA1643.1	0.243568	-0.696056	0.493	0.522	1	NFIB	non_sig
mcf7	MA0024.3	0.247894	-0.156501	0.447	0.5	1	E2F1	non_sig
mcf7	MA1148.1	0.248763	0.258889	0.493	0.448	1	PPARA::RXRA	non_sig
mcf7	MA1420.1	0.255843	-0.212706	0.487	0.491	1	IRF5	non_sig
mcf7	MA1555.1	0.256926	-0.133742	0.526	0.548	1	RXRB(var.2)	non_sig
mcf7	MA0828.1	0.258886	0.0284787	0.464	0.417	1	SREBF2(var.2)	non_sig
mcf7	MA0635.1	0.261549	0.0958237	0.51	0.443	1	BARHL2	non_sig
mcf7	MA0152.1	0.26175	0.198994	0.507	0.491	1	NFATC2	non_sig
mcf7	MA1111.1	0.262192	0.310716	0.562	0.539	1	NR2F2	non_sig
mcf7	MA0259.1	0.272575	0.1953	0.5	0.509	1	ARNT::HIF1A	non_sig
mcf7	MA0504.1	0.273246	0.0401664	0.523	0.478	1	NR2C2	non_sig
mcf7	MA0865.1	0.275624	-0.284291	0.428	0.435	1	E2F8	non_sig
mcf7	MA0046.2	0.276292	-0.0728245	0.414	0.47	1	HNF1A	non_sig
mcf7	MA0153.2	0.283038	-0.129863	0.467	0.504	1	HNF1B	non_sig
mcf7	MA0697.1	0.284371	-0.0745233	0.516	0.435	1	ZIC3	non_sig
mcf7	MA1601.1	0.284955	0.14023	0.533	0.504	1	ZNF75D	non_sig
mcf7	MA0736.1	0.292973	0.166687	0.543	0.491	1	GLIS2	non_sig
mcf7	MA1552.1	0.296606	-0.0370551	0.51	0.574	1	RARB(var.3)	non_sig
mcf7	MA1121.1	0.297372	-0.264443	0.431	0.426	1	TEAD2	non_sig
mcf7	MA1491.1	0.297531	-0.034025	0.477	0.535	1	GLI3	non_sig
mcf7	MA0810.1	0.299978	-0.27326	0.461	0.474	1	TFAP2A(var.2)	non_sig
mcf7	MA0711.1	0.301555	0.262336	0.48	0.47	1	OTX1	non_sig
mcf7	MA0877.2	0.304359	0.108746	0.444	0.526	1	BARHL1	non_sig
mcf7	MA0464.2	0.307703	-0.28019	0.421	0.435	1	BHLHE40	non_sig
mcf7	MA0681.2	0.314285	-0.0649764	0.421	0.465	1	PHOX2B	non_sig
mcf7	MA0659.2	0.315949	0.110789	0.421	0.4	1	MAFG	non_sig
mcf7	MA1600.1	0.318021	0.136359	0.513	0.509	1	ZNF684	non_sig
mcf7	MA0664.1	0.320355	-0.542345	0.438	0.457	1	MLXIPL	non_sig
mcf7	MA0839.1	0.321056	-0.222804	0.447	0.461	1	CREB3L1	non_sig
mcf7	MA0523.1	0.331075	-0.0875908	0.49	0.557	1	TCF7L2	non_sig
mcf7	MA0472.2	0.332525	0.0866888	0.47	0.435	1	EGR2	non_sig
mcf7	MA0071.1	0.335681	0.171105	0.592	0.535	1	RORA	non_sig
mcf7	MA1554.1	0.336344	0.153763	0.487	0.426	1	RFX7	non_sig
mcf7	MA0090.3	0.337404	-0.0904397	0.405	0.443	1	TEAD1	non_sig
mcf7	MA0089.2	0.337579	-0.602145	0.447	0.448	1	NFE2L1	non_sig
mcf7	MA0482.2	0.339231	0.0927433	0.48	0.478	1	GATA4	non_sig
mcf7	MA0613.1	0.343107	-0.513886	0.536	0.53	1	FOXG1	non_sig
mcf7	MA0083.3	0.344834	-0.213327	0.533	0.509	1	SRF	non_sig
mcf7	MA1146.1	0.346134	0.195099	0.467	0.461	1	NR1H4::RXRA	non_sig
mcf7	MA0776.1	0.349137	0.120355	0.497	0.422	1	MYBL1	non_sig
mcf7	MA1566.1	0.350675	0.00551365	0.526	0.496	1	TBX3	non_sig
mcf7	MA1479.1	0.356943	0.268168	0.503	0.496	1	DMRTC2	non_sig
mcf7	MA0036.3	0.357331	0.135033	0.513	0.448	1	GATA2	non_sig
mcf7	MA0823.1	0.358791	0.160833	0.477	0.443	1	HEY1	non_sig
mcf7	MA0155.1	0.360376	0.0882909	0.533	0.491	1	INSM1	non_sig
mcf7	MA1103.2	0.361021	-0.134657	0.592	0.6	1	FOXK2	non_sig
mcf7	MA1105.2	0.361463	-0.151417	0.497	0.565	1	GRHL2	non_sig
mcf7	MA0524.2	0.364015	-0.168965	0.461	0.426	1	TFAP2C	non_sig
mcf7	MA0595.1	0.366433	-0.0254002	0.467	0.526	1	SREBF1	non_sig
mcf7	MA1655.1	0.370154	0.117041	0.539	0.513	1	ZNF341	non_sig
mcf7	MA0669.1	0.373765	0.115038	0.484	0.5	1	NEUROG2	non_sig
mcf7	MA0159.1	0.3757	0.114758	0.546	0.47	1	RARA::RXRA	non_sig
mcf7	MA1118.1	0.383562	0.0586081	0.48	0.517	1	SIX1	non_sig
mcf7	MA1545.1	0.389302	0.18272	0.461	0.439	1	OVOL2	non_sig
mcf7	MA0009.2	0.389511	-0.080059	0.526	0.478	1	TBXT	non_sig
mcf7	MA0057.1	0.389983	-0.0844011	0.477	0.478	1	MZF1(var.2)	non_sig
mcf7	MA1119.1	0.390799	-0.0177718	0.516	0.557	1	SIX2	non_sig
mcf7	MA1522.1	0.392531	-0.0935055	0.51	0.522	1	MAZ	non_sig
mcf7	MA0680.1	0.393829	-0.0198158	0.477	0.43	1	PAX7	non_sig
mcf7	MA0805.1	0.396284	0.14326	0.477	0.4	1	TBX1	non_sig
mcf7	MA0105.4	0.39917	0.0109161	0.438	0.509	1	NFKB1	non_sig
mcf7	MA1534.1	0.402423	0.11568	0.493	0.443	1	NR1I3	non_sig
mcf7	MA0525.2	0.403514	0.013706	0.497	0.517	1	TP63	non_sig
mcf7	MA1649.1	0.403575	0.127498	0.51	0.474	1	ZBTB12	non_sig
mcf7	MA0779.1	0.405573	-0.107291	0.461	0.465	1	PAX1	non_sig
mcf7	MA1546.1	0.406972	-0.0313532	0.533	0.483	1	PAX3(var.2)	non_sig
mcf7	MA1556.1	0.408314	-0.104031	0.507	0.543	1	RXRG(var.2)	non_sig
mcf7	MA0902.2	0.412032	-0.076325	0.484	0.483	1	HOXB2	non_sig
mcf7	MA1639.1	0.414361	-0.186343	0.47	0.465	1	MEIS1(var.2)	non_sig
mcf7	MA1102.2	0.414512	0.0628199	0.431	0.404	1	CTCFL	non_sig
mcf7	MA0014.3	0.414957	-0.0337238	0.493	0.457	1	PAX5	non_sig
mcf7	MA0716.1	0.417447	-0.170138	0.467	0.5	1	PRRX1	non_sig
mcf7	MA0721.1	0.417447	-0.170138	0.467	0.5	1	UNCX	non_sig
mcf7	MA0688.1	0.418696	0.255865	0.49	0.443	1	TBX2	non_sig
mcf7	MA0637.1	0.418808	-0.0367075	0.526	0.526	1	CENPB	non_sig
mcf7	MA1504.1	0.429185	-0.117776	0.441	0.457	1	HOXC4	non_sig
mcf7	MA0872.1	0.432506	-0.0129221	0.51	0.483	1	TFAP2A(var.3)	non_sig
mcf7	MA1514.1	0.433939	-0.0219515	0.5	0.543	1	KLF17	non_sig
mcf7	MA1633.1	0.434041	-0.442971	0.418	0.465	1	BACH1	non_sig
mcf7	MA0875.1	0.434127	-0.189135	0.48	0.522	1	BARX1	non_sig
mcf7	MA0914.1	0.434435	0.222669	0.569	0.465	1	ISL2	non_sig
mcf7	MA0831.2	0.43466	0.104367	0.368	0.417	1	TFE3	non_sig
mcf7	MA1565.1	0.440526	0.0350298	0.484	0.474	1	TBX18	non_sig
mcf7	MA0141.3	0.447777	0.124226	0.51	0.522	1	ESRRB	non_sig
mcf7	MA0790.1	0.449447	-0.126799	0.401	0.435	1	POU4F1	non_sig
mcf7	MA0891.1	0.449705	0.222807	0.507	0.504	1	GSC2	non_sig
mcf7	MA1509.1	0.458675	0.133142	0.434	0.409	1	IRF6	non_sig
mcf7	MA0777.1	0.466753	-0.160445	0.441	0.478	1	MYBL2	non_sig
mcf7	MA0662.1	0.473581	-0.146973	0.497	0.535	1	MIXL1	non_sig
mcf7	MA1592.1	0.474338	0.1706	0.559	0.483	1	ZNF274	non_sig
mcf7	MA0093.3	0.476997	-0.096782	0.497	0.439	1	USF1	non_sig
mcf7	MA1496.1	0.477688	-0.0439682	0.464	0.448	1	HOXA4	non_sig
mcf7	MA0658.1	0.491836	-0.164066	0.526	0.539	1	LHX6	non_sig
mcf7	MA0687.1	0.493237	0.0941442	0.503	0.478	1	SPIC	non_sig
mcf7	MA0672.1	0.493927	0.126094	0.523	0.474	1	NKX2-3	non_sig
mcf7	MA0833.2	0.497971	0.251196	0.414	0.335	1	ATF4	non_sig
mcf7	MA0862.1	0.504619	0.210456	0.395	0.409	1	GMEB2	non_sig
mcf7	MA0668.1	0.506274	0.13453	0.493	0.487	1	NEUROD2	non_sig
mcf7	MA1487.1	0.506771	-0.868702	0.592	0.6	1	FOXE1	non_sig
mcf7	MA0798.2	0.510018	-0.171561	0.477	0.448	1	RFX3	non_sig
mcf7	MA0686.1	0.51407	0.0389251	0.461	0.426	1	SPDEF	non_sig
mcf7	MA0070.1	0.519223	-0.148848	0.503	0.513	1	PBX1	non_sig
mcf7	MA0043.3	0.521493	-0.157611	0.47	0.474	1	HLF	non_sig
mcf7	MA0063.2	0.522974	0.16663	0.47	0.439	1	NKX2-5	non_sig
mcf7	MA1602.1	0.524588	-0.277041	0.484	0.5	1	ZSCAN29	non_sig
mcf7	MA1152.1	0.53201	-0.120545	0.539	0.483	1	SOX15	non_sig
mcf7	MA0077.1	0.550213	0.00245171	0.516	0.496	1	SOX9	non_sig
mcf7	MA0909.2	0.550639	-0.0899425	0.523	0.509	1	HOXD13	non_sig
mcf7	MA1150.1	0.552411	0.132607	0.569	0.57	1	RORB	non_sig
mcf7	MA0912.2	0.553079	-0.0152397	0.424	0.448	1	HOXD3	non_sig
mcf7	MA1570.1	0.555133	0.109101	0.464	0.478	1	TFAP4(var.2)	non_sig
mcf7	MA0822.1	0.561252	0.161823	0.507	0.43	1	HES7	non_sig
mcf7	MA1476.1	0.561919	0.0124138	0.5	0.491	1	DLX5	non_sig
mcf7	MA0526.3	0.566569	-0.0495217	0.457	0.409	1	USF2	non_sig
mcf7	MA1525.1	0.569819	0.183438	0.434	0.483	1	NFATC4	non_sig
mcf7	MA0639.1	0.572185	-0.177647	0.431	0.439	1	DBP	non_sig
mcf7	MA1478.1	0.573274	0.0384935	0.493	0.47	1	DMRTA2	non_sig
mcf7	MA0799.1	0.575076	-0.32359	0.454	0.435	1	RFX4	non_sig
mcf7	MA0812.1	0.580684	-0.133562	0.48	0.426	1	TFAP2B(var.2)	non_sig
mcf7	MA0148.4	0.591546	-0.100267	0.553	0.543	1	FOXA1	non_sig
mcf7	MA0714.1	0.608392	-0.263276	0.493	0.513	1	PITX3	non_sig
mcf7	MA0106.3	0.617297	-0.226786	0.487	0.461	1	TP53	non_sig
mcf7	MA1498.1	0.623326	-0.0227104	0.451	0.483	1	HOXA7	non_sig
mcf7	MA1502.1	0.623326	-0.0227104	0.451	0.483	1	HOXB8	non_sig
mcf7	MA0910.2	0.623326	-0.0227104	0.451	0.483	1	HOXD8	non_sig
mcf7	MA0648.1	0.631172	0.143881	0.516	0.561	1	GSC	non_sig
mcf7	MA1650.1	0.631618	0.132017	0.457	0.404	1	ZBTB14	non_sig
mcf7	MA0508.3	0.635614	0.106783	0.49	0.5	1	PRDM1	non_sig
mcf7	MA0074.1	0.636246	0.232346	0.474	0.443	1	RXRA::VDR	non_sig
mcf7	MA0843.1	0.637537	-0.104338	0.451	0.452	1	TEF	non_sig
mcf7	MA0088.2	0.640066	-0.0422643	0.451	0.513	1	ZNF143	non_sig
mcf7	MA1113.2	0.641549	-0.177899	0.49	0.509	1	PBX2	non_sig
mcf7	MA0867.2	0.642302	-0.026077	0.536	0.591	1	SOX4	non_sig
mcf7	MA0801.1	0.645986	-0.163343	0.493	0.509	1	MGA	non_sig
mcf7	MA0803.1	0.645986	-0.163343	0.493	0.509	1	TBX15	non_sig
mcf7	MA0769.2	0.649316	-0.0646837	0.484	0.5	1	TCF7	non_sig
mcf7	MA0825.1	0.654045	0.0038042	0.507	0.483	1	MNT	non_sig
mcf7	MA0683.1	0.657168	-0.00834961	0.424	0.483	1	POU4F2	non_sig
mcf7	MA0102.4	0.659827	0.0692775	0.454	0.443	1	CEBPA	non_sig
mcf7	MA0442.2	0.660008	-0.0430356	0.549	0.539	1	SOX10	non_sig
mcf7	MA0058.3	0.668882	-0.0195264	0.493	0.491	1	MAX	non_sig
mcf7	MA0678.1	0.674649	-0.141507	0.477	0.535	1	OLIG2	non_sig
mcf7	MA0466.2	0.684634	0.351544	0.464	0.483	1	CEBPB	non_sig
mcf7	MA0861.1	0.69604	0.0888411	0.487	0.465	1	TP73	non_sig
mcf7	MA0112.3	0.69631	0.0569988	0.747	0.761	1	ESR1	non_sig
mcf7	MA0844.1	0.6967	-0.210464	0.434	0.426	1	XBP1	non_sig
mcf7	MA0628.1	0.709172	0.130111	0.523	0.509	1	POU6F1	non_sig
mcf7	MA0724.1	0.712135	-0.118202	0.467	0.504	1	VENTX	non_sig
mcf7	MA1539.1	0.714059	0.00499422	0.507	0.535	1	NR2F6(var.3)	non_sig
mcf7	MA1537.1	0.718645	-0.0962388	0.513	0.513	1	NR2F1(var.2)	non_sig
mcf7	MA0593.1	0.718744	-0.271629	0.569	0.561	1	FOXP2	non_sig
mcf7	MA1418.1	0.720911	-0.224636	0.434	0.4	1	IRF3	non_sig
mcf7	MA0815.1	0.722505	-0.164439	0.513	0.504	1	TFAP2C(var.3)	non_sig
mcf7	MA0766.2	0.724565	0.230353	0.484	0.461	1	GATA5	non_sig
mcf7	MA0035.4	0.725583	-0.00753642	0.48	0.513	1	GATA1	non_sig
mcf7	MA0484.2	0.73084	0.193536	0.536	0.583	1	HNF4G	non_sig
mcf7	MA1573.1	0.730995	-0.070798	0.451	0.452	1	THAP11	non_sig
mcf7	MA0737.1	0.73388	0.0640398	0.487	0.487	1	GLIS3	non_sig
mcf7	MA0495.3	0.742387	-0.125948	0.431	0.404	1	MAFF	non_sig
mcf7	MA0791.1	0.742633	-0.0966977	0.421	0.452	1	POU4F3	non_sig
mcf7	MA0800.1	0.742768	-0.0381586	0.477	0.483	1	EOMES	non_sig
mcf7	MA0463.2	0.744218	-0.16554	0.47	0.465	1	BCL6	non_sig
mcf7	MA0795.1	0.745518	0.30132	0.441	0.417	1	SMAD3	non_sig
mcf7	MA1544.1	0.745599	0.00149921	0.461	0.435	1	OVOL1	non_sig
mcf7	MA1471.1	0.74776	-0.0551713	0.461	0.443	1	BARX2	non_sig
mcf7	MA1499.1	0.751426	-0.179114	0.477	0.457	1	HOXB4	non_sig
mcf7	MA1507.1	0.751426	-0.179114	0.477	0.457	1	HOXD4	non_sig
mcf7	MA0596.1	0.752217	0.14628	0.48	0.487	1	SREBF2	non_sig
mcf7	MA0646.1	0.761132	0.18986	0.454	0.522	1	GCM1	non_sig
mcf7	MA0620.3	0.766019	-0.420817	0.431	0.457	1	MITF	non_sig
mcf7	MA1149.1	0.77074	0.161663	0.49	0.483	1	RARA::RXRG	non_sig
mcf7	MA0809.2	0.783329	-0.0414554	0.441	0.413	1	TEAD4	non_sig
mcf7	MA1117.1	0.807576	0.0662846	0.441	0.452	1	RELB	non_sig
mcf7	MA0649.1	0.810293	-0.00721592	0.497	0.474	1	HEY2	non_sig
mcf7	MA1581.1	0.825131	0.0556733	0.48	0.5	1	ZBTB6	non_sig
mcf7	MA1474.1	0.827473	0.0736628	0.421	0.422	1	CREB3L4	non_sig
mcf7	MA0838.1	0.829385	0.154545	0.513	0.487	1	CEBPG	non_sig
mcf7	MA1561.1	0.836502	-0.0111624	0.507	0.513	1	SOX12	non_sig
mcf7	MA0163.1	0.837243	-0.0241747	0.474	0.465	1	PLAG1	non_sig
mcf7	MA0528.2	0.837371	0.0329206	0.474	0.487	1	ZNF263	non_sig
mcf7	MA1589.1	0.839367	0.106484	0.461	0.452	1	ZNF140	non_sig
mcf7	MA1557.1	0.843785	0.183626	0.48	0.483	1	SMAD5	non_sig
mcf7	MA0056.2	0.847424	-0.199852	0.484	0.457	1	MZF1	non_sig
mcf7	MA1576.1	0.849172	-0.172396	0.526	0.504	1	THRB(var.3)	non_sig
mcf7	MA0852.2	0.860116	-0.115932	0.589	0.574	1	FOXK1	non_sig
mcf7	MA1466.1	0.869512	-0.0081182	0.457	0.448	1	ATF6	non_sig
mcf7	MA0837.1	0.871407	0.31025	0.474	0.504	1	CEBPE	non_sig
mcf7	MA0819.1	0.876443	-0.099333	0.507	0.496	1	CLOCK	non_sig
mcf7	MA1533.1	0.878366	-0.105856	0.507	0.483	1	NR1I2	non_sig
mcf7	MA0025.2	0.887841	-0.0208544	0.464	0.461	1	NFIL3	non_sig
mcf7	MA1535.1	0.893053	0.0113041	0.546	0.522	1	NR2C1	non_sig
mcf7	MA0037.3	0.893128	0.149744	0.47	0.452	1	GATA3	non_sig
mcf7	MA1636.1	0.893137	0.0417376	0.408	0.374	1	CEBPG(var.2)	non_sig
mcf7	MA1531.1	0.89483	-0.0796261	0.53	0.517	1	NR1D1	non_sig
mcf7	MA1536.1	0.89694	-0.00556956	0.503	0.543	1	NR2C2(var.2)	non_sig
mcf7	MA0095.2	0.897156	-0.199098	0.398	0.413	1	YY1	non_sig
mcf7	MA0826.1	0.900537	-0.253357	0.503	0.517	1	OLIG1	non_sig
mcf7	MA0829.2	0.904798	-0.14424	0.438	0.422	1	SREBF1(var.2)	non_sig
mcf7	MA0690.1	0.905465	0.0135204	0.441	0.461	1	TBX21	non_sig
mcf7	MA0818.1	0.906253	0.0463068	0.523	0.5	1	BHLHE22	non_sig
mcf7	MA1147.1	0.906301	-0.193189	0.513	0.504	1	NR4A2::RXRA	non_sig
mcf7	MA0808.1	0.913124	-0.503639	0.434	0.413	1	TEAD3	non_sig
mcf7	MA0114.4	0.913432	0.213194	0.543	0.57	1	HNF4A	non_sig
mcf7	MA0751.1	0.917453	-0.0713831	0.493	0.452	1	ZIC4	non_sig
mcf7	MA1560.1	0.920378	-0.0482088	0.503	0.443	1	SOHLH2	non_sig
mcf7	MA1489.1	0.92678	0.38618	0.589	0.609	1	FOXN3	non_sig
mcf7	MA0827.1	0.930738	-0.154392	0.49	0.53	1	OLIG3	non_sig
mcf7	MA0017.2	0.932655	0.023528	0.464	0.478	1	NR2F1	non_sig
mcf7	MA0623.2	0.939245	-0.0242158	0.523	0.53	1	NEUROG1	non_sig
mcf7	MA0069.1	0.939573	0.0901714	0.53	0.535	1	PAX6	non_sig
mcf7	MA0682.2	0.944294	0.0562202	0.493	0.491	1	PITX1	non_sig
mcf7	MA0895.1	0.946053	-0.398921	0.493	0.461	1	HMBOX1	non_sig
mcf7	MA1588.1	0.947316	0.07697	0.48	0.513	1	ZNF136	non_sig
mcf7	MA0794.1	0.948185	-0.0837474	0.454	0.417	1	PROX1	non_sig
mcf7	MA0780.1	0.959061	-0.0610501	0.438	0.448	1	PAX3	non_sig
mcf7	MA1584.1	0.968767	-0.065344	0.467	0.422	1	ZIC5	non_sig
mcf7	MA0752.1	0.969037	-0.138329	0.5	0.465	1	ZNF410	non_sig
mcf7	MA0084.1	0.977579	-0.0976638	0.526	0.513	1	SRY	non_sig
mcf7	MA1532.1	0.978317	0.166858	0.553	0.539	1	NR1D2	non_sig
mcf7	MA0813.1	0.980005	-0.0840205	0.546	0.535	1	TFAP2B(var.3)	non_sig
mcf7	MA0817.1	0.982023	-0.210987	0.51	0.548	1	BHLHE23	non_sig
mcf7	MA0782.2	0.995509	0.15263	0.47	0.461	1	PKNOX1	non_sig
mcf7	MA1110.1	0.997072	-0.0469167	0.516	0.539	1	NR1H4	non_sig
t47d	MA1515.1	9.223e-17	-0.873573	0.389	0.711	5.83816e-14	KLF2	sig	KLF2
t47d	MA0746.2	1.03302e-15	-0.842564	0.397	0.691	6.539e-13	SP3	sig	SP3
t47d	MA0599.1	1.85123e-14	-0.792725	0.432	0.711	1.17183e-11	KLF5	sig	KLF5
t47d	MA0039.4	3.08238e-12	-0.806731	0.494	0.697	1.95115e-09	KLF4	sig	KLF4
t47d	MA1517.1	5.77416e-12	-0.976679	0.436	0.678	3.65505e-09	KLF6	sig	KLF6
t47d	MA1107.2	7.41924e-12	-0.684684	0.432	0.737	4.69638e-09	KLF9	sig	KLF9
t47d	MA1511.1	8.86326e-12	-0.979067	0.428	0.73	5.61044e-09	KLF10	sig	KLF10
t47d	MA0079.4	1.14723e-11	-0.774352	0.428	0.717	7.26197e-09	SP1	sig	SP1
t47d	MA1512.1	1.17931e-11	-0.716036	0.428	0.73	7.46504e-09	KLF11	sig	KLF11
t47d	MA1564.1	2.01491e-10	-0.699397	0.362	0.625	1.27544e-07	SP9	sig	SP9
t47d	MA0098.3	2.19758e-10	0.50107	0.564	0.303	1.39107e-07	ETS1	sig	ETS1
t47d	MA0685.1	2.5129e-10	-0.671532	0.374	0.664	1.59067e-07	SP4	sig
t47d	MA0741.1	6.24734e-10	-0.624069	0.405	0.632	3.95456e-07	KLF16	sig
t47d	MA0747.1	1.09615e-09	-0.687571	0.401	0.684	6.93864e-07	SP8	sig
t47d	MA0076.2	5.54518e-09	0.275519	0.56	0.257	3.5101e-06	ELK4	sig	ELK4
t47d	MA0808.1	1.60932e-08	0.971742	0.436	0.211	1.0187e-05	TEAD3	sig	TEAD3
t47d	MA0809.2	1.83795e-08	1.07401	0.451	0.217	1.16342e-05	TEAD4	sig	TEAD4
t47d	MA1516.1	3.04223e-08	-0.668486	0.381	0.579	1.92573e-05	KLF3	sig
t47d	MA1484.1	5.1789e-08	0.597054	0.506	0.303	3.27825e-05	ETS2	sig	ETS2
t47d	MA0475.2	5.41053e-08	0.538052	0.553	0.303	3.42487e-05	FLI1	sig	FLI1
t47d	MA0765.2	8.5324e-08	0.453214	0.584	0.355	5.40101e-05	ETV5	sig	ETV5
t47d	MA0028.2	1.27831e-07	0.159481	0.529	0.362	8.09172e-05	ELK1	sig	ELK1
t47d	MA0763.1	1.36756e-07	0.263193	0.549	0.329	8.65665e-05	ETV3	sig	ETV3
t47d	MA0645.1	2.32764e-07	0.720116	0.502	0.309	0.00014734	ETV6	sig	ETV6
t47d	MA0760.1	2.80753e-07	0.51347	0.553	0.349	0.000177716	ERF	sig
t47d	MA0759.1	3.04031e-07	0.0775972	0.541	0.342	0.000192452	ELK3	sig
t47d	MA0156.2	3.94168e-07	0.461748	0.525	0.336	0.000249509	FEV	sig
t47d	MA0516.2	5.30034e-07	-0.543209	0.385	0.605	0.000335512	SP2	sig
t47d	MA0090.3	7.90743e-07	0.997877	0.444	0.257	0.00050054	TEAD1	sig
t47d	MA1121.1	8.21035e-07	0.907525	0.42	0.276	0.000519715	TEAD2	sig
t47d	MA0732.1	8.51155e-07	-0.730467	0.42	0.559	0.000538781	EGR3	sig
t47d	MA0750.2	1.31914e-06	0.449858	0.549	0.368	0.000835018	ZBTB7A	sig
t47d	MA0474.2	1.73228e-06	0.529028	0.537	0.322	0.00109653	ERG	sig
t47d	MA0733.1	1.67204e-05	-0.664227	0.412	0.579	0.010584	EGR4	sig
t47d	MA1535.1	2.59593e-05	0.47337	0.553	0.342	0.0164322	NR2C1	sig
t47d	MA0753.2	2.95052e-05	-0.474226	0.475	0.618	0.0186768	ZNF740	sig
t47d	MA0140.2	2.97645e-05	-0.987817	0.374	0.546	0.0188409	GATA1::TAL1	sig
t47d	MA1483.1	3.75876e-05	0.233071	0.56	0.342	0.023793	ELF2	sig
t47d	MA0139.1	4.64527e-05	0.564619	0.553	0.421	0.0294046	CTCF	sig
t47d	MA0060.3	5.63563e-05	-0.804072	0.385	0.599	0.0356735	NFYA	sig
t47d	MA1579.1	5.64707e-05	0.684382	0.521	0.362	0.0357459	ZBTB26	sig
t47d	MA0472.2	5.76087e-05	-0.81625	0.424	0.526	0.0364663	EGR2	sig
t47d	MA0798.2	6.21618e-05	0.624756	0.49	0.329	0.0393484	RFX3	sig
t47d	MA1644.1	6.32325e-05	-0.936584	0.42	0.592	0.0400262	NFYC	sig
t47d	MA1513.1	6.87103e-05	-0.430491	0.315	0.487	0.0434936	KLF15	sig
t47d	MA0762.1	7.46971e-05	0.500802	0.514	0.355	0.0472833	ETV2	sig
t47d	MA0799.1	8.48635e-05	0.495923	0.506	0.316	0.0537186	RFX4	non_sig
t47d	MA1593.1	9.13329e-05	0.810656	0.541	0.395	0.0578137	ZNF317	non_sig
t47d	MA0509.2	9.8209e-05	0.682753	0.482	0.303	0.0621663	RFX1	non_sig
t47d	MA0740.1	0.000107654	-0.469176	0.374	0.586	0.0681451	KLF14	non_sig
t47d	MA0748.2	0.000121826	-0.0210564	0.49	0.342	0.0771157	YY2	non_sig
t47d	MA0600.2	0.000126799	0.581645	0.502	0.375	0.0802639	RFX2	non_sig
t47d	MA0641.1	0.000150773	0.151652	0.568	0.355	0.0954394	ELF4	non_sig
t47d	MA0037.3	0.000165299	-1.06159	0.405	0.546	0.104634	GATA3	non_sig
t47d	MA0805.1	0.00019666	0.563158	0.49	0.368	0.124486	TBX1	non_sig
t47d	MA0162.4	0.000260292	-0.447767	0.374	0.52	0.164765	EGR1	non_sig
t47d	MA1514.1	0.000289438	-0.454185	0.455	0.586	0.183214	KLF17	non_sig
t47d	MA0735.1	0.000373236	-0.715847	0.405	0.572	0.236259	GLIS1	non_sig
t47d	MA1124.1	0.000373586	0.579947	0.447	0.342	0.23648	ZNF24	non_sig
t47d	MA1117.1	0.000432871	0.564656	0.537	0.382	0.274007	RELB	non_sig
t47d	MA1573.1	0.000530265	0.579303	0.619	0.441	0.335658	THAP11	non_sig
t47d	MA0766.2	0.000553903	-0.941124	0.412	0.507	0.350621	GATA5	non_sig
t47d	MA0062.3	0.00059694	0.286207	0.529	0.408	0.377863	GABPA	non_sig
t47d	MA0482.2	0.0006097	-0.827073	0.381	0.493	0.38594	GATA4	non_sig
t47d	MA1104.2	0.000615113	-0.703278	0.436	0.513	0.389367	GATA6	non_sig
t47d	MA0761.2	0.000960389	0.372852	0.514	0.421	0.607926	ETV1	non_sig
t47d	MA1147.1	0.00129947	0.385704	0.576	0.48	0.822565	NR4A2::RXRA	non_sig
t47d	MA0784.1	0.00132661	-0.572129	0.393	0.533	0.839741	POU1F1	non_sig
t47d	MA1602.1	0.00139502	0.0321656	0.49	0.368	0.883049	ZSCAN29	non_sig
t47d	MA0101.1	0.00142139	-0.542999	0.447	0.283	0.899737	REL	non_sig
t47d	MA0466.2	0.00145875	-0.759289	0.479	0.612	0.923389	CEBPB	non_sig
t47d	MA0510.2	0.00154117	0.554222	0.447	0.388	0.97556	RFX5	non_sig
t47d	MA0831.2	0.00171953	0.684274	0.436	0.336	1	TFE3	non_sig
t47d	MA0687.1	0.00180956	0.405813	0.424	0.322	1	SPIC	non_sig
t47d	MA0837.1	0.00184089	-0.693974	0.475	0.592	1	CEBPE	non_sig
t47d	MA1596.1	0.00227941	-0.283088	0.327	0.414	1	ZNF460	non_sig
t47d	MA0073.1	0.00228879	-0.419328	0.44	0.513	1	RREB1	non_sig
t47d	MA0877.2	0.00275488	-0.588608	0.412	0.586	1	BARHL1	non_sig
t47d	MA0102.4	0.00281941	-1.31828	0.475	0.599	1	CEBPA	non_sig
t47d	MA0036.3	0.00291425	-0.669334	0.432	0.533	1	GATA2	non_sig
t47d	MA1560.1	0.00293244	0.606382	0.556	0.388	1	SOHLH2	non_sig
t47d	MA0058.3	0.00331887	0.406213	0.529	0.434	1	MAX	non_sig
t47d	MA0095.2	0.00351331	0.333267	0.451	0.349	1	YY1	non_sig
t47d	MA0144.2	0.00378903	0.559318	0.518	0.382	1	STAT3	non_sig
t47d	MA0825.1	0.00379573	0.483329	0.545	0.461	1	MNT	non_sig
t47d	MA0080.5	0.00382072	0.269223	0.494	0.342	1	SPI1	non_sig
t47d	MA0506.1	0.00416877	-0.0411295	0.397	0.276	1	NRF1	non_sig
t47d	MA0787.1	0.00440744	-0.519682	0.389	0.507	1	POU3F2	non_sig
t47d	MA0502.2	0.0046356	-0.347257	0.416	0.539	1	NFYB	non_sig
t47d	MA0597.1	0.0047499	0.395784	0.553	0.474	1	THAP1	non_sig
t47d	MA0838.1	0.00500369	-0.899726	0.471	0.586	1	CEBPG	non_sig
t47d	MA1569.1	0.00567886	-0.771722	0.475	0.526	1	TFAP2E	non_sig
t47d	MA0528.2	0.00572015	-0.421896	0.44	0.553	1	ZNF263	non_sig
t47d	MA1471.1	0.00576775	-0.480747	0.416	0.539	1	BARX2	non_sig
t47d	MA0468.1	0.0060832	-0.726767	0.416	0.526	1	DUX4	non_sig
t47d	MA1116.1	0.00616037	0.384528	0.556	0.401	1	RBPJ	non_sig
t47d	MA0815.1	0.00653138	-0.488515	0.459	0.605	1	TFAP2C(var.3)	non_sig
t47d	MA0093.3	0.00673065	0.352631	0.486	0.368	1	USF1	non_sig
t47d	MA0686.1	0.00702118	0.22617	0.451	0.355	1	SPDEF	non_sig
t47d	MA0890.1	0.00707909	-0.525295	0.432	0.572	1	GBX2	non_sig
t47d	MA0152.1	0.00771846	0.32618	0.498	0.375	1	NFATC2	non_sig
t47d	MA0871.2	0.0077763	0.571717	0.397	0.355	1	TFEC	non_sig
t47d	MA0598.3	0.00794174	0.334864	0.514	0.382	1	EHF	non_sig
t47d	MA0473.3	0.00801652	0.317428	0.56	0.401	1	ELF1	non_sig
t47d	MA0027.2	0.0083206	-0.167352	0.432	0.52	1	EN1	non_sig
t47d	MA0744.2	0.00900573	0.29047	0.529	0.414	1	SCRT2	non_sig
t47d	MA1651.1	0.00901724	0.390887	0.514	0.414	1	ZFP42	non_sig
t47d	MA0842.2	0.00911279	0.508488	0.56	0.454	1	NRL	non_sig
t47d	MA0610.1	0.0102753	0.385523	0.556	0.467	1	DMRT3	non_sig
t47d	MA0035.4	0.0119762	-0.418706	0.494	0.566	1	GATA1	non_sig
t47d	MA1649.1	0.0122566	0.240318	0.518	0.401	1	ZBTB12	non_sig
t47d	MA0813.1	0.012397	-0.406184	0.451	0.553	1	TFAP2B(var.3)	non_sig
t47d	MA0699.1	0.0125054	-0.378748	0.428	0.539	1	LBX2	non_sig
t47d	MA0691.1	0.0126207	0.374848	0.58	0.461	1	TFAP4	non_sig
t47d	MA0609.2	0.0128263	0.327525	0.463	0.375	1	CREM	non_sig
t47d	MA0812.1	0.0133968	-1.5043	0.521	0.572	1	TFAP2B(var.2)	non_sig
t47d	MA0729.1	0.0135604	-0.521526	0.37	0.493	1	RARA	non_sig
t47d	MA1108.2	0.0140623	0.124191	0.549	0.428	1	MXI1	non_sig
t47d	MA0513.1	0.0140729	0.268828	0.545	0.461	1	SMAD2::SMAD3::SMAD4	non_sig
t47d	MA0792.1	0.0140732	-0.301855	0.412	0.533	1	POU5F1B	non_sig
t47d	MA0107.1	0.0148415	-0.80409	0.436	0.329	1	RELA	non_sig
t47d	MA1501.1	0.0151094	-0.354673	0.436	0.559	1	HOXB7	non_sig
t47d	MA0755.1	0.0152017	0.260012	0.568	0.461	1	CUX2	non_sig
t47d	MA0638.1	0.0158569	0.215766	0.44	0.395	1	CREB3	non_sig
t47d	MA1489.1	0.0159911	-0.979098	0.412	0.546	1	FOXN3	non_sig
t47d	MA1640.1	0.0181406	-0.215447	0.479	0.559	1	MEIS2(var.2)	non_sig
t47d	MA1146.1	0.0184236	0.555817	0.545	0.428	1	NR1H4::RXRA	non_sig
t47d	MA0640.2	0.0189297	0.16757	0.518	0.408	1	ELF3	non_sig
t47d	MA0526.3	0.0203365	0.476748	0.467	0.375	1	USF2	non_sig
t47d	MA0666.1	0.020382	-0.213637	0.428	0.533	1	MSX1	non_sig
t47d	MA0708.1	0.020382	-0.213637	0.428	0.533	1	MSX2	non_sig
t47d	MA0876.1	0.020382	-0.213637	0.428	0.533	1	BSX	non_sig
t47d	MA0700.2	0.0210256	-0.178668	0.447	0.539	1	LHX2	non_sig
t47d	MA1102.2	0.0224298	0.158072	0.482	0.408	1	CTCFL	non_sig
t47d	MA1653.1	0.0229877	-0.273112	0.459	0.572	1	ZNF148	non_sig
t47d	MA0665.1	0.0231722	0.450258	0.506	0.388	1	MSC	non_sig
t47d	MA1546.1	0.0232682	0.22867	0.471	0.428	1	PAX3(var.2)	non_sig
t47d	MA0734.2	0.0237303	-0.263481	0.424	0.625	1	GLI2	non_sig
t47d	MA0894.1	0.0237914	-0.298569	0.518	0.579	1	HESX1	non_sig
t47d	MA1472.1	0.0254459	0.223763	0.611	0.48	1	BHLHA15(var.2)	non_sig
t47d	MA0630.1	0.0259249	-0.232665	0.436	0.546	1	SHOX	non_sig
t47d	MA0717.1	0.0259249	-0.232665	0.436	0.546	1	RAX2	non_sig
t47d	MA0136.2	0.0264946	0.175856	0.506	0.428	1	ELF5	non_sig
t47d	MA0846.1	0.026732	-1.29795	0.37	0.461	1	FOXC2	non_sig
t47d	MA0070.1	0.0268263	-0.24489	0.459	0.526	1	PBX1	non_sig
t47d	MA0047.3	0.0271043	-1.33652	0.424	0.533	1	FOXA2	non_sig
t47d	MA1111.1	0.0275179	-0.387279	0.409	0.539	1	NR2F2	non_sig
t47d	MA0836.2	0.0277927	-0.634474	0.549	0.566	1	CEBPD	non_sig
t47d	MA0745.2	0.0280544	0.370932	0.475	0.382	1	SNAI2	non_sig
t47d	MA0620.3	0.0289609	0.407629	0.436	0.316	1	MITF	non_sig
t47d	MA0056.2	0.0301484	0.19856	0.486	0.388	1	MZF1	non_sig
t47d	MA1645.1	0.0307972	-0.367756	0.482	0.579	1	NKX2-2	non_sig
t47d	MA1559.1	0.0310455	0.36558	0.482	0.375	1	SNAI3	non_sig
t47d	MA0749.1	0.031995	0.303409	0.518	0.441	1	ZBED1	non_sig
t47d	MA1525.1	0.0328612	0.237631	0.412	0.368	1	NFATC4	non_sig
t47d	MA0788.1	0.0330184	-0.519383	0.451	0.513	1	POU3F3	non_sig
t47d	MA0625.1	0.0333499	0.177233	0.436	0.322	1	NFATC3	non_sig
t47d	MA1643.1	0.0334571	0.154224	0.607	0.546	1	NFIB	non_sig
t47d	MA0636.1	0.0340951	0.402992	0.447	0.362	1	BHLHE41	non_sig
t47d	MA1113.2	0.0359008	-0.413087	0.502	0.599	1	PBX2	non_sig
t47d	MA1575.1	0.0364395	0.345894	0.529	0.428	1	THRB(var.2)	non_sig
t47d	MA0789.1	0.0372811	-0.269918	0.436	0.48	1	POU3F4	non_sig
t47d	MA0663.1	0.0373077	0.314463	0.409	0.316	1	MLX	non_sig
t47d	MA1656.1	0.0380616	-0.431687	0.525	0.553	1	ZNF449	non_sig
t47d	MA1585.1	0.0382615	0.252279	0.525	0.434	1	ZKSCAN1	non_sig
t47d	MA0774.1	0.0404275	0.0220999	0.455	0.362	1	MEIS2	non_sig
t47d	MA0138.2	0.0409053	0.367629	0.529	0.388	1	REST	non_sig
t47d	MA1568.1	0.0420004	0.470499	0.529	0.461	1	TCF21(var.2)	non_sig
t47d	MA1487.1	0.0423339	-1.37768	0.475	0.533	1	FOXE1	non_sig
t47d	MA1553.1	0.0426797	0.276943	0.51	0.401	1	RARG(var.3)	non_sig
t47d	MA0715.1	0.044243	-0.480147	0.459	0.533	1	PROP1	non_sig
t47d	MA1554.1	0.0465792	0.271349	0.518	0.434	1	RFX7	non_sig
t47d	MA1475.1	0.0477964	0.158406	0.451	0.322	1	CREB3L4(var.2)	non_sig
t47d	MA0892.1	0.0478083	-0.364444	0.432	0.487	1	GSX1	non_sig
t47d	MA0464.2	0.0480615	0.384079	0.44	0.375	1	BHLHE40	non_sig
t47d	MA1149.1	0.048692	-0.243934	0.428	0.539	1	RARA::RXRG	non_sig
t47d	MA0664.1	0.0488879	0.290278	0.444	0.355	1	MLXIPL	non_sig
t47d	MA0642.1	0.0497778	-0.287937	0.436	0.559	1	EN2	non_sig
t47d	MA0786.1	0.0497976	-0.425239	0.405	0.48	1	POU3F1	non_sig
t47d	MA1151.1	0.0514443	0.247474	0.537	0.454	1	RORC	non_sig
t47d	MA0806.1	0.0515564	0.275965	0.51	0.447	1	TBX4	non_sig
t47d	MA0807.1	0.0515564	0.275965	0.51	0.447	1	TBX5	non_sig
t47d	MA0147.3	0.0528774	0.347032	0.498	0.447	1	MYC	non_sig
t47d	MA0644.1	0.0530533	-0.267222	0.514	0.559	1	ESX1	non_sig
t47d	MA0820.1	0.0534933	0.291959	0.521	0.395	1	FIGLA	non_sig
t47d	MA0083.3	0.0564119	0.453133	0.455	0.414	1	SRF	non_sig
t47d	MA1508.1	0.0577184	0.111009	0.479	0.421	1	IKZF1	non_sig
t47d	MA0003.4	0.0585436	-0.89066	0.549	0.546	1	TFAP2A	non_sig
t47d	MA0031.1	0.0601429	-1.36744	0.451	0.539	1	FOXD1	non_sig
t47d	MA0157.2	0.0601429	-1.36744	0.451	0.539	1	FOXO3	non_sig
t47d	MA0718.1	0.0619664	-0.516967	0.444	0.546	1	RAX	non_sig
t47d	MA1565.1	0.064955	0.354362	0.455	0.401	1	TBX18	non_sig
t47d	MA0785.1	0.0654575	-0.347751	0.447	0.533	1	POU2F1	non_sig
t47d	MA0682.2	0.0668449	0.3812	0.525	0.428	1	PITX1	non_sig
t47d	MA1493.1	0.067794	0.414452	0.51	0.441	1	HES6	non_sig
t47d	MA1479.1	0.0685349	0.533498	0.494	0.454	1	DMRTC2	non_sig
t47d	MA0872.1	0.0695271	-0.529943	0.459	0.513	1	TFAP2A(var.3)	non_sig
t47d	MA0081.2	0.0705655	0.153594	0.475	0.375	1	SPIB	non_sig
t47d	MA1654.1	0.0707512	0.290807	0.572	0.474	1	ZNF16	non_sig
t47d	MA1647.1	0.0712912	0.169176	0.506	0.454	1	PRDM4	non_sig
t47d	MA0088.2	0.0717651	0.25657	0.541	0.474	1	ZNF143	non_sig
t47d	MA0867.2	0.0719817	-0.44429	0.482	0.566	1	SOX4	non_sig
t47d	MA1418.1	0.0724358	0.123113	0.366	0.349	1	IRF3	non_sig
t47d	MA1466.1	0.0728395	0.147955	0.451	0.408	1	ATF6	non_sig
t47d	MA1491.1	0.0735302	-0.181886	0.475	0.599	1	GLI3	non_sig
t47d	MA0498.2	0.0741495	0.056087	0.451	0.401	1	MEIS1	non_sig
t47d	MA0696.1	0.0743561	0.305225	0.463	0.401	1	ZIC1	non_sig
t47d	MA1636.1	0.0753206	-0.832222	0.463	0.533	1	CEBPG(var.2)	non_sig
t47d	MA0727.1	0.0753712	0.417356	0.514	0.467	1	NR3C2	non_sig
t47d	MA0508.3	0.0755936	0.449242	0.479	0.362	1	PRDM1	non_sig
t47d	MA1126.1	0.0762871	0.260028	0.432	0.355	1	FOS::JUN(var.2)	non_sig
t47d	MA1129.1	0.0770067	0.608788	0.424	0.336	1	FOSL1::JUN(var.2)	non_sig
t47d	MA1574.1	0.0777486	0.11611	0.506	0.382	1	THRB	non_sig
t47d	MA1576.1	0.0781412	0.175214	0.521	0.382	1	THRB(var.3)	non_sig
t47d	MA0648.1	0.0799605	0.172872	0.529	0.454	1	GSC	non_sig
t47d	MA0660.1	0.0811893	0.14349	0.374	0.316	1	MEF2B	non_sig
t47d	MA0137.3	0.081462	0.448095	0.475	0.401	1	STAT1	non_sig
t47d	MA0115.1	0.0824026	-0.289567	0.451	0.507	1	NR1H2::RXRA	non_sig
t47d	MA0258.2	0.0846114	-0.000213929	0.763	0.638	1	ESR2	non_sig
t47d	MA0481.3	0.0848819	-1.42869	0.482	0.513	1	FOXP1	non_sig
t47d	MA0752.1	0.0857255	0.23941	0.549	0.447	1	ZNF410	non_sig
t47d	MA0902.2	0.0897846	-0.260666	0.463	0.513	1	HOXB2	non_sig
t47d	MA0903.1	0.0908631	-0.336205	0.451	0.493	1	HOXB3	non_sig
t47d	MA0654.1	0.0919761	-0.119749	0.455	0.553	1	ISX	non_sig
t47d	MA0701.2	0.0919761	-0.119749	0.455	0.553	1	LHX9	non_sig
t47d	MA1639.1	0.092059	-0.258513	0.584	0.632	1	MEIS1(var.2)	non_sig
t47d	MA0794.1	0.0922316	0.14231	0.49	0.428	1	PROX1	non_sig
t47d	MA0499.2	0.0924524	0.186428	0.502	0.447	1	MYOD1	non_sig
t47d	MA0612.2	0.0929803	-0.328957	0.451	0.553	1	EMX1	non_sig
t47d	MA1522.1	0.0932381	-0.523328	0.467	0.572	1	MAZ	non_sig
t47d	MA0743.2	0.0939826	0.16633	0.533	0.421	1	SCRT1	non_sig
t47d	MA0018.4	0.0948307	0.127426	0.424	0.329	1	CREB1	non_sig
t47d	MA1148.1	0.0959033	0.164467	0.409	0.362	1	PPARA::RXRA	non_sig
t47d	MA0463.2	0.0965906	0.403075	0.533	0.421	1	BCL6	non_sig
t47d	MA0781.1	0.0997792	0.215925	0.459	0.382	1	PAX9	non_sig
t47d	MA1112.2	0.100725	-0.415864	0.475	0.52	1	NR4A1	non_sig
t47d	MA1518.1	0.10151	-0.101191	0.482	0.493	1	LHX1	non_sig
t47d	MA0051.1	0.101608	0.119604	0.354	0.27	1	IRF2	non_sig
t47d	MA0775.1	0.105109	0.142412	0.463	0.401	1	MEIS3	non_sig
t47d	MA0833.2	0.105464	-0.694457	0.436	0.5	1	ATF4	non_sig
t47d	MA0889.1	0.106084	-0.348318	0.451	0.533	1	GBX1	non_sig
t47d	MA0119.1	0.109803	0.0314718	0.595	0.539	1	NFIC::TLX1	non_sig
t47d	MA1558.1	0.110777	0.178187	0.49	0.336	1	SNAI1	non_sig
t47d	MA1542.1	0.111121	0.173324	0.471	0.421	1	OSR1	non_sig
t47d	MA0900.2	0.111363	-0.528165	0.436	0.52	1	HOXA2	non_sig
t47d	MA0904.2	0.111363	-0.528165	0.436	0.52	1	HOXB5	non_sig
t47d	MA0025.2	0.114288	-0.29312	0.459	0.52	1	NFIL3	non_sig
t47d	MA1683.1	0.119641	-1.25252	0.479	0.507	1	FOXA3	non_sig
t47d	MA0057.1	0.120545	-0.138466	0.455	0.513	1	MZF1(var.2)	non_sig
t47d	MA0442.2	0.122296	-0.844803	0.475	0.513	1	SOX10	non_sig
t47d	MA0754.1	0.12578	0.0585761	0.541	0.467	1	CUX1	non_sig
t47d	MA0158.2	0.126005	-0.233019	0.455	0.52	1	HOXA5	non_sig
t47d	MA1500.1	0.128493	-0.288011	0.447	0.493	1	HOXB6	non_sig
t47d	MA0882.1	0.129189	-0.220173	0.44	0.526	1	DLX6	non_sig
t47d	MA0675.1	0.130262	-0.325804	0.471	0.546	1	NKX6-2	non_sig
t47d	MA0692.1	0.13675	0.273785	0.455	0.355	1	TFEB	non_sig
t47d	MA0756.1	0.137344	-0.020489	0.424	0.375	1	ONECUT2	non_sig
t47d	MA0132.2	0.137957	-0.256928	0.463	0.526	1	PDX1	non_sig
t47d	MA1481.1	0.137957	-0.256928	0.463	0.526	1	DRGX	non_sig
t47d	MA0828.1	0.144504	0.639875	0.432	0.382	1	SREBF2(var.2)	non_sig
t47d	MA1509.1	0.146406	-0.0470033	0.405	0.5	1	IRF6	non_sig
t47d	MA0032.2	0.147864	-1.28703	0.354	0.441	1	FOXC1	non_sig
t47d	MA1120.1	0.150802	-0.260291	0.44	0.5	1	SOX13	non_sig
t47d	MA1587.1	0.150895	-0.136269	0.319	0.388	1	ZNF135	non_sig
t47d	MA0797.1	0.151437	0.409291	0.514	0.493	1	TGIF2	non_sig
t47d	MA1555.1	0.151986	0.308332	0.494	0.447	1	RXRB(var.2)	non_sig
t47d	MA1571.1	0.154413	0.209142	0.49	0.467	1	TGIF2LX	non_sig
t47d	MA1562.1	0.155461	-0.523975	0.412	0.467	1	SOX14	non_sig
t47d	MA0145.3	0.155583	-0.243277	0.486	0.566	1	TFCP2	non_sig
t47d	MA0811.1	0.15796	-0.921591	0.588	0.599	1	TFAP2B	non_sig
t47d	MA1589.1	0.163042	0.112127	0.529	0.441	1	ZNF140	non_sig
t47d	MA0492.1	0.163801	-0.0758138	0.475	0.368	1	JUND(var.2)	non_sig
t47d	MA0024.3	0.16544	-0.462316	0.51	0.566	1	E2F1	non_sig
t47d	MA1485.1	0.166316	0.243313	0.533	0.474	1	FERD3L	non_sig
t47d	MA0688.1	0.168045	0.337301	0.432	0.454	1	TBX2	non_sig
t47d	MA0143.4	0.168496	-0.336875	0.463	0.487	1	SOX2	non_sig
t47d	MA0657.1	0.168885	-0.0590678	0.436	0.566	1	KLF13	non_sig
t47d	MA1648.1	0.169851	0.168001	0.486	0.421	1	TCF12(var.2)	non_sig
t47d	MA0796.1	0.170787	0.283334	0.51	0.461	1	TGIF1	non_sig
t47d	MA0768.1	0.172417	-0.364141	0.405	0.507	1	LEF1	non_sig
t47d	MA0914.1	0.172457	-0.347348	0.494	0.474	1	ISL2	non_sig
t47d	MA1136.1	0.172462	0.319762	0.409	0.375	1	FOSB::JUNB(var.2)	non_sig
t47d	MA0844.1	0.172945	0.10459	0.44	0.414	1	XBP1	non_sig
t47d	MA0009.2	0.174938	0.548125	0.521	0.461	1	TBXT	non_sig
t47d	MA0847.2	0.175417	-1.80663	0.401	0.474	1	FOXD2	non_sig
t47d	MA1584.1	0.176814	0.0964356	0.436	0.368	1	ZIC5	non_sig
t47d	MA0783.1	0.177526	0.298621	0.56	0.5	1	PKNOX2	non_sig
t47d	MA1641.1	0.178653	0.265901	0.537	0.414	1	MYF5	non_sig
t47d	MA0814.2	0.179451	-0.732191	0.494	0.467	1	TFAP2C(var.2)	non_sig
t47d	MA1143.1	0.180986	0.276562	0.374	0.342	1	FOSL1::JUND(var.2)	non_sig
t47d	MA1570.1	0.183761	-0.103433	0.479	0.559	1	TFAP4(var.2)	non_sig
t47d	MA1103.2	0.183768	-1.29317	0.463	0.507	1	FOXK2	non_sig
t47d	MA1464.1	0.185855	0.0882644	0.432	0.329	1	ARNT2	non_sig
t47d	MA1140.2	0.187254	0.442862	0.444	0.322	1	JUNB(var.2)	non_sig
t47d	MA0839.1	0.188586	0.0301296	0.494	0.414	1	CREB3L1	non_sig
t47d	MA0834.1	0.188645	0.457579	0.44	0.375	1	ATF7	non_sig
t47d	MA0864.2	0.192837	-0.396781	0.475	0.507	1	E2F2	non_sig
t47d	MA0818.1	0.192996	0.213063	0.479	0.454	1	BHLHE22	non_sig
t47d	MA1524.1	0.194366	-0.194022	0.482	0.559	1	MSGN1	non_sig
t47d	MA0074.1	0.196058	0.417684	0.51	0.434	1	RXRA::VDR	non_sig
t47d	MA0829.2	0.197312	0.208922	0.428	0.428	1	SREBF1(var.2)	non_sig
t47d	MA0646.1	0.19767	0.205833	0.455	0.454	1	GCM1	non_sig
t47d	MA1556.1	0.205629	-0.0493851	0.494	0.414	1	RXRG(var.2)	non_sig
t47d	MA0471.2	0.205724	-0.125734	0.385	0.48	1	E2F6	non_sig
t47d	MA0059.1	0.20586	0.42237	0.494	0.428	1	MAX::MYC	non_sig
t47d	MA0522.3	0.208122	0.2085	0.471	0.401	1	TCF3	non_sig
t47d	MA1474.1	0.209678	0.123843	0.444	0.395	1	CREB3L4	non_sig
t47d	MA0863.1	0.209989	-0.416265	0.521	0.559	1	MTF1	non_sig
t47d	MA1577.1	0.210038	-0.0484569	0.405	0.507	1	TLX2	non_sig
t47d	MA0470.2	0.210759	-0.244641	0.498	0.493	1	E2F4	non_sig
t47d	MA1578.1	0.211456	-0.193949	0.409	0.487	1	VEZF1	non_sig
t47d	MA1646.1	0.211511	0.216421	0.537	0.461	1	OSR2	non_sig
t47d	MA1473.1	0.211892	-0.362037	0.42	0.5	1	CDX4	non_sig
t47d	MA1539.1	0.214274	0.218918	0.588	0.539	1	NR2F6(var.3)	non_sig
t47d	MA0716.1	0.214279	0.023949	0.475	0.539	1	PRRX1	non_sig
t47d	MA0721.1	0.214279	0.023949	0.475	0.539	1	UNCX	non_sig
t47d	MA0891.1	0.215115	0.118841	0.521	0.48	1	GSC2	non_sig
t47d	MA0723.1	0.217824	-0.145744	0.455	0.5	1	VAX2	non_sig
t47d	MA1499.1	0.217906	-0.0461567	0.444	0.539	1	HOXB4	non_sig
t47d	MA1507.1	0.217906	-0.0461567	0.444	0.539	1	HOXD4	non_sig
t47d	MA0672.1	0.2226	0.277467	0.494	0.441	1	NKX2-3	non_sig
t47d	MA0725.1	0.223816	-0.254081	0.436	0.487	1	VSX1	non_sig
t47d	MA0726.1	0.223816	-0.254081	0.436	0.487	1	VSX2	non_sig
t47d	MA0791.1	0.22433	-0.240703	0.377	0.434	1	POU4F3	non_sig
t47d	MA0790.1	0.228652	-0.199182	0.401	0.467	1	POU4F1	non_sig
t47d	MA0671.1	0.231448	0.125759	0.541	0.48	1	NFIX	non_sig
t47d	MA0639.1	0.235005	0.368089	0.479	0.441	1	DBP	non_sig
t47d	MA0048.2	0.236229	0.0877065	0.556	0.5	1	NHLH1	non_sig
t47d	MA0710.1	0.236425	-0.0585584	0.451	0.52	1	NOTO	non_sig
t47d	MA0751.1	0.23759	0.0776902	0.467	0.441	1	ZIC4	non_sig
t47d	MA0852.2	0.241042	-1.13621	0.455	0.474	1	FOXK1	non_sig
t47d	MA0596.1	0.242064	-0.268788	0.486	0.513	1	SREBF2	non_sig
t47d	MA1638.1	0.243921	0.187143	0.529	0.447	1	HAND2	non_sig
t47d	MA0104.4	0.247781	0.252848	0.49	0.454	1	MYCN	non_sig
t47d	MA1150.1	0.248331	0.199382	0.545	0.474	1	RORB	non_sig
t47d	MA0042.2	0.250277	-1.02121	0.451	0.507	1	FOXI1	non_sig
t47d	MA0033.2	0.250277	-1.02121	0.451	0.507	1	FOXL1	non_sig
t47d	MA0848.1	0.250277	-1.02121	0.451	0.507	1	FOXO4	non_sig
t47d	MA0849.1	0.250277	-1.02121	0.451	0.507	1	FOXO6	non_sig
t47d	MA0850.1	0.250277	-1.02121	0.451	0.507	1	FOXP3	non_sig
t47d	MA1496.1	0.250469	0.329862	0.424	0.421	1	HOXA4	non_sig
t47d	MA1145.1	0.253736	0.0174866	0.409	0.349	1	FOSL2::JUND(var.2)	non_sig
t47d	MA0613.1	0.255938	-0.596146	0.451	0.474	1	FOXG1	non_sig
t47d	MA1538.1	0.262113	0.13498	0.556	0.474	1	NR2F1(var.3)	non_sig
t47d	MA0153.2	0.262872	-0.223416	0.459	0.539	1	HNF1B	non_sig
t47d	MA0100.3	0.264172	-0.362392	0.49	0.566	1	MYB	non_sig
t47d	MA0769.2	0.264982	-0.169686	0.459	0.507	1	TCF7	non_sig
t47d	MA0524.2	0.266468	-0.746922	0.553	0.572	1	TFAP2C	non_sig
t47d	MA0155.1	0.270582	-0.362665	0.444	0.526	1	INSM1	non_sig
t47d	MA0017.2	0.271522	-0.220297	0.381	0.408	1	NR2F1	non_sig
t47d	MA0594.2	0.280645	-0.0714139	0.432	0.48	1	HOXA9	non_sig
t47d	MA0479.1	0.280992	-0.166125	0.467	0.368	1	FOXH1	non_sig
t47d	MA0767.1	0.28338	0.0225401	0.451	0.461	1	GCM2	non_sig
t47d	MA0679.2	0.286565	-0.220246	0.381	0.487	1	ONECUT1	non_sig
t47d	MA1529.1	0.288487	0.173846	0.498	0.461	1	NHLH2	non_sig
t47d	MA0695.1	0.29004	0.150187	0.416	0.441	1	ZBTB7C	non_sig
t47d	MA0091.1	0.293135	0.100544	0.506	0.48	1	TAL1::TCF3	non_sig
t47d	MA0779.1	0.293271	0.0263598	0.49	0.454	1	PAX1	non_sig
t47d	MA0845.1	0.296137	-1.4884	0.381	0.441	1	FOXB1	non_sig
t47d	MA1557.1	0.298897	0.276548	0.463	0.461	1	SMAD5	non_sig
t47d	MA0469.3	0.301668	-0.187436	0.475	0.533	1	E2F3	non_sig
t47d	MA1131.1	0.303601	-0.298667	0.447	0.355	1	FOSL2::JUN(var.2)	non_sig
t47d	MA0052.4	0.303752	-0.415417	0.327	0.382	1	MEF2A	non_sig
t47d	MA0071.1	0.304138	-0.165985	0.455	0.5	1	RORA	non_sig
t47d	MA1421.1	0.307649	-0.169883	0.428	0.546	1	TCF7L1	non_sig
t47d	MA1099.2	0.307909	0.163995	0.409	0.362	1	HES1	non_sig
t47d	MA0800.1	0.309109	0.136744	0.486	0.454	1	EOMES	non_sig
t47d	MA0899.1	0.311212	-0.144575	0.342	0.408	1	HOXA10	non_sig
t47d	MA0913.2	0.312399	-0.505407	0.401	0.467	1	HOXD9	non_sig
t47d	MA1495.1	0.312853	-0.334347	0.432	0.513	1	HOXA1	non_sig
t47d	MA0690.1	0.313355	0.317398	0.447	0.428	1	TBX21	non_sig
t47d	MA1637.1	0.313896	0.0798329	0.51	0.454	1	EBF3	non_sig
t47d	MA1498.1	0.319394	-0.0952163	0.475	0.487	1	HOXA7	non_sig
t47d	MA1502.1	0.319394	-0.0952163	0.475	0.487	1	HOXB8	non_sig
t47d	MA0910.2	0.319394	-0.0952163	0.475	0.487	1	HOXD8	non_sig
t47d	MA0507.1	0.320305	-0.362414	0.42	0.467	1	POU2F2	non_sig
t47d	MA0764.2	0.320845	0.0802978	0.525	0.467	1	ETV4	non_sig
t47d	MA0866.1	0.323342	-0.204039	0.428	0.395	1	SOX21	non_sig
t47d	MA0713.1	0.32405	-0.110736	0.471	0.579	1	PHOX2A	non_sig
t47d	MA1478.1	0.325661	0.0973159	0.482	0.461	1	DMRTA2	non_sig
t47d	MA0658.1	0.32599	-0.12507	0.494	0.526	1	LHX6	non_sig
t47d	MA1592.1	0.32766	0.133368	0.518	0.526	1	ZNF274	non_sig
t47d	MA0618.1	0.328417	-0.0365051	0.444	0.493	1	LBX1	non_sig
t47d	MA0077.1	0.32882	-0.137651	0.42	0.447	1	SOX9	non_sig
t47d	MA0684.2	0.329639	0.00709457	0.475	0.507	1	RUNX3	non_sig
t47d	MA0862.1	0.331113	0.125087	0.49	0.408	1	GMEB2	non_sig
t47d	MA1601.1	0.33273	0.238625	0.525	0.461	1	ZNF75D	non_sig
t47d	MA1119.1	0.332899	-0.0693227	0.486	0.539	1	SIX2	non_sig
t47d	MA0795.1	0.334542	0.34889	0.475	0.428	1	SMAD3	non_sig
t47d	MA0694.1	0.334589	0.183122	0.463	0.414	1	ZBTB7B	non_sig
t47d	MA0650.2	0.335243	-0.420665	0.436	0.434	1	HOXA13	non_sig
t47d	MA1567.1	0.339877	0.161326	0.479	0.408	1	TBX6	non_sig
t47d	MA0523.1	0.341177	-0.212344	0.428	0.467	1	TCF7L2	non_sig
t47d	MA0141.3	0.341228	0.198165	0.494	0.474	1	ESRRB	non_sig
t47d	MA1139.1	0.34454	0.304733	0.374	0.329	1	FOSL2::JUNB(var.2)	non_sig
t47d	MA1476.1	0.345206	-0.0890472	0.467	0.493	1	DLX5	non_sig
t47d	MA1528.1	0.349291	-0.132263	0.58	0.539	1	NFIX(var.2)	non_sig
t47d	MA0802.1	0.352171	0.195569	0.463	0.467	1	TBR1	non_sig
t47d	MA0711.1	0.356301	0.215846	0.475	0.533	1	OTX1	non_sig
t47d	MA1420.1	0.356665	0.134449	0.424	0.382	1	IRF5	non_sig
t47d	MA1600.1	0.358282	-0.245332	0.482	0.539	1	ZNF684	non_sig
t47d	MA1533.1	0.362026	0.0843259	0.537	0.454	1	NR1I2	non_sig
t47d	MA0068.2	0.368481	-0.0946453	0.455	0.513	1	PAX4	non_sig
t47d	MA0066.1	0.375541	0.101212	0.642	0.579	1	PPARG	non_sig
t47d	MA1655.1	0.375953	0.152561	0.556	0.507	1	ZNF341	non_sig
t47d	MA0504.1	0.378098	-0.0945389	0.459	0.428	1	NR2C2	non_sig
t47d	MA0757.1	0.38122	0.0254863	0.428	0.441	1	ONECUT3	non_sig
t47d	MA0667.1	0.3816	0.283389	0.467	0.454	1	MYF6	non_sig
t47d	MA0738.1	0.387823	-0.027597	0.455	0.539	1	HIC2	non_sig
t47d	MA0888.1	0.393134	-0.269242	0.506	0.48	1	EVX2	non_sig
t47d	MA0908.1	0.396507	-0.306561	0.467	0.493	1	HOXD11	non_sig
t47d	MA1138.1	0.398639	-9.26052	0.475	0.428	1	FOSL2::JUNB	non_sig
t47d	MA0485.2	0.399782	-0.300166	0.447	0.507	1	HOXC9	non_sig
t47d	MA0912.2	0.399988	-0.161476	0.467	0.493	1	HOXD3	non_sig
t47d	MA0661.1	0.405145	-0.357023	0.44	0.48	1	MEOX1	non_sig
t47d	MA1532.1	0.405418	-0.146579	0.467	0.533	1	NR1D2	non_sig
t47d	MA0634.1	0.406341	-0.133888	0.455	0.467	1	ALX3	non_sig
t47d	MA1142.1	0.407713	-9.09899	0.479	0.434	1	FOSL1::JUND	non_sig
t47d	MA0050.2	0.408865	0.0184417	0.327	0.257	1	IRF1	non_sig
t47d	MA0893.2	0.410137	-0.052704	0.42	0.5	1	GSX2	non_sig
t47d	MA1520.1	0.412046	-0.295026	0.533	0.546	1	MAF	non_sig
t47d	MA1503.1	0.417032	-0.165239	0.451	0.487	1	HOXB9	non_sig
t47d	MA0810.1	0.419743	-0.59265	0.537	0.579	1	TFAP2A(var.2)	non_sig
t47d	MA0736.1	0.423379	0.142707	0.471	0.5	1	GLIS2	non_sig
t47d	MA0478.1	0.425781	-9.26798	0.444	0.461	1	FOSL2	non_sig
t47d	MA0884.1	0.427916	-0.0827025	0.451	0.5	1	DUXA	non_sig
t47d	MA1109.1	0.428015	0.199791	0.556	0.559	1	NEUROD1	non_sig
t47d	MA0046.2	0.429475	0.198789	0.428	0.428	1	HNF1A	non_sig
t47d	MA0662.1	0.436694	0.0310795	0.482	0.539	1	MIXL1	non_sig
t47d	MA0778.1	0.444107	-0.198795	0.366	0.362	1	NFKB2	non_sig
t47d	MA0886.1	0.44416	-0.0930582	0.475	0.48	1	EMX2	non_sig
t47d	MA1521.1	0.445524	0.146413	0.591	0.52	1	MAFA	non_sig
t47d	MA0163.1	0.448369	0.0320312	0.494	0.461	1	PLAG1	non_sig
t47d	MA0489.1	0.450009	-7.17161	0.459	0.454	1	JUN(var.2)	non_sig
t47d	MA1144.1	0.451754	-9.37981	0.451	0.441	1	FOSL2::JUND	non_sig
t47d	MA1480.1	0.452367	-0.0417392	0.432	0.526	1	DPRX	non_sig
t47d	MA0635.1	0.452525	0.266598	0.471	0.461	1	BARHL2	non_sig
t47d	MA1547.1	0.454334	0.164467	0.51	0.526	1	PITX2	non_sig
t47d	MA0159.1	0.45586	-0.240616	0.471	0.474	1	RARA::RXRA	non_sig
t47d	MA0491.2	0.460979	-8.37529	0.444	0.454	1	JUND	non_sig
t47d	MA0030.1	0.461814	-0.488558	0.428	0.454	1	FOXF2	non_sig
t47d	MA0495.3	0.469101	0.0752086	0.51	0.474	1	MAFF	non_sig
t47d	MA0656.1	0.469308	0.0451207	0.401	0.349	1	JDP2(var.2)	non_sig
t47d	MA0722.1	0.472135	0.0230256	0.471	0.493	1	VAX1	non_sig
t47d	MA0652.1	0.474404	-0.0611511	0.37	0.336	1	IRF8	non_sig
t47d	MA1534.1	0.479798	0.156496	0.455	0.474	1	NR1I3	non_sig
t47d	MA0649.1	0.485852	-0.172539	0.463	0.454	1	HEY2	non_sig
t47d	MA0084.1	0.487589	-0.713454	0.467	0.5	1	SRY	non_sig
t47d	MA0681.2	0.489086	-0.158383	0.44	0.454	1	PHOX2B	non_sig
t47d	MA0069.1	0.491396	0.0725847	0.459	0.441	1	PAX6	non_sig
t47d	MA1115.1	0.491752	-0.117873	0.412	0.421	1	POU5F1	non_sig
t47d	MA1550.1	0.491867	-0.133364	0.44	0.401	1	PPARD	non_sig
t47d	MA1122.1	0.493283	-0.204766	0.401	0.434	1	TFDP1	non_sig
t47d	MA0906.1	0.494926	0.28025	0.498	0.408	1	HOXC12	non_sig
t47d	MA0616.2	0.497783	-0.092299	0.447	0.447	1	HES2	non_sig
t47d	MA0038.2	0.500017	0.320678	0.447	0.461	1	GFI1	non_sig
t47d	MA0511.2	0.500848	-0.25515	0.471	0.493	1	RUNX2	non_sig
t47d	MA1114.1	0.501358	-0.309202	0.486	0.461	1	PBX3	non_sig
t47d	MA0655.1	0.501546	-8.72977	0.467	0.441	1	JDP2	non_sig
t47d	MA0703.2	0.503066	0.19001	0.49	0.461	1	LMX1B	non_sig
t47d	MA0689.1	0.50971	-0.238537	0.451	0.447	1	TBX20	non_sig
t47d	MA1527.1	0.510029	-0.409562	0.556	0.579	1	NFIC(var.2)	non_sig
t47d	MA1110.1	0.510836	0.208974	0.494	0.5	1	NR1H4	non_sig
t47d	MA0782.2	0.515277	-0.0952986	0.514	0.467	1	PKNOX1	non_sig
t47d	MA1597.1	0.519318	0.0732558	0.475	0.441	1	ZNF528	non_sig
t47d	MA0476.1	0.524284	-10.5689	0.459	0.447	1	FOS	non_sig
t47d	MA0488.1	0.52628	-0.429384	0.436	0.388	1	JUN	non_sig
t47d	MA1100.2	0.528656	0.0521208	0.556	0.52	1	ASCL1	non_sig
t47d	MA0730.1	0.532144	0.18999	0.556	0.507	1	RARA(var.2)	non_sig
t47d	MA0103.3	0.536336	0.181266	0.479	0.52	1	ZEB1	non_sig
t47d	MA0659.2	0.537217	0.0438338	0.518	0.5	1	MAFG	non_sig
t47d	MA1531.1	0.539085	0.034792	0.51	0.467	1	NR1D1	non_sig
t47d	MA0841.1	0.539805	-6.14185	0.455	0.447	1	NFE2	non_sig
t47d	MA1125.1	0.540036	-0.0918589	0.315	0.362	1	ZNF384	non_sig
t47d	MA0724.1	0.540614	-0.0393928	0.475	0.454	1	VENTX	non_sig
t47d	MA0160.1	0.543852	-0.455469	0.463	0.493	1	NR4A2	non_sig
t47d	MA0525.2	0.545877	0.0539286	0.447	0.421	1	TP63	non_sig
t47d	MA0758.1	0.548897	-0.0782471	0.44	0.441	1	E2F7	non_sig
t47d	MA1548.1	0.551342	0.0460883	0.498	0.434	1	PLAGL2	non_sig
t47d	MA0737.1	0.559823	0.0424856	0.459	0.474	1	GLIS3	non_sig
t47d	MA0099.3	0.568669	-8.50974	0.451	0.447	1	FOS::JUN	non_sig
t47d	MA0072.1	0.570509	-0.267261	0.521	0.52	1	RORA(var.2)	non_sig
t47d	MA0673.1	0.573695	0.084307	0.475	0.507	1	NKX2-8	non_sig
t47d	MA1561.1	0.577876	0.0767368	0.502	0.447	1	SOX12	non_sig
t47d	MA0771.1	0.578586	0.150016	0.436	0.428	1	HSF4	non_sig
t47d	MA0517.1	0.57919	-0.198663	0.339	0.342	1	STAT1::STAT2	non_sig
t47d	MA0826.1	0.579301	0.147006	0.498	0.48	1	OLIG1	non_sig
t47d	MA0014.3	0.584336	0.0326577	0.432	0.382	1	PAX5	non_sig
t47d	MA0605.2	0.590804	-0.244384	0.385	0.355	1	ATF3	non_sig
t47d	MA1523.1	0.592264	0.0435056	0.475	0.447	1	MSANTD3	non_sig
t47d	MA1134.1	0.594808	-8.91485	0.444	0.434	1	FOS::JUNB	non_sig
t47d	MA0835.2	0.598685	-8.31782	0.471	0.441	1	BATF3	non_sig
t47d	MA0674.1	0.601651	-0.158396	0.475	0.48	1	NKX6-1	non_sig
t47d	MA1105.2	0.604797	-0.321624	0.447	0.493	1	GRHL2	non_sig
t47d	MA0112.3	0.614433	0.0520235	0.63	0.625	1	ESR1	non_sig
t47d	MA0868.2	0.615387	-0.0625693	0.401	0.362	1	SOX8	non_sig
t47d	MA0490.2	0.621795	-8.2206	0.432	0.441	1	JUNB	non_sig
t47d	MA0113.3	0.622943	0.179217	0.537	0.474	1	NR3C1	non_sig
t47d	MA0865.1	0.624653	-0.10437	0.49	0.507	1	E2F8	non_sig
t47d	MA1599.1	0.625085	-0.0974259	0.498	0.513	1	ZNF682	non_sig
t47d	MA0855.1	0.627532	-0.202584	0.475	0.428	1	RXRB	non_sig
t47d	MA0148.4	0.635031	-1.10486	0.432	0.454	1	FOXA1	non_sig
t47d	MA1137.1	0.642802	-8.8129	0.447	0.441	1	FOSL1::JUNB	non_sig
t47d	MA0875.1	0.643073	0.106703	0.49	0.467	1	BARX1	non_sig
t47d	MA0873.1	0.644671	-0.0730445	0.521	0.434	1	HOXD12	non_sig
t47d	MA0719.1	0.645361	0.0252011	0.518	0.487	1	RHOXF1	non_sig
t47d	MA1130.1	0.645915	-9.6109	0.447	0.441	1	FOSL2::JUN	non_sig
t47d	MA0776.1	0.654478	-0.0774916	0.525	0.513	1	MYBL1	non_sig
t47d	MA0773.1	0.656629	0.0485399	0.389	0.355	1	MEF2D	non_sig
t47d	MA1123.2	0.656956	0.14209	0.541	0.526	1	TWIST1	non_sig
t47d	MA1650.1	0.661295	-0.341775	0.366	0.395	1	ZBTB14	non_sig
t47d	MA0770.1	0.661507	0.0276976	0.451	0.401	1	HSF2	non_sig
t47d	MA1594.1	0.664594	0.134045	0.525	0.539	1	ZNF382	non_sig
t47d	MA0465.2	0.665659	-0.234136	0.432	0.447	1	CDX2	non_sig
t47d	MA0856.1	0.666081	-0.199724	0.409	0.421	1	RXRG	non_sig
t47d	MA1632.1	0.667691	-0.178684	0.416	0.368	1	ATF2	non_sig
t47d	MA1470.1	0.66846	0.0210932	0.49	0.454	1	BACH2(var.2)	non_sig
t47d	MA0823.1	0.673413	0.0418076	0.479	0.461	1	HEY1	non_sig
t47d	MA0477.2	0.673594	-9.68987	0.459	0.447	1	FOSL1	non_sig
t47d	MA1634.1	0.679923	-7.85361	0.459	0.441	1	BATF	non_sig
t47d	MA1135.1	0.680628	-9.73667	0.451	0.421	1	FOSB::JUNB	non_sig
t47d	MA0712.2	0.681854	-0.253703	0.459	0.461	1	OTX2	non_sig
t47d	MA0714.1	0.691463	-0.078555	0.529	0.526	1	PITX3	non_sig
t47d	MA0161.2	0.69471	0.00789109	0.51	0.467	1	NFIC	non_sig
t47d	MA0683.1	0.694932	-0.165331	0.428	0.441	1	POU4F2	non_sig
t47d	MA0819.1	0.701242	-0.0143075	0.537	0.507	1	CLOCK	non_sig
t47d	MA0878.2	0.707977	-0.371928	0.412	0.467	1	CDX1	non_sig
t47d	MA1152.1	0.710016	-0.0479258	0.397	0.388	1	SOX15	non_sig
t47d	MA0637.1	0.71253	0.108817	0.44	0.48	1	CENPB	non_sig
t47d	MA0501.1	0.721733	-2.5161	0.502	0.454	1	MAF::NFE2	non_sig
t47d	MA0822.1	0.723565	-0.0618942	0.409	0.441	1	HES7	non_sig
t47d	MA0901.2	0.727201	-0.259806	0.339	0.401	1	HOXB13	non_sig
t47d	MA0105.4	0.728253	-0.0157025	0.37	0.434	1	NFKB1	non_sig
t47d	MA0259.1	0.735052	0.244449	0.447	0.454	1	ARNT::HIF1A	non_sig
t47d	MA1419.1	0.736534	0.140173	0.381	0.368	1	IRF4	non_sig
t47d	MA1141.1	0.737872	-8.33195	0.455	0.441	1	FOS::JUND	non_sig
t47d	MA0627.2	0.740443	-0.237979	0.416	0.414	1	POU2F3	non_sig
t47d	MA0670.1	0.741394	0.172396	0.486	0.493	1	NFIA	non_sig
t47d	MA0843.1	0.744034	0.229329	0.49	0.5	1	TEF	non_sig
t47d	MA0500.2	0.74629	0.137765	0.564	0.592	1	MYOG	non_sig
t47d	MA0887.1	0.747789	-0.0796786	0.51	0.48	1	EVX1	non_sig
t47d	MA0804.1	0.752704	0.172916	0.42	0.421	1	TBX19	non_sig
t47d	MA0731.1	0.755924	0.0972176	0.471	0.414	1	BCL6B	non_sig
t47d	MA0462.2	0.757265	-7.70309	0.471	0.441	1	BATF::JUN	non_sig
t47d	MA0149.1	0.758957	-0.21587	0.428	0.441	1	EWSR1-FLI1	non_sig
t47d	MA1633.1	0.765395	-5.71816	0.49	0.461	1	BACH1	non_sig
t47d	MA0793.1	0.768303	0.0977767	0.451	0.434	1	POU6F2	non_sig
t47d	MA1545.1	0.76945	-0.025155	0.463	0.513	1	OVOL2	non_sig
t47d	MA0484.2	0.76961	-0.0127269	0.409	0.48	1	HNF4G	non_sig
t47d	MA1128.1	0.770405	-7.82663	0.44	0.441	1	FOSL1::JUN	non_sig
t47d	MA1588.1	0.770453	-0.0814271	0.502	0.487	1	ZNF136	non_sig
t47d	MA0707.1	0.772586	0.144535	0.482	0.487	1	MNX1	non_sig
t47d	MA1127.1	0.774704	0.439922	0.397	0.408	1	FOSB::JUN	non_sig
t47d	MA1540.1	0.775469	0.0370732	0.525	0.539	1	NR5A1	non_sig
t47d	MA0907.1	0.784443	0.00414996	0.424	0.434	1	HOXC13	non_sig
t47d	MA1118.1	0.788782	0.0194385	0.471	0.428	1	SIX1	non_sig
t47d	MA1642.1	0.790028	0.200107	0.537	0.546	1	NEUROG2(var.2)	non_sig
t47d	MA0801.1	0.793672	-0.254821	0.486	0.493	1	MGA	non_sig
t47d	MA0803.1	0.793672	-0.254821	0.486	0.493	1	TBX15	non_sig
t47d	MA1506.1	0.794132	-0.077239	0.494	0.487	1	HOXD10	non_sig
t47d	MA1494.1	0.802194	-0.0548148	0.475	0.513	1	HNF4A(var.2)	non_sig
t47d	MA0647.1	0.804595	-0.209173	0.479	0.507	1	GRHL1	non_sig
t47d	MA0632.2	0.804744	-0.171898	0.389	0.395	1	TCFL5	non_sig
t47d	MA0780.1	0.811935	0.238946	0.521	0.5	1	PAX3	non_sig
t47d	MA1580.1	0.812454	0.0044628	0.444	0.434	1	ZBTB32	non_sig
t47d	MA1631.1	0.813309	0.00628715	0.51	0.474	1	ASCL1(var.2)	non_sig
t47d	MA1657.1	0.81609	-0.0954621	0.498	0.507	1	ZNF652	non_sig
t47d	MA1549.1	0.817633	-0.00559618	0.475	0.408	1	POU6F1(var.2)	non_sig
t47d	MA0063.2	0.818039	-0.0953341	0.451	0.467	1	NKX2-5	non_sig
t47d	MA0593.1	0.822234	-0.802705	0.463	0.454	1	FOXP2	non_sig
t47d	MA1566.1	0.824681	0.0765857	0.471	0.447	1	TBX3	non_sig
t47d	MA1154.1	0.825439	0.115865	0.479	0.382	1	ZNF282	non_sig
t47d	MA0706.1	0.829803	0.211272	0.467	0.434	1	MEOX2	non_sig
t47d	MA1155.1	0.831881	0.0141807	0.447	0.474	1	ZSCAN4	non_sig
t47d	MA0827.1	0.831881	0.0716104	0.494	0.539	1	OLIG3	non_sig
t47d	MA1537.1	0.832314	-0.218896	0.482	0.474	1	NR2F1(var.2)	non_sig
t47d	MA0623.2	0.834854	0.0927984	0.486	0.5	1	NEUROG1	non_sig
t47d	MA0697.1	0.838884	-0.0451433	0.467	0.395	1	ZIC3	non_sig
t47d	MA0130.1	0.843867	0.0615114	0.432	0.467	1	ZNF354C	non_sig
t47d	MA0821.1	0.844384	0.0303948	0.428	0.454	1	HES5	non_sig
t47d	MA0678.1	0.846403	-0.0164788	0.482	0.493	1	OLIG2	non_sig
t47d	MA1505.1	0.849845	0.201528	0.44	0.454	1	HOXC8	non_sig
t47d	MA1581.1	0.850454	-0.0122533	0.424	0.461	1	ZBTB6	non_sig
t47d	MA0527.1	0.853527	-0.200853	0.455	0.434	1	ZBTB33	non_sig
t47d	MA1563.1	0.854753	-0.386652	0.467	0.395	1	SOX18	non_sig
t47d	MA0861.1	0.856753	-0.0705837	0.49	0.461	1	TP73	non_sig
t47d	MA1463.1	0.860172	0.0973892	0.482	0.48	1	ARGFX	non_sig
t47d	MA1504.1	0.862645	0.0312799	0.49	0.441	1	HOXC4	non_sig
t47d	MA1635.1	0.862752	-0.108526	0.568	0.546	1	BHLHE22(var.2)	non_sig
t47d	MA0131.2	0.86726	-0.000225919	0.362	0.382	1	HINFP	non_sig
t47d	MA0154.4	0.868868	-0.292767	0.533	0.526	1	EBF1	non_sig
t47d	MA0693.2	0.869299	-0.148476	0.451	0.493	1	VDR	non_sig
t47d	MA0895.1	0.878798	-0.103428	0.475	0.52	1	HMBOX1	non_sig
t47d	MA0905.1	0.878971	0.0695297	0.432	0.467	1	HOXC10	non_sig
t47d	MA1530.1	0.882501	-0.0770649	0.451	0.441	1	NKX6-3	non_sig
t47d	MA0075.3	0.885328	0.0469503	0.436	0.474	1	PRRX2	non_sig
t47d	MA0909.2	0.888835	0.00201051	0.409	0.441	1	HOXD13	non_sig
t47d	MA1536.1	0.889506	-0.0756456	0.471	0.461	1	NR2C2(var.2)	non_sig
t47d	MA0680.1	0.890118	0.125519	0.471	0.546	1	PAX7	non_sig
t47d	MA0043.3	0.890653	-0.0529311	0.467	0.48	1	HLF	non_sig
t47d	MA0496.3	0.898336	-3.25312	0.451	0.441	1	MAFK	non_sig
t47d	MA1101.2	0.901895	-4.80469	0.455	0.434	1	BACH2	non_sig
t47d	MA0651.1	0.907424	-0.0246546	0.463	0.487	1	HOXC11	non_sig
t47d	MA1468.1	0.909698	0.106206	0.506	0.52	1	ATOH7	non_sig
t47d	MA0653.1	0.910548	-0.23561	0.342	0.355	1	IRF9	non_sig
t47d	MA1541.1	0.912375	-0.166288	0.447	0.513	1	NR6A1	non_sig
t47d	MA1519.1	0.913519	-0.0686252	0.451	0.434	1	LHX5	non_sig
t47d	MA1467.1	0.91592	-0.0609641	0.475	0.5	1	ATOH1(var.2)	non_sig
t47d	MA0595.1	0.920168	-0.0105957	0.541	0.5	1	SREBF1	non_sig
t47d	MA0497.1	0.925067	-0.103468	0.346	0.355	1	MEF2C	non_sig
t47d	MA0668.1	0.925787	-0.0479083	0.467	0.461	1	NEUROD2	non_sig
t47d	MA0702.2	0.92627	0.285495	0.467	0.5	1	LMX1A	non_sig
t47d	MA1133.1	0.927846	0.0834744	0.424	0.388	1	JUN::JUNB(var.2)	non_sig
t47d	MA1583.1	0.928132	-0.12377	0.514	0.487	1	ZFP57	non_sig
t47d	MA1652.1	0.929359	-0.0147809	0.444	0.474	1	ZKSCAN5	non_sig
t47d	MA0486.2	0.953927	-0.189191	0.385	0.408	1	HSF1	non_sig
t47d	MA1552.1	0.959652	0.0145715	0.545	0.507	1	RARB(var.3)	non_sig
t47d	MA0772.1	0.96098	-0.172754	0.358	0.408	1	IRF7	non_sig
t47d	MA0777.1	0.962936	-0.00331408	0.463	0.454	1	MYBL2	non_sig
t47d	MA0089.2	0.964055	-4.88307	0.459	0.454	1	NFE2L1	non_sig
t47d	MA0628.1	0.969446	0.0218662	0.482	0.48	1	POU6F1	non_sig
t47d	MA0830.2	0.974659	0.0393312	0.514	0.434	1	TCF4	non_sig
t47d	MA1132.1	0.97551	-6.78572	0.444	0.434	1	JUN::JUNB	non_sig
t47d	MA1497.1	0.978552	0.0252054	0.463	0.461	1	HOXA6	non_sig
t47d	MA0669.1	0.978555	0.329945	0.459	0.539	1	NEUROG2	non_sig
t47d	MA0817.1	0.979268	0.0448423	0.49	0.507	1	BHLHE23	non_sig
t47d	MA1106.1	0.98623	0.319115	0.44	0.441	1	HIF1A	non_sig
t47d	MA0114.4	0.987236	0.115911	0.432	0.507	1	HNF4A	non_sig
t47d	MA0106.3	0.987582	0.15467	0.463	0.434	1	TP53	non_sig
t47d	MA0592.3	0.987715	-0.107846	0.451	0.474	1	ESRRA	non_sig
t47d	MA0698.1	0.987982	-0.207595	0.514	0.52	1	ZBTB18	non_sig
t47d	MA1572.1	0.992885	0.0857616	0.49	0.487	1	TGIF2LY	non_sig
t47d	MA1544.1	0.994344	-0.252494	0.471	0.487	1	OVOL1	non_sig

## Sheet: Cistrome
cell_line	cistrome_name	p_val	avg_log2FC	pct.1	pct.2	p_val_adj	sig	label
mcf7	POLR2A-45985	1.47714e-23	0.0046221	1	1	9.60139e-21	POLR2A-45985	sig	POLR2A-45985
mcf7	ESR1-54645	2.20407e-23	-0.00374082	1	1	1.43265e-20	ESR1-54645	sig	ESR1-54645
mcf7	ESR1-72998	7.09766e-22	0.000913494	1	1	4.61348e-19	ESR1-72998	sig	ESR1-72998
mcf7	ESR1-54646	8.61297e-20	-0.00380064	1	1	5.59843e-17	ESR1-54646	sig	ESR1-54646
mcf7	POLR2A-48828	1.4695e-19	0.00325668	1	1	9.55176e-17	POLR2A-48828	sig	POLR2A-48828
mcf7	MBD2-48827	1.32382e-18	0.00332195	1	1	8.60484e-16	MBD2-48827	sig	MBD2-48827
mcf7	CTCF-6574	4.38158e-18	0.00402346	1	1	2.84803e-15	CTCF-6574	sig	CTCF-6574
mcf7	ESR1-6561	5.32763e-18	0.00446927	1	1	3.46296e-15	ESR1-6561	sig	ESR1-6561
mcf7	FOXA1-49658	9.07589e-18	0.00476763	1	1	5.89933e-15	FOXA1-49658	sig	FOXA1-49658
mcf7	ESR1-74121	1.15813e-17	0.00718225	1	1	7.52782e-15	ESR1-74121	sig	ESR1-74121
mcf7	KDM5B-47265	1.62666e-17	0.00349271	1	1	1.05733e-14	KDM5B-47265	sig	KDM5B-47265
mcf7	MBD2-64901	2.62389e-17	0.00371486	1	1	1.70553e-14	MBD2-64901	sig	MBD2-64901
mcf7	GATA3-74146	3.28745e-17	0.00300064	1	1	2.13684e-14	GATA3-74146	sig
mcf7	H2AZ-76118	4.5019e-17	-0.00162005	1	1	2.92623e-14	H2AZ-76118	sig	H2AZ-76118
mcf7	POLR2A-47786	6.46709e-17	-0.00358264	1	1	4.20361e-14	POLR2A-47786	sig	POLR2A-47786
mcf7	ESR1-35044	1.81457e-16	0.00632675	1	1	1.17947e-13	ESR1-35044	sig
mcf7	KDM5B-47266	2.84413e-16	0.00404113	1	1	1.84869e-13	KDM5B-47266	sig
mcf7	ESR1-6564	3.03225e-16	0.00413133	1	1	1.97097e-13	ESR1-6564	sig
mcf7	POLR2A-35232	1.48108e-15	0.00552833	1	1	9.62705e-13	POLR2A-35232	sig
mcf7	ESR1-35051	3.50578e-15	0.00366968	1	1	2.27876e-12	ESR1-35051	sig
mcf7	ESR1-86283	3.60124e-15	0.00553582	1	1	2.34081e-12	ESR1-86283	sig
mcf7	CTCF-45988	4.71992e-15	0.00710338	1	1	3.06795e-12	CTCF-45988	sig
mcf7	CTCF-83253	1.24438e-14	0.00684584	1	1	8.08849e-12	CTCF-83253	sig
mcf7	ESR1-48169	1.32108e-14	-0.0037125	1	1	8.58703e-12	ESR1-48169	sig	ESR1-48169
mcf7	ESR1-48168	1.35309e-14	-0.00364886	1	1	8.79511e-12	ESR1-48168	sig	ESR1-48168
mcf7	H2AZ-68503	1.64271e-14	0.00745494	1	1	1.06776e-11	H2AZ-68503	sig
mcf7	POLR2A-47787	1.8115e-14	-0.00327218	1	1	1.17748e-11	POLR2A-47787	sig	POLR2A-47787
mcf7	POLR2A-47790	1.83977e-14	-0.00318198	1	1	1.19585e-11	POLR2A-47790	sig	POLR2A-47790
mcf7	ESR1-48171	3.56555e-14	-0.00401984	1	1	2.31761e-11	ESR1-48171	sig	ESR1-48171
mcf7	POLR2A-48829	4.70578e-14	0.00299701	1	1	3.05876e-11	POLR2A-48829	sig
mcf7	ESR1-6557	5.38341e-14	0.00304529	1	1	3.49922e-11	ESR1-6557	sig
mcf7	CTCF-45987	7.98495e-14	0.00632799	1	1	5.19022e-11	CTCF-45987	sig
mcf7	ZBTB40-63278	1.02703e-13	0.00436609	1	1	6.67567e-11	ZBTB40-63278	sig
mcf7	ESR1-6563	1.25042e-13	0.00517583	1	1	8.12775e-11	ESR1-6563	sig
mcf7	ELK1-63433	1.62853e-13	0.00433859	1	1	1.05855e-10	ELK1-63433	sig
mcf7	FAIRE-35739	1.81701e-13	0.00579073	1	1	1.18106e-10	FAIRE-35739	sig
mcf7	ESR1-49611	1.91204e-13	0.00329747	1	1	1.24283e-10	ESR1-49611	sig
mcf7	ESR1-68056	2.07846e-13	0.00372006	1	1	1.351e-10	ESR1-68056	sig
mcf7	ESR1-33145	1.10302e-12	-0.00387198	1	1	7.16961e-10	ESR1-33145	sig	ESR1-33145
mcf7	ESR1-6560	1.15216e-12	0.00509085	1	1	7.48905e-10	ESR1-6560	sig
mcf7	FOXA1-73190	1.17593e-12	0.00341946	1	1	7.64354e-10	FOXA1-73190	sig
mcf7	CTCF-71680	2.27213e-12	0.00450209	1	1	1.47689e-09	CTCF-71680	sig
mcf7	FOXA1-68866	2.93423e-12	0.00305436	1	1	1.90725e-09	FOXA1-68866	sig
mcf7	ESR1-82427	3.03343e-12	0.00533579	1	1	1.97173e-09	ESR1-82427	sig
mcf7	NELFE-69820	3.4232e-12	0.00337755	1	1	2.22508e-09	NELFE-69820	sig
mcf7	POLR2A-35214	5.76998e-12	0.00274218	1	1	3.75049e-09	POLR2A-35214	sig
mcf7	FOXA1-68869	7.68387e-12	0.00383489	1	1	4.99452e-09	FOXA1-68869	sig
mcf7	ESR1-53986	1.20021e-11	0.00470966	1	1	7.80135e-09	ESR1-53986	sig
mcf7	ESR1-33224	1.5869e-11	0.00455856	1	1	1.03149e-08	ESR1-33224	sig
mcf7	FOXA1-68867	1.62552e-11	0.00398563	1	1	1.05659e-08	FOXA1-68867	sig
mcf7	GATA3-2324	1.70134e-11	0.00278201	1	1	1.10587e-08	GATA3-2324	sig
mcf7	POLR2A-47791	1.8045e-11	-0.00310014	1	1	1.17292e-08	POLR2A-47791	sig
mcf7	FOXA1-68868	1.95719e-11	0.00215047	1	1	1.27218e-08	FOXA1-68868	sig
mcf7	GATA3-33148	2.27346e-11	-0.00357494	1	1	1.47775e-08	GATA3-33148	sig
mcf7	EP300-33126	2.32756e-11	0.00375708	1	1	1.51292e-08	EP300-33126	sig
mcf7	ESR1-33146	5.52923e-11	-0.00389803	1	1	3.594e-08	ESR1-33146	sig
mcf7	FOXA1-68870	5.82885e-11	0.00153256	1	1	3.78875e-08	FOXA1-68870	sig
mcf7	GATA3-33144	8.18294e-11	-0.00363814	1	1	5.31891e-08	GATA3-33144	sig
mcf7	KDM5B-47267	8.41131e-11	-0.0035144	1	1	5.46735e-08	KDM5B-47267	sig
mcf7	ESR1-6550	9.78545e-11	0.00313368	1	1	6.36054e-08	ESR1-6550	sig
mcf7	FOXA1-52625	1.13343e-10	0.00530152	1	1	7.36732e-08	FOXA1-52625	sig
mcf7	FOXA1-33137	1.16067e-10	0.00419842	1	1	7.54434e-08	FOXA1-33137	sig
mcf7	GATA3-63546	1.54773e-10	0.00720129	1	1	1.00602e-07	GATA3-63546	sig
mcf7	RAD21-56059	1.88006e-10	-0.00301514	1	1	1.22204e-07	RAD21-56059	sig
mcf7	ESR1-6580	2.5346e-10	0.00448469	1	1	1.64749e-07	ESR1-6580	sig
mcf7	FOXA1-2322	2.70486e-10	0.00453996	1	1	1.75816e-07	FOXA1-2322	sig
mcf7	FOXA1-52628	2.95762e-10	0.00549663	1	1	1.92245e-07	FOXA1-52628	sig
mcf7	GRHL2-73185	2.99192e-10	0.00469243	1	1	1.94475e-07	GRHL2-73185	sig
mcf7	POLR2A-45986	3.47323e-10	0.00892308	1	1	2.2576e-07	POLR2A-45986	sig
mcf7	ESR1-53987	3.51512e-10	0.00483697	1	1	2.28483e-07	ESR1-53987	sig
mcf7	FOXA1-52629	3.92609e-10	0.00517014	1	1	2.55196e-07	FOXA1-52629	sig
mcf7	FOXA1-6568	4.09546e-10	0.00395025	1	1	2.66205e-07	FOXA1-6568	sig
mcf7	FOXA1-6567	4.16793e-10	0.00345833	1	1	2.70915e-07	FOXA1-6567	sig
mcf7	FOXA1-52626	5.82065e-10	0.00473235	1	1	3.78342e-07	FOXA1-52626	sig
mcf7	E2F1-45991	6.45495e-10	0.0066727	1	1	4.19572e-07	E2F1-45991	sig
mcf7	ESR1-33135	6.902e-10	0.00477881	1	1	4.4863e-07	ESR1-33135	sig
mcf7	ESR1-33156	7.76671e-10	0.00219644	1	1	5.04836e-07	ESR1-33156	sig
mcf7	CEBPB-46316	8.65272e-10	-0.00276009	1	1	5.62427e-07	CEBPB-46316	sig
mcf7	FOXA1-52624	8.90053e-10	0.00490328	1	1	5.78535e-07	FOXA1-52624	sig
mcf7	FOXA1-73188	1.06142e-09	0.00437169	1	1	6.89924e-07	FOXA1-73188	sig
mcf7	FOXA1-52627	1.14628e-09	0.00495238	1	1	7.45085e-07	FOXA1-52627	sig
mcf7	FOXA1-52623	1.24021e-09	0.00430108	1	1	8.06133e-07	FOXA1-52623	sig
mcf7	ESR1-33101	1.34433e-09	0.00674034	1	1	8.73814e-07	ESR1-33101	sig
mcf7	NR5A2-33220	1.41652e-09	-0.00244395	1	1	9.20741e-07	NR5A2-33220	sig
mcf7	POLR2A-52588	1.51842e-09	0.00160293	1	1	9.86973e-07	POLR2A-52588	sig
mcf7	FOXA1-2321	1.60399e-09	0.00432239	1	1	1.04259e-06	FOXA1-2321	sig
mcf7	GATA3-63545	1.62324e-09	0.00534375	1	1	1.0551e-06	GATA3-63545	sig
mcf7	FOXA1-73189	1.63974e-09	0.00445099	1	1	1.06583e-06	FOXA1-73189	sig
mcf7	NR3C1-74149	2.10236e-09	0.00323847	1	1	1.36653e-06	NR3C1-74149	sig
mcf7	MYC-45990	2.81922e-09	0.00662131	1	1	1.83249e-06	MYC-45990	sig
mcf7	FAIRE-35738	2.978e-09	0.00310341	1	1	1.9357e-06	FAIRE-35738	sig
mcf7	GREB1-36802	3.09734e-09	0.00317341	1	1	2.01327e-06	GREB1-36802	sig
mcf7	NR3C1-74153	3.1371e-09	0.00349193	1	1	2.03912e-06	NR3C1-74153	sig
mcf7	MYC-45996	3.95522e-09	-0.00235115	1	1	2.57089e-06	MYC-45996	sig
mcf7	TFAP2A-44122	4.35262e-09	0.00194022	1	1	2.8292e-06	TFAP2A-44122	sig
mcf7	CTCF-6572	4.91207e-09	0.00423015	1	1	3.19285e-06	CTCF-6572	sig
mcf7	ESR1-53988	5.01639e-09	0.00394201	1	1	3.26065e-06	ESR1-53988	sig
mcf7	GREB1-36811	5.03367e-09	-0.00321802	1	1	3.27188e-06	GREB1-36811	sig
mcf7	ESR1-53989	5.58769e-09	0.00467088	1	1	3.632e-06	ESR1-53989	sig
mcf7	POLR2A-54642	7.26489e-09	-0.00122575	1	1	4.72218e-06	POLR2A-54642	sig
mcf7	FOXA1-73186	7.81105e-09	0.00391292	1	1	5.07718e-06	FOXA1-73186	sig
mcf7	GRHL2-87119	7.879e-09	0.00556756	1	1	5.12135e-06	GRHL2-87119	sig
mcf7	FOSL2-46317	8.02586e-09	-0.00335333	1	1	5.21681e-06	FOSL2-46317	sig
mcf7	AHR-33035	8.92869e-09	0.00656538	1	1	5.80365e-06	AHR-33035	sig
mcf7	ESR1-48170	9.07685e-09	-0.00368704	1	1	5.89995e-06	ESR1-48170	sig
mcf7	AHR-86157	1.27958e-08	0.00290059	1	1	8.31728e-06	AHR-86157	sig
mcf7	POLR2A-35226	1.2803e-08	0.00302758	1	1	8.32195e-06	POLR2A-35226	sig
mcf7	CTCF-73002	1.33066e-08	0.00382928	1	1	8.64928e-06	CTCF-73002	sig
mcf7	FOXA1-73187	1.35013e-08	0.00410231	1	1	8.77584e-06	FOXA1-73187	sig
mcf7	ESR1-52609	1.40447e-08	0.00467908	1	1	9.12905e-06	ESR1-52609	sig
mcf7	TEAD4-46315	1.45001e-08	-0.0034078	1	1	9.42507e-06	TEAD4-46315	sig
mcf7	RAD21-46325	1.46527e-08	-0.00413135	1	1	9.52428e-06	RAD21-46325	sig
mcf7	CTCF-46318	1.49482e-08	-0.00273993	1	1	9.71636e-06	CTCF-46318	sig
mcf7	NR2F2-46309	1.61027e-08	-0.00228522	1	1	1.04667e-05	NR2F2-46309	sig
mcf7	TFAP2C-9507	1.66549e-08	0.00379413	1	1	1.08257e-05	TFAP2C-9507	sig
mcf7	ESR1-2304	1.92886e-08	0.00328773	1	1	1.25376e-05	ESR1-2304	sig
mcf7	ZNF143-71039	2.06807e-08	-0.0025998	1	1	1.34425e-05	ZNF143-71039	sig
mcf7	SIN3A-46327	2.22545e-08	-0.00364206	1	1	1.44654e-05	SIN3A-46327	sig
mcf7	RAD21-56057	2.27549e-08	0.00147679	1	1	1.47907e-05	RAD21-56057	sig
mcf7	RUNX2-74116	2.54206e-08	-0.00160687	1	1	1.65234e-05	RUNX2-74116	sig
mcf7	ESR1-52612	2.58732e-08	0.00510594	1	1	1.68176e-05	ESR1-52612	sig
mcf7	MED1-49652	2.77454e-08	-0.00345855	1	1	1.80345e-05	MED1-49652	sig
mcf7	FOXA1-52622	2.80808e-08	0.00416163	1	1	1.82525e-05	FOXA1-52622	sig
mcf7	GRHL2-73183	2.87728e-08	0.00353239	1	1	1.87023e-05	GRHL2-73183	sig
mcf7	FOXA1-73759	3.06848e-08	-0.00156992	1	1	1.99451e-05	FOXA1-73759	sig
mcf7	JUND-46308	3.14744e-08	-0.00219708	1	1	2.04583e-05	JUND-46308	sig
mcf7	FOXM1-39443	3.14837e-08	0.00193675	1	1	2.04644e-05	FOXM1-39443	sig
mcf7	SIN3A-63655	3.31861e-08	0.00485384	1	1	2.1571e-05	SIN3A-63655	sig
mcf7	FOXA1-69865	3.98502e-08	-0.00242091	1	1	2.59027e-05	FOXA1-69865	sig
mcf7	EP300-54010	4.36154e-08	-0.00358788	1	1	2.835e-05	EP300-54010	sig
mcf7	KLF10-74639	4.42524e-08	0.00504313	1	1	2.87641e-05	KLF10-74639	sig
mcf7	ESR1-52608	4.45822e-08	0.0052432	1	1	2.89784e-05	ESR1-52608	sig
mcf7	ESR1-68873	4.53171e-08	0.00386181	1	1	2.94561e-05	ESR1-68873	sig
mcf7	ESR1-68875	5.91899e-08	0.00370565	1	1	3.84734e-05	ESR1-68875	sig
mcf7	EP300-33155	6.03564e-08	0.000991666	1	1	3.92317e-05	EP300-33155	sig
mcf7	ESR1-83428	6.49958e-08	0.00310975	1	1	4.22473e-05	ESR1-83428	sig
mcf7	GRHL2-73184	6.54747e-08	0.00339341	1	1	4.25586e-05	GRHL2-73184	sig
mcf7	ZFX-84928	7.44676e-08	0.00272893	1	1	4.84039e-05	ZFX-84928	sig
mcf7	PR-54014	7.97406e-08	-0.00332338	1	1	5.18314e-05	PR-54014	sig
mcf7	ESR1-59374	1.01435e-07	-0.000791204	1	1	6.59326e-05	ESR1-59374	sig
mcf7	H2AZ-76115	1.10399e-07	-0.0035903	1	1	7.17593e-05	H2AZ-76115	sig
mcf7	GATA3-74147	1.1246e-07	0.00333048	1	1	7.30988e-05	GATA3-74147	sig
mcf7	EGR1-46319	1.31765e-07	0.00440308	1	1	8.56472e-05	EGR1-46319	sig
mcf7	ESR1-49654	1.34132e-07	0.000804422	1	1	8.71856e-05	ESR1-49654	sig
mcf7	GATA3-44399	1.42609e-07	-0.00189149	1	1	9.26959e-05	GATA3-44399	sig
mcf7	H2AZ-76117	1.44354e-07	-0.00343475	1	1	9.38299e-05	H2AZ-76117	sig
mcf7	POLR2A-72416	1.54466e-07	0.00348878	1	1	0.000100403	POLR2A-72416	sig
mcf7	POLR2A-2361	1.57906e-07	-0.00287705	1	1	0.000102639	POLR2A-2361	sig
mcf7	ESR1-33520	1.6918e-07	-0.0032912	1	1	0.000109967	ESR1-33520	sig
mcf7	EP300-46322	1.82549e-07	0.00308747	1	1	0.000118657	EP300-46322	sig
mcf7	ESR1-6579	1.83066e-07	0.00405597	1	1	0.000118993	ESR1-6579	sig
mcf7	H2AZ-76116	1.88397e-07	-0.00321291	1	1	0.000122458	H2AZ-76116	sig
mcf7	NR3C1-74151	2.0563e-07	0.00292393	1	1	0.00013366	NR3C1-74151	sig
mcf7	H2AZ-76112	2.09806e-07	-0.00319365	1	1	0.000136374	H2AZ-76112	sig
mcf7	PR-54015	2.15233e-07	-0.00349769	1	1	0.000139901	PR-54015	sig
mcf7	FOXA1-2319	2.26514e-07	0.00329564	1	1	0.000147234	FOXA1-2319	sig
mcf7	NR3C1-68876	2.39157e-07	0.00342228	1	1	0.000155452	NR3C1-68876	sig
mcf7	ESR1-74399	2.41348e-07	0.00366756	1	1	0.000156876	ESR1-74399	sig
mcf7	ESR1-74397	2.61964e-07	0.00330951	1	1	0.000170276	ESR1-74397	sig
mcf7	ESR1-52613	2.65982e-07	0.00504896	1	1	0.000172889	ESR1-52613	sig
mcf7	CTBP1-36085	2.66732e-07	-0.00292616	1	1	0.000173376	CTBP1-36085	sig
mcf7	POLR2A-47111	2.68228e-07	0.00476889	1	1	0.000174348	POLR2A-47111	sig
mcf7	H2AZ-76113	2.77776e-07	-0.0035375	1	1	0.000180555	H2AZ-76113	sig
mcf7	FOXA1-6571	2.82318e-07	0.00385743	1	1	0.000183507	FOXA1-6571	sig
mcf7	RAD21-56055	3.24865e-07	-0.00249464	1	1	0.000211162	RAD21-56055	sig
mcf7	ESR1-6553	3.30307e-07	0.00384014	1	1	0.000214699	ESR1-6553	sig
mcf7	SRF-46312	3.40621e-07	-0.00255553	1	1	0.000221404	SRF-46312	sig
mcf7	TCF12-46321	3.49143e-07	0.00410635	1	1	0.000226943	TCF12-46321	sig
mcf7	ESR1-33100	3.53331e-07	0.00361502	1	1	0.000229665	ESR1-33100	sig
mcf7	ESR1-6578	3.92806e-07	0.00384366	1	1	0.000255324	ESR1-6578	sig
mcf7	ESR1-83432	4.05867e-07	0.00285295	1	1	0.000263814	ESR1-83432	sig
mcf7	POLR2A-52597	4.07787e-07	0.00511767	1	1	0.000265062	POLR2A-52597	sig
mcf7	POLR2A-47114	4.2574e-07	0.00188069	1	1	0.000276731	POLR2A-47114	sig
mcf7	RAD21-56058	4.94509e-07	-0.00265898	1	1	0.000321431	RAD21-56058	sig
mcf7	GATA3-33129	4.96506e-07	0.00413983	1	1	0.000322729	GATA3-33129	sig
mcf7	ESR1-88372	5.01493e-07	-0.00268891	1	1	0.00032597	ESR1-88372	sig
mcf7	FOXA1-33496	5.02469e-07	0.00427069	1	1	0.000326605	FOXA1-33496	sig
mcf7	ARNT-33032	5.27491e-07	0.00423894	1	1	0.000342869	ARNT-33032	sig
mcf7	ZNF143-71040	5.52116e-07	-0.00221535	1	1	0.000358875	ZNF143-71040	sig
mcf7	ESR1-56904	5.53076e-07	-0.00208861	1	1	0.0003595	ESR1-56904	sig
mcf7	GRHL2-87111	5.65229e-07	0.002497	1	1	0.000367399	GRHL2-87111	sig
mcf7	POLR2A-54644	5.82668e-07	0.00109068	1	1	0.000378734	POLR2A-54644	sig
mcf7	POLR2A-52592	5.87308e-07	0.00505965	1	1	0.00038175	POLR2A-52592	sig
mcf7	POLR2A-45993	7.19974e-07	-0.00164895	1	1	0.000467983	POLR2A-45993	sig
mcf7	ESR1-76108	7.3225e-07	-0.00312658	1	1	0.000475962	ESR1-76108	sig
mcf7	ESR1-54086	7.50721e-07	0.00210801	1	1	0.000487969	ESR1-54086	sig
mcf7	ZNF143-71041	8.13422e-07	-0.00238301	1	1	0.000528724	ZNF143-71041	sig
mcf7	GATA3-2325	8.20514e-07	0.00276432	1	1	0.000533334	GATA3-2325	sig
mcf7	H2AZ-76110	8.50896e-07	-0.00292994	1	1	0.000553082	H2AZ-76110	sig
mcf7	EP300-49645	8.58469e-07	-0.00339942	1	1	0.000558005	EP300-49645	sig
mcf7	H2AZ-76114	8.60018e-07	-0.00358858	1	1	0.000559012	H2AZ-76114	sig
mcf7	H2AZ-76111	8.61622e-07	-0.00322169	1	1	0.000560054	H2AZ-76111	sig
mcf7	KLF9-62799	9.02637e-07	0.00325618	1	1	0.000586714	KLF9-62799	sig
mcf7	REST-46313	9.62386e-07	-0.00152141	1	1	0.000625551	REST-46313	sig
mcf7	ESR1-52636	1.00045e-06	0.00333325	1	1	0.000650295	ESR1-52636	sig
mcf7	ESR1-6549	1.01246e-06	0.00194308	1	1	0.000658099	ESR1-6549	sig
mcf7	CTCF-86828	1.03916e-06	0.00245897	1	1	0.000675453	CTCF-86828	sig
mcf7	ESR1-83433	1.06267e-06	0.00316897	1	1	0.000690735	ESR1-83433	sig
mcf7	TFAP2C-2403	1.162e-06	0.00223492	1	1	0.000755301	TFAP2C-2403	sig
mcf7	CTCF-88917	1.162e-06	0.00223492	1	1	0.000755301	CTCF-88917	sig
mcf7	MYC-45980	1.20131e-06	-0.00128337	1	1	0.000780851	MYC-45980	sig
mcf7	ESR1-82326	1.29874e-06	0.00304793	1	1	0.000844182	ESR1-82326	sig
mcf7	ESR1-35046	1.3108e-06	-0.0030703	1	1	0.000852023	ESR1-35046	sig
mcf7	ESR1-6555	1.32063e-06	0.00401829	1	1	0.000858411	ESR1-6555	sig
mcf7	POLR2A-52593	1.32571e-06	0.00469188	1	1	0.000861709	POLR2A-52593	sig
mcf7	ESR1-87116	1.45054e-06	0.00257554	1	1	0.000942851	ESR1-87116	sig
mcf7	ESR1-33504	1.66785e-06	-0.00395516	1	1	0.0010841	ESR1-33504	sig
mcf7	ESR1-6565	1.77634e-06	0.00348773	1	1	0.00115462	ESR1-6565	sig
mcf7	FOXA1-68871	2.03457e-06	0.00218362	1	1	0.00132247	FOXA1-68871	sig
mcf7	ESR1-52632	2.26349e-06	0.00336791	1	1	0.00147127	ESR1-52632	sig
mcf7	ESR1-74158	2.36466e-06	0.00395359	1	1	0.00153703	ESR1-74158	sig
mcf7	POLR2A-52595	2.49639e-06	0.00486972	1	1	0.00162266	POLR2A-52595	sig
mcf7	ESR1-88349	2.56148e-06	0.00326143	1	1	0.00166496	ESR1-88349	sig
mcf7	POLR2A-52957	2.71454e-06	0.00371451	1	1	0.00176445	POLR2A-52957	sig
mcf7	GATA3-46310	2.72525e-06	-0.00200329	1	1	0.00177141	GATA3-46310	sig
mcf7	FOXA1-33510	2.86303e-06	-0.00190527	1	1	0.00186097	FOXA1-33510	sig
mcf7	ESR1-59373	2.99712e-06	-0.000785299	1	1	0.00194813	ESR1-59373	sig
mcf7	POLR2A-52956	3.07949e-06	0.00380312	1	1	0.00200167	POLR2A-52956	sig
mcf7	GREB1-36810	3.17607e-06	-0.00269039	1	1	0.00206444	GREB1-36810	sig
mcf7	ESR1-52633	3.50078e-06	0.00336629	1	1	0.00227551	ESR1-52633	sig
mcf7	ZNF701-77258	3.6306e-06	0.00322686	1	1	0.00235989	ZNF701-77258	sig
mcf7	ESR1-83430	3.79982e-06	0.0033522	1	1	0.00246989	ESR1-83430	sig
mcf7	E2F1-2282	3.89079e-06	-0.00184082	1	1	0.00252901	E2F1-2282	sig
mcf7	SMC1A-71864	4.06994e-06	0.00521752	1	1	0.00264546	SMC1A-71864	sig
mcf7	POLR2A-54643	4.1829e-06	0.000971691	1	1	0.00271889	POLR2A-54643	sig
mcf7	E2F1-2280	4.25303e-06	-0.00296063	1	1	0.00276447	E2F1-2280	sig
mcf7	ESR1-6558	4.26129e-06	0.00395993	1	1	0.00276984	ESR1-6558	sig
mcf7	ESR1-33491	4.26672e-06	0.00324593	1	1	0.00277337	ESR1-33491	sig
mcf7	EP300-33128	4.28322e-06	0.00324937	1	1	0.00278409	EP300-33128	sig
mcf7	FOXA1-33518	4.29188e-06	-0.0033771	1	1	0.00278972	FOXA1-33518	sig
mcf7	EHMT2-52965	4.39046e-06	0.00324509	1	1	0.0028538	EHMT2-52965	sig
mcf7	ESR1-83427	4.46023e-06	0.00311701	1	1	0.00289915	ESR1-83427	sig
mcf7	POLR2A-35215	4.6784e-06	0.00219792	1	1	0.00304096	POLR2A-35215	sig
mcf7	NRF1-62820	4.92994e-06	0.0033375	1	1	0.00320446	NRF1-62820	sig
mcf7	POLR2A-52594	4.94292e-06	0.0051249	1	1	0.0032129	POLR2A-52594	sig
mcf7	ESR1-33127	5.46789e-06	0.00353182	1	1	0.00355413	ESR1-33127	sig
mcf7	ESR1-82327	5.98423e-06	0.00294726	1	1	0.00388975	ESR1-82327	sig
mcf7	ESR1-6556	6.21048e-06	0.00326921	1	1	0.00403681	ESR1-6556	sig
mcf7	ESR1-54621	6.35108e-06	0.00607985	1	1	0.0041282	ESR1-54621	sig
mcf7	ESR1-6577	7.17591e-06	0.00360074	1	1	0.00466434	ESR1-6577	sig
mcf7	ESR1-52637	7.20445e-06	0.00309279	1	1	0.0046829	ESR1-52637	sig
mcf7	ESR1-83429	7.43848e-06	0.00293103	1	1	0.00483501	ESR1-83429	sig
mcf7	ESR1-72992	8.29805e-06	0.00297936	1	1	0.00539373	ESR1-72992	sig
mcf7	FOXM1-46311	8.68153e-06	-0.00250259	1	1	0.00564299	FOXM1-46311	sig
mcf7	NCAPG-54625	8.72554e-06	0.00563594	1	1	0.0056716	NCAPG-54625	sig
mcf7	POLR2A-2384	9.27147e-06	-0.0021452	1	1	0.00602646	POLR2A-2384	sig
mcf7	ESR1-83431	9.43193e-06	0.00210495	1	1	0.00613075	ESR1-83431	sig
mcf7	POLR2A-52596	1.01134e-05	0.00502425	1	1	0.00657373	POLR2A-52596	sig
mcf7	EP300-54009	1.04796e-05	-0.00288226	1	1	0.00681176	EP300-54009	sig
mcf7	ESR1-33526	1.0668e-05	0.00335266	1	1	0.00693417	ESR1-33526	sig
mcf7	NRF1-74638	1.07618e-05	-0.00225655	1	1	0.00699518	NRF1-74638	sig
mcf7	ESR1-68872	1.19884e-05	0.00315684	1	1	0.00779246	ESR1-68872	sig
mcf7	POLR2A-2374	1.28629e-05	-0.00283855	1	1	0.0083609	POLR2A-2374	sig
mcf7	NRF1-74637	1.39781e-05	-0.00228354	1	1	0.00908576	NRF1-74637	sig
mcf7	ZNF143-71042	1.44371e-05	-0.00259495	1	1	0.00938409	ZNF143-71042	sig
mcf7	ESR1-2294	1.49713e-05	0.00263136	1	1	0.00973136	ESR1-2294	sig
mcf7	FAIRE-35741	1.69292e-05	0.00191938	1	1	0.011004	FAIRE-35741	sig
mcf7	ESR1-54088	1.71411e-05	0.00305113	1	1	0.0111417	ESR1-54088	sig
mcf7	E2F1-2283	1.72937e-05	-0.00211074	1	1	0.0112409	E2F1-2283	sig
mcf7	CTCF-6573	1.77406e-05	0.00275736	1	1	0.0115314	CTCF-6573	sig
mcf7	ESR1-6562	1.80155e-05	0.00287957	1	1	0.0117101	ESR1-6562	sig
mcf7	ESR1-6581	1.90778e-05	0.00322295	1	1	0.0124005	ESR1-6581	sig
mcf7	ESR1-44437	1.93469e-05	0.00185731	1	1	0.0125755	ESR1-44437	sig
mcf7	POLR2A-72402	1.94694e-05	-0.00298509	1	1	0.0126551	POLR2A-72402	sig
mcf7	POLR2A-52589	2.07455e-05	0.00839494	1	1	0.0134846	POLR2A-52589	sig
mcf7	GRHL2-87112	2.21554e-05	0.00283642	1	1	0.014401	GRHL2-87112	sig
mcf7	GATA3-33159	2.28355e-05	0.00309219	1	1	0.014843	GATA3-33159	sig
mcf7	CTCF-82007	2.35005e-05	0.00407427	1	1	0.0152753	CTCF-82007	sig
mcf7	ESR1-54089	2.43261e-05	0.00310995	1	1	0.0158119	ESR1-54089	sig
mcf7	CTCF-6575	2.56966e-05	0.00341902	1	1	0.0167028	CTCF-6575	sig
mcf7	ESR1-85954	2.70086e-05	0.00230814	1	1	0.0175556	ESR1-85954	sig
mcf7	POLR2A-2376	2.81981e-05	-0.00188089	1	1	0.0183288	POLR2A-2376	sig
mcf7	POLR2A-47115	2.95139e-05	0.00144943	1	1	0.019184	POLR2A-47115	sig
mcf7	POLR2A-72408	3.12093e-05	-0.00300767	1	1	0.020286	POLR2A-72408	sig
mcf7	FOXA1-6566	3.15793e-05	0.00313164	1	1	0.0205266	FOXA1-6566	sig
mcf7	ESR1-87114	3.24562e-05	0.00327673	1	1	0.0210965	ESR1-87114	sig
mcf7	POLR2A-2377	3.34486e-05	-0.00283175	1	1	0.0217416	POLR2A-2377	sig
mcf7	POLR2A-72406	3.39106e-05	-0.00288543	1	1	0.0220419	POLR2A-72406	sig
mcf7	CTCF-45995	3.49253e-05	-0.00135949	1	1	0.0227015	CTCF-45995	sig
mcf7	POLR2A-72407	3.53624e-05	-0.0027791	1	1	0.0229856	POLR2A-72407	sig
mcf7	CTCF-45992	3.54699e-05	-0.00145589	1	1	0.0230554	CTCF-45992	sig
mcf7	POLR2A-72410	3.56685e-05	-0.0030166	1	1	0.0231845	POLR2A-72410	sig
mcf7	ESR1-82328	4.08675e-05	0.00296309	1	1	0.0265639	ESR1-82328	sig
mcf7	ESR1-2303	4.18877e-05	0.00280473	1	1	0.027227	ESR1-2303	sig
mcf7	ESR1-54029	4.1988e-05	-0.00247281	1	1	0.0272922	ESR1-54029	sig
mcf7	NCAPG-54623	4.21561e-05	0.00574164	1	1	0.0274014	NCAPG-54623	sig
mcf7	ESR1-48455	4.24083e-05	0.0027283	1	1	0.0275654	ESR1-48455	sig
mcf7	POLR2A-72412	4.36566e-05	-0.00283246	1	1	0.0283768	POLR2A-72412	sig
mcf7	ESR1-2295	4.82376e-05	0.00317256	1	1	0.0313544	ESR1-2295	sig
mcf7	RELA-74387	4.97259e-05	0.00278545	1	1	0.0323218	RELA-74387	sig
mcf7	POLR2A-54641	5.00174e-05	-0.000607689	1	1	0.0325113	POLR2A-54641	sig
mcf7	ESR1-54087	5.11896e-05	0.00300583	1	1	0.0332732	ESR1-54087	sig
mcf7	POLR2A-47117	5.26018e-05	-0.00247377	1	1	0.0341912	POLR2A-47117	sig
mcf7	SMC1A-71860	5.41775e-05	0.00305992	1	1	0.0352154	SMC1A-71860	sig
mcf7	POLR2A-72409	5.63848e-05	-0.00293845	1	1	0.0366501	POLR2A-72409	sig
mcf7	POLR2A-72411	5.66384e-05	-0.00291691	1	1	0.036815	POLR2A-72411	sig
mcf7	ESR1-36825	5.85189e-05	-0.00124754	1	1	0.0380373	ESR1-36825	sig
mcf7	GATA3-33138	5.91823e-05	0.0023547	1	1	0.0384685	GATA3-33138	sig
mcf7	RAD21-64285	5.98866e-05	0.00274389	1	1	0.0389263	RAD21-64285	sig
mcf7	ESR1-6552	5.99417e-05	0.00229453	1	1	0.0389621	ESR1-6552	sig
mcf7	POLR2A-47112	5.99417e-05	0.00229453	1	1	0.0389621	POLR2A-47112	sig
mcf7	CTCF-84200	6.51476e-05	-0.00282343	1	1	0.0423459	CTCF-84200	sig
mcf7	POLR2A-72414	6.53253e-05	-0.00279411	1	1	0.0424615	POLR2A-72414	sig
mcf7	ESR1-68057	7.01023e-05	-0.0027066	1	1	0.0455665	ESR1-68057	sig
mcf7	ESR1-76103	7.08148e-05	0.00290338	1	1	0.0460296	ESR1-76103	sig
mcf7	POLR2A-72413	7.92094e-05	-0.0028384	1	1	0.0514861	POLR2A-72413	non_sig
mcf7	POLR2A-72405	8.54146e-05	-0.00279873	1	1	0.0555195	POLR2A-72405	non_sig
mcf7	FOXA1-2320	8.62688e-05	0.00263504	1	1	0.0560747	FOXA1-2320	non_sig
mcf7	ESR1-76104	9.2134e-05	0.00292116	1	1	0.0598871	ESR1-76104	non_sig
mcf7	ESR1-86212	9.40326e-05	0.00294071	1	1	0.0611212	ESR1-86212	non_sig
mcf7	ESR1-2305	9.51023e-05	0.00171631	1	1	0.0618165	ESR1-2305	non_sig
mcf7	ESR1-74395	0.000110888	0.00250061	1	1	0.0720772	ESR1-74395	non_sig
mcf7	RFX1-62623	0.000111243	0.00257654	1	1	0.0723083	RFX1-62623	non_sig
mcf7	ESR1-83182	0.000122842	0.00254143	1	1	0.0798473	ESR1-83182	non_sig
mcf7	ESR1-74381	0.000127585	0.00255509	1	1	0.0829305	ESR1-74381	non_sig
mcf7	POLR2A-72415	0.00013017	-0.00255891	1	1	0.0846102	POLR2A-72415	non_sig
mcf7	CTCF-87646	0.000135382	-0.00259597	1	1	0.0879982	CTCF-87646	non_sig
mcf7	E2F4-36807	0.000140589	-0.0028173	1	1	0.0913826	E2F4-36807	non_sig
mcf7	ESR1-74383	0.000143966	0.00340446	1	1	0.0935777	ESR1-74383	non_sig
mcf7	ESR1-33223	0.00015282	0.00301601	1	1	0.0993331	ESR1-33223	non_sig
mcf7	NELFE-69815	0.000157153	-0.0028106	1	1	0.102149	NELFE-69815	non_sig
mcf7	H2AFX-56132	0.000157455	-0.00211392	1	1	0.102346	H2AFX-56132	non_sig
mcf7	NELFE-69808	0.00015958	-0.00283092	1	1	0.103727	NELFE-69808	non_sig
mcf7	ESR1-74398	0.000181269	0.0017124	1	1	0.117825	ESR1-74398	non_sig
mcf7	POLR2A-72400	0.000189987	-0.00254362	1	1	0.123491	POLR2A-72400	non_sig
mcf7	NELFE-69814	0.000205841	-0.00280611	1	1	0.133797	NELFE-69814	non_sig
mcf7	ZBTB40-63277	0.000211689	0.00235325	1	1	0.137598	ZBTB40-63277	non_sig
mcf7	CTCF-45994	0.000211742	-0.00120026	1	1	0.137632	CTCF-45994	non_sig
mcf7	NELFE-69812	0.00021337	-0.00276335	1	1	0.13869	NELFE-69812	non_sig
mcf7	CTCF-71679	0.000213584	-0.00309818	1	1	0.138829	CTCF-71679	non_sig
mcf7	POLR2A-48823	0.000220802	0.00233917	1	1	0.143521	POLR2A-48823	non_sig
mcf7	MYC-38193	0.000221294	-0.00195736	1	1	0.143841	MYC-38193	non_sig
mcf7	NELFE-69819	0.000222984	-0.00275483	1	1	0.144939	NELFE-69819	non_sig
mcf7	ESR1-83183	0.000228298	0.00253188	1	1	0.148394	ESR1-83183	non_sig
mcf7	ESR1-76107	0.000228434	0.00272955	1	1	0.148482	ESR1-76107	non_sig
mcf7	NR2F2-36804	0.000259988	-0.00261145	1	1	0.168992	NR2F2-36804	non_sig
mcf7	ESR1-86213	0.000267252	0.0025672	1	1	0.173714	ESR1-86213	non_sig
mcf7	ESR1-54084	0.000276998	0.00172761	1	1	0.180049	ESR1-54084	non_sig
mcf7	ESR1-71856	0.000285319	0.00235723	1	1	0.185457	ESR1-71856	non_sig
mcf7	ESR1-88335	0.000291724	0.00181661	1	1	0.189621	ESR1-88335	non_sig
mcf7	ESR1-38474	0.000294509	0.00108885	1	1	0.191431	ESR1-38474	non_sig
mcf7	ESR1-54027	0.000297424	-0.00207884	1	1	0.193326	ESR1-54027	non_sig
mcf7	ELF1-46323	0.000306917	0.00213194	1	1	0.199496	ELF1-46323	non_sig
mcf7	ESR1-71065	0.000324279	-0.00284898	1	1	0.210782	ESR1-71065	non_sig
mcf7	ESR1-76105	0.000330687	0.00257455	1	1	0.214946	ESR1-76105	non_sig
mcf7	CTCF-83740	0.000357133	-0.00250239	1	1	0.232137	CTCF-83740	non_sig
mcf7	ESR1-86282	0.000394988	0.00253074	1	1	0.256742	ESR1-86282	non_sig
mcf7	NELFE-69816	0.000405959	-0.0026517	1	1	0.263874	NELFE-69816	non_sig
mcf7	FOXM1-39495	0.000412975	0.000845659	1	1	0.268434	FOXM1-39495	non_sig
mcf7	ERG-37633	0.000416918	-0.00158565	1	1	0.270997	ERG-37633	non_sig
mcf7	POLR2A-2375	0.000417749	-0.0018834	1	1	0.271537	POLR2A-2375	non_sig
mcf7	CTCF-71677	0.000417961	-0.00257575	1	1	0.271675	CTCF-71677	non_sig
mcf7	CTCF-71678	0.000427291	-0.00263365	1	1	0.277739	CTCF-71678	non_sig
mcf7	CTCF-88275	0.000436373	0.00226373	1	1	0.283642	CTCF-88275	non_sig
mcf7	FOXA1-33143	0.000445384	0.00184718	1	1	0.289499	FOXA1-33143	non_sig
mcf7	POLR2A-52590	0.000474382	0.00729476	1	1	0.308348	POLR2A-52590	non_sig
mcf7	NELFE-69811	0.000506626	-0.00250256	1	1	0.329307	NELFE-69811	non_sig
mcf7	MYC-38183	0.000514707	-0.00226375	1	1	0.33456	MYC-38183	non_sig
mcf7	ZXDC-77256	0.000514891	-0.00191353	1	1	0.334679	ZXDC-77256	non_sig
mcf7	ESR1-83180	0.00052735	0.00237524	1	1	0.342778	ESR1-83180	non_sig
mcf7	POLR2A-38201	0.000555181	-0.00184686	1	1	0.360867	POLR2A-38201	non_sig
mcf7	NELFE-69818	0.000571488	-0.00246582	1	1	0.371467	NELFE-69818	non_sig
mcf7	HDAC2-46326	0.000593059	-0.00147042	1	1	0.385488	HDAC2-46326	non_sig
mcf7	ESR1-33525	0.000624981	-0.00234236	1	1	0.406237	ESR1-33525	non_sig
mcf7	ESR1-54648	0.000642224	-0.00196673	1	1	0.417446	ESR1-54648	non_sig
mcf7	CTCF-83742	0.000652373	0.00218898	1	1	0.424042	CTCF-83742	non_sig
mcf7	POLR2A-2382	0.000654705	-0.0019435	1	1	0.425558	POLR2A-2382	non_sig
mcf7	CTCF-55782	0.000670314	-0.00212725	1	1	0.435704	CTCF-55782	non_sig
mcf7	NELFE-69810	0.000679115	-0.00234704	1	1	0.441425	NELFE-69810	non_sig
mcf7	CTCF-2254	0.000739544	-0.00220275	1	1	0.480704	CTCF-2254	non_sig
mcf7	CTBP1-64094	0.000739544	-0.00220275	1	1	0.480704	CTBP1-64094	non_sig
mcf7	ESR1-76106	0.000759233	0.00240125	1	1	0.493501	ESR1-76106	non_sig
mcf7	ESR1-54025	0.000802847	-0.00213382	1	1	0.521851	ESR1-54025	non_sig
mcf7	RAD21-64284	0.00083266	0.00236494	1	1	0.541229	RAD21-64284	non_sig
mcf7	CEBPG-62690	0.000903093	0.00210305	1	1	0.587011	CEBPG-62690	non_sig
mcf7	PR-54016	0.000950387	0.00212566	1	1	0.617751	PR-54016	non_sig
mcf7	E2F1-2278	0.000957838	-0.00120225	1	1	0.622595	E2F1-2278	non_sig
mcf7	FOSL2-63859	0.000997801	-0.00205975	1	1	0.648571	FOSL2-63859	non_sig
mcf7	RELA-74392	0.00105391	0.00292317	1	1	0.685044	RELA-74392	non_sig
mcf7	ESR1-88336	0.0010776	0.00212139	1	1	0.700438	ESR1-88336	non_sig
mcf7	DPF2-63061	0.00110329	0.00211266	1	1	0.717138	DPF2-63061	non_sig
mcf7	GRHL2-87118	0.00112178	0.00120825	1	1	0.729154	GRHL2-87118	non_sig
mcf7	NELFE-69813	0.00113265	-0.00242092	1	1	0.736223	NELFE-69813	non_sig
mcf7	HCFC1-64266	0.00114867	0.00239283	1	1	0.746636	HCFC1-64266	non_sig
mcf7	CTCF-83252	0.00120727	-0.0021476	1	1	0.784726	CTCF-83252	non_sig
mcf7	ESR1-76101	0.00122468	0.00216304	1	1	0.796043	ESR1-76101	non_sig
mcf7	CTCF-87487	0.00124352	-0.00243432	1	1	0.808288	CTCF-87487	non_sig
mcf7	ESR1-74401	0.00130261	-0.00209928	1	1	0.846698	ESR1-74401	non_sig
mcf7	ESR1-71858	0.00141337	0.00216098	1	1	0.91869	ESR1-71858	non_sig
mcf7	CTCF-83249	0.00150576	-0.00209474	1	1	0.978747	CTCF-83249	non_sig
mcf7	HCFC1-64265	0.00150976	-0.00197041	1	1	0.981342	HCFC1-64265	non_sig
mcf7	NELFE-69809	0.00156229	-0.00226961	1	1	1	NELFE-69809	non_sig
mcf7	CTCF-38194	0.0016306	-0.00176396	1	1	1	CTCF-38194	non_sig
mcf7	POLR2A-72399	0.00165021	-0.00215608	1	1	1	POLR2A-72399	non_sig
mcf7	NR3C1-74155	0.00169627	0.00270357	1	1	1	NR3C1-74155	non_sig
mcf7	NELFE-69807	0.00178194	-0.00226074	1	1	1	NELFE-69807	non_sig
mcf7	ESR1-87948	0.00180326	-0.00155746	1	1	1	ESR1-87948	non_sig
mcf7	GRHL2-85047	0.00184966	0.00238484	1	1	1	GRHL2-85047	non_sig
mcf7	MBD2-48824	0.00190457	0.00208822	1	1	1	MBD2-48824	non_sig
mcf7	CTCF-83736	0.00199934	-0.00156891	1	1	1	CTCF-83736	non_sig
mcf7	PR-54021	0.00209738	-0.00185994	1	1	1	PR-54021	non_sig
mcf7	ESR1-88345	0.0022225	0.00207584	1	1	1	ESR1-88345	non_sig
mcf7	MBD2-48825	0.00234769	0.00194338	1	1	1	MBD2-48825	non_sig
mcf7	CTCF-83741	0.00236127	-0.00210619	1	1	1	CTCF-83741	non_sig
mcf7	POLR2A-52591	0.00242792	0.00686246	1	1	1	POLR2A-52591	non_sig
mcf7	CTCF-55783	0.00243987	0.00184376	1	1	1	CTCF-55783	non_sig
mcf7	CTCF-2255	0.00246146	-0.00192441	1	1	1	CTCF-2255	non_sig
mcf7	CTBP1-64093	0.00246146	-0.00192441	1	1	1	CTBP1-64093	non_sig
mcf7	CTCF-87645	0.00254768	-0.00181963	1	1	1	CTCF-87645	non_sig
mcf7	ESR1-53993	0.00266839	0.00227314	1	1	1	ESR1-53993	non_sig
mcf7	ESR1-54023	0.00274081	-0.00178847	1	1	1	ESR1-54023	non_sig
mcf7	ESR1-71855	0.00280738	0.00208712	1	1	1	ESR1-71855	non_sig
mcf7	ESR1-87115	0.00284267	0.00242183	1	1	1	ESR1-87115	non_sig
mcf7	ESR1-83434	0.00285321	-0.000819444	1	1	1	ESR1-83434	non_sig
mcf7	ESR1-6551	0.00294055	0.00250093	1	1	1	ESR1-6551	non_sig
mcf7	EP300-54003	0.00294055	0.00250093	1	1	1	EP300-54003	non_sig
mcf7	ESR1-74157	0.00302307	0.00263644	1	1	1	ESR1-74157	non_sig
mcf7	DPF1-77255	0.00331021	0.0010043	1	1	1	DPF1-77255	non_sig
mcf7	ESR1-2297	0.00355071	0.00119444	1	1	1	ESR1-2297	non_sig
mcf7	CTCF-88132	0.00355897	-0.00164363	1	1	1	CTCF-88132	non_sig
mcf7	STAG1-2397	0.00359192	-0.00132319	1	1	1	STAG1-2397	non_sig
mcf7	ESR1-74120	0.00360006	0.00192697	1	1	1	ESR1-74120	non_sig
mcf7	CTCF-87650	0.00392396	-0.00112729	1	1	1	CTCF-87650	non_sig
mcf7	FOXA1-71808	0.00393627	0.00184625	1	1	1	FOXA1-71808	non_sig
mcf7	POLR2A-2378	0.0040018	-0.00134371	1	1	1	POLR2A-2378	non_sig
mcf7	SIN3A-63656	0.00401822	-0.00173491	1	1	1	SIN3A-63656	non_sig
mcf7	ESR1-71857	0.00436211	0.00274543	1	1	1	ESR1-71857	non_sig
mcf7	ESR1-36819	0.00455773	-0.00149878	1	1	1	ESR1-36819	non_sig
mcf7	RARA-49614	0.00487671	0.00160818	1	1	1	RARA-49614	non_sig
mcf7	NR3C1-86736	0.00535098	-0.00143131	1	1	1	NR3C1-86736	non_sig
mcf7	GATA3-33149	0.00539237	0.000627794	1	1	1	GATA3-33149	non_sig
mcf7	CUX1-62548	0.00539618	0.00180603	1	1	1	CUX1-62548	non_sig
mcf7	ESR1-76102	0.00546643	0.00176845	1	1	1	ESR1-76102	non_sig
mcf7	ESR1-2298	0.00610519	0.00189601	1	1	1	ESR1-2298	non_sig
mcf7	TLE3-36814	0.00644159	-0.00138606	1	1	1	TLE3-36814	non_sig
mcf7	CEBPG-62691	0.00651335	0.00178191	1	1	1	CEBPG-62691	non_sig
mcf7	CTCF-55781	0.00655414	-0.00203098	1	1	1	CTCF-55781	non_sig
mcf7	CTCFL-55785	0.00698617	-0.000818238	1	1	1	CTCFL-55785	non_sig
mcf7	RFX1-62624	0.00794864	0.0029543	1	1	1	RFX1-62624	non_sig
mcf7	RFX1-64525	0.00795932	0.0023517	1	1	1	RFX1-64525	non_sig
mcf7	CTCF-87651	0.00860538	0.00214384	1	1	1	CTCF-87651	non_sig
mcf7	CTCF-83737	0.00939143	-0.00102162	1	1	1	CTCF-83737	non_sig
mcf7	NRF1-62819	0.009921	0.00299176	1	1	1	NRF1-62819	non_sig
mcf7	RAD21-56060	0.0101165	-0.00111148	1	1	1	RAD21-56060	non_sig
mcf7	ESR1-2301	0.0102989	0.00240037	1	1	1	ESR1-2301	non_sig
mcf7	CTCF-87644	0.0111176	-0.00114841	1	1	1	CTCF-87644	non_sig
mcf7	STAG1-2398	0.0111455	-0.00125655	1	1	1	STAG1-2398	non_sig
mcf7	PR-54019	0.0113077	0.00202485	1	1	1	PR-54019	non_sig
mcf7	TFAP2A-2401	0.0115318	0.00106558	1	1	1	TFAP2A-2401	non_sig
mcf7	POLR2A-38199	0.0115544	-0.00129392	1	1	1	POLR2A-38199	non_sig
mcf7	FOXM1-57117	0.0121155	-0.000679573	1	1	1	FOXM1-57117	non_sig
mcf7	KLF9-62800	0.012627	0.00279718	1	1	1	KLF9-62800	non_sig
mcf7	EP300-54008	0.0126526	0.0022946	1	1	1	EP300-54008	non_sig
mcf7	ESR1-74394	0.0128695	0.00227396	1	1	1	ESR1-74394	non_sig
mcf7	ESR1-72993	0.0148865	0.000859444	1	1	1	ESR1-72993	non_sig
mcf7	CTCF-6576	0.0160979	0.000859025	1	1	1	CTCF-6576	non_sig
mcf7	ESR1-87688	0.016129	0.00211624	1	1	1	ESR1-87688	non_sig
mcf7	RFX1-64526	0.0173467	0.00228297	1	1	1	RFX1-64526	non_sig
mcf7	CTCF-83739	0.0176998	-0.00115996	1	1	1	CTCF-83739	non_sig
mcf7	GABPA-46314	0.01917	-0.000308163	1	1	1	GABPA-46314	non_sig
mcf7	RAD21-56056	0.0196152	0.00050999	1	1	1	RAD21-56056	non_sig
mcf7	RARA-49620	0.0198025	0.00147703	1	1	1	RARA-49620	non_sig
mcf7	ESR1-54082	0.0203675	0.00115275	1	1	1	ESR1-54082	non_sig
mcf7	STAG1-2396	0.0222177	-0.00113807	1	1	1	STAG1-2396	non_sig
mcf7	TFAP2A-2402	0.0229732	0.000939499	1	1	1	TFAP2A-2402	non_sig
mcf7	RAD21-2392	0.0263323	-0.000769843	1	1	1	RAD21-2392	non_sig
mcf7	ESR1-54033	0.0264746	-0.000533639	1	1	1	ESR1-54033	non_sig
mcf7	ESR1-72999	0.029296	-0.000635493	1	1	1	ESR1-72999	non_sig
mcf7	FAIRE-35740	0.0307532	0.00167646	1	1	1	FAIRE-35740	non_sig
mcf7	ESR1-83817	0.03198	0.00181687	1	1	1	ESR1-83817	non_sig
mcf7	ESR1-82330	0.0320207	0.00196853	1	1	1	ESR1-82330	non_sig
mcf7	ZBTB11-62870	0.0326819	0.00204317	1	1	1	ZBTB11-62870	non_sig
mcf7	GATA3-45982	0.0347081	-0.000471501	1	1	1	GATA3-45982	non_sig
mcf7	CTCF-87488	0.0367192	-0.000674169	1	1	1	CTCF-87488	non_sig
mcf7	CTCF-73001	0.0380866	-0.000593453	1	1	1	CTCF-73001	non_sig
mcf7	ESR1-53991	0.0396392	0.00278888	1	1	1	ESR1-53991	non_sig
mcf7	FOS-2318	0.0430161	-0.0012133	1	1	1	FOS-2318	non_sig
mcf7	POLR2A-71061	0.0441936	0.0017946	1	1	1	POLR2A-71061	non_sig
mcf7	ESR1-33216	0.0475831	-0.000699696	1	1	1	ESR1-33216	non_sig
mcf7	CTCF-83738	0.0494967	-0.000881255	1	1	1	CTCF-83738	non_sig
mcf7	GATA3-33150	0.0498138	0.000432202	1	1	1	GATA3-33150	non_sig
mcf7	ESR1-83816	0.0537113	0.00163493	1	1	1	ESR1-83816	non_sig
mcf7	RAD21-2391	0.0549659	-0.000723806	1	1	1	RAD21-2391	non_sig
mcf7	MAX-46324	0.0625582	0.00241826	1	1	1	MAX-46324	non_sig
mcf7	MYC-45989	0.0632747	-0.00107555	1	1	1	MYC-45989	non_sig
mcf7	ZNF75A-77257	0.0633363	0.000469298	1	1	1	ZNF75A-77257	non_sig
mcf7	EP300-33154	0.0643384	0.000456649	1	1	1	EP300-33154	non_sig
mcf7	E2F1-2279	0.0674636	-0.000645777	1	1	1	E2F1-2279	non_sig
mcf7	TCF7L2-45979	0.0700832	-0.000458412	1	1	1	TCF7L2-45979	non_sig
mcf7	RELA-74386	0.0707671	-0.000350766	1	1	1	RELA-74386	non_sig
mcf7	CTCF-87647	0.0715333	-0.000742003	1	1	1	CTCF-87647	non_sig
mcf7	ESR1-53990	0.0747652	0.00172608	1	1	1	ESR1-53990	non_sig
mcf7	ESR1-54078	0.0764675	0.00190724	1	1	1	ESR1-54078	non_sig
mcf7	RAD21-2388	0.0775544	-0.000618209	1	1	1	RAD21-2388	non_sig
mcf7	NR3C1-68877	0.0829123	-0.000758805	1	1	1	NR3C1-68877	non_sig
mcf7	RUNX2-74117	0.0854747	0.00157069	1	1	1	RUNX2-74117	non_sig
mcf7	ESR1-53992	0.0877996	0.00207536	1	1	1	ESR1-53992	non_sig
mcf7	EP300-54001	0.101016	0.00187517	1	1	1	EP300-54001	non_sig
mcf7	PR-54020	0.111381	0.00208855	1	1	1	PR-54020	non_sig
mcf7	RAD21-2390	0.114879	-0.000604287	1	1	1	RAD21-2390	non_sig
mcf7	FOXA1-33489	0.116918	0.000684415	1	1	1	FOXA1-33489	non_sig
mcf7	ESR1-74396	0.122692	0.000620958	1	1	1	ESR1-74396	non_sig
mcf7	EP300-54004	0.125217	0.00179413	1	1	1	EP300-54004	non_sig
mcf7	POLR2A-47116	0.129494	-0.000702481	1	1	1	POLR2A-47116	non_sig
mcf7	EP300-53999	0.130464	0.0015088	1	1	1	EP300-53999	non_sig
mcf7	TFAP2C-49630	0.131297	0.00119548	1	1	1	TFAP2C-49630	non_sig
mcf7	ESR1-81409	0.138181	-0.000455628	1	1	1	ESR1-81409	non_sig
mcf7	STAG1-2393	0.145814	-0.000504489	1	1	1	STAG1-2393	non_sig
mcf7	T-88590	0.14773	-0.000353237	1	1	1	T-88590	non_sig
mcf7	ESR1-33139	0.152302	0.000529503	1	1	1	ESR1-33139	non_sig
mcf7	STAG1-2395	0.162185	-0.000664022	1	1	1	STAG1-2395	non_sig
mcf7	NCAPG2-54631	0.165175	0.000326404	1	1	1	NCAPG2-54631	non_sig
mcf7	POLR2A-41517	0.167439	0.000290312	1	1	1	POLR2A-41517	non_sig
mcf7	EP300-54005	0.184925	0.00169085	1	1	1	EP300-54005	non_sig
mcf7	GATA3-44395	0.187942	0.000499637	1	1	1	GATA3-44395	non_sig
mcf7	ESR1-82425	0.188038	0.0015423	1	1	1	ESR1-82425	non_sig
mcf7	ESR1-33221	0.20356	0.00172402	1	1	1	ESR1-33221	non_sig
mcf7	ESR1-54031	0.207881	-0.000299373	1	1	1	ESR1-54031	non_sig
mcf7	CTCFL-55784	0.22328	-0.000379118	1	1	1	CTCFL-55784	non_sig
mcf7	ESR1-56905	0.225088	0.000187718	1	1	1	ESR1-56905	non_sig
mcf7	T-88591	0.23404	-0.00035662	1	1	1	T-88591	non_sig
mcf7	POLR2A-47118	0.235357	0.00158634	1	1	1	POLR2A-47118	non_sig
mcf7	ESR1-74159	0.248931	0.000353082	1	1	1	ESR1-74159	non_sig
mcf7	ESR1-59375	0.253224	-0.000339286	1	1	1	ESR1-59375	non_sig
mcf7	ESR1-74400	0.297226	-0.000295568	1	1	1	ESR1-74400	non_sig
mcf7	ESR1-71863	0.297729	0.000214033	1	1	1	ESR1-71863	non_sig
mcf7	ESR1-53994	0.329267	0.00117958	1	1	1	ESR1-53994	non_sig
mcf7	ESR1-76100	0.333199	0.000785927	1	1	1	ESR1-76100	non_sig
mcf7	RELA-74385	0.333538	0.00051596	1	1	1	RELA-74385	non_sig
mcf7	STAG1-2394	0.365166	-0.000305858	1	1	1	STAG1-2394	non_sig
mcf7	CTCF-83251	0.367944	-0.000238131	1	1	1	CTCF-83251	non_sig
mcf7	ESR1-83818	0.374923	-0.000260298	1	1	1	ESR1-83818	non_sig
mcf7	POLR2A-47113	0.41178	0.000374688	1	1	1	POLR2A-47113	non_sig
mcf7	RAD21-2389	0.431518	-0.000299686	1	1	1	RAD21-2389	non_sig
mcf7	RAD21-2387	0.474594	0.000150163	1	1	1	RAD21-2387	non_sig
mcf7	DNMT3A-83708	0.506298	-0.0001934	1	1	1	DNMT3A-83708	non_sig
mcf7	ESR1-36834	0.540637	-0.000141542	1	1	1	ESR1-36834	non_sig
mcf7	T-88587	0.556111	-0.000247768	1	1	1	T-88587	non_sig
mcf7	ESR1-83186	0.559661	-0.000169751	1	1	1	ESR1-83186	non_sig
mcf7	H2AFX-56131	0.598546	0.000134176	1	1	1	H2AFX-56131	non_sig
mcf7	T-88588	0.633871	-0.000234603	1	1	1	T-88588	non_sig
mcf7	ESR1-49612	0.704263	-0.000137367	1	1	1	ESR1-49612	non_sig
mcf7	CTCF-45984	0.732635	7.02422e-05	1	1	1	CTCF-45984	non_sig
mcf7	CTCF-45983	0.774816	-5.9338e-05	1	1	1	CTCF-45983	non_sig
mcf7	FOXA1-49657	0.78311	-0.000106283	1	1	1	FOXA1-49657	non_sig
mcf7	CTCF-38203	0.842697	8.0504e-05	1	1	1	CTCF-38203	non_sig
mcf7	ESR1-71859	0.90078	-2.48494e-05	1	1	1	ESR1-71859	non_sig
mcf7	ESR1-74384	0.91265	-3.42139e-05	1	1	1	ESR1-74384	non_sig
mcf7	APOBEC3B-56127	0.999012	-2.69531e-06	1	1	1	APOBEC3B-56127	non_sig
t47d	PR-54060	2.35341e-16	0.00503581	1	1	1.52972e-13	PR-54060	sig	PR-54060
t47d	PR-54064	3.33053e-14	0.00573408	1	1	2.16485e-11	PR-54064	sig	PR-54064
t47d	PR-54061	4.48237e-14	0.0059794	1	1	2.91354e-11	PR-54061	sig	PR-54061
t47d	PR-39767	3.81413e-12	0.00442686	1	1	2.47919e-09	PR-39767	sig	PR-39767
t47d	PR-54065	4.92247e-12	0.0048214	1	1	3.19961e-09	PR-54065	sig	PR-54065
t47d	ESR1-33508	1.47784e-11	0.00297937	1	1	9.60596e-09	ESR1-33508	sig	ESR1-33508
t47d	GATA3-44397	1.32437e-07	0.00419545	1	1	8.60843e-05	GATA3-44397	sig	GATA3-44397
t47d	XBP1-43400	1.23272e-05	0.00458335	1	1	0.00801267	XBP1-43400	sig	XBP1-43400
t47d	ESR1-68845	1.99943e-05	0.00201235	1	1	0.0129963	ESR1-68845	sig	ESR1-68845
t47d	GATA3-86315	2.58379e-05	0.00194599	1	1	0.0167947	GATA3-86315	sig	GATA3-86315
t47d	ESR1-46374	0.000104445	0.0024846	1	1	0.0678894	ESR1-46374	non_sig
t47d	XBP1-42895	0.000216755	0.00232626	1	1	0.140891	XBP1-42895	non_sig
t47d	PR-68966	0.00023412	0.00142422	1	1	0.152178	PR-68966	non_sig
t47d	FOXA1-83259	0.000480564	0.00133473	1	1	0.312367	FOXA1-83259	non_sig
t47d	GATA3-46371	0.000549836	0.000788691	1	1	0.357393	GATA3-46371	non_sig
t47d	GATA3-83264	0.000772629	0.0017553	1	1	0.502209	GATA3-83264	non_sig
t47d	CTCF-46373	0.000968108	0.00119605	1	1	0.62927	CTCF-46373	non_sig
t47d	ESR1-68844	0.00144446	0.00280692	1	1	0.938902	ESR1-68844	non_sig
t47d	GATA3-83265	0.00228468	0.00147563	1	1	1	GATA3-83265	non_sig
t47d	KDM5B-47273	0.00284906	0.00165548	1	1	1	KDM5B-47273	non_sig
t47d	FOXA1-68841	0.00301558	0.00242955	1	1	1	FOXA1-68841	non_sig
t47d	FOXA1-74139	0.00531	0.00269545	1	1	1	FOXA1-74139	non_sig
t47d	FOXA1-68839	0.00596101	0.00246804	1	1	1	FOXA1-68839	non_sig
t47d	ESR1-33513	0.00692434	0.00291003	1	1	1	ESR1-33513	non_sig
t47d	ESR1-68846	0.00709681	0.00244158	1	1	1	ESR1-68846	non_sig
t47d	ESR1-59377	0.00867904	0.0039279	1	1	1	ESR1-59377	non_sig
t47d	ESR1-68847	0.00904975	0.00336641	1	1	1	ESR1-68847	non_sig
t47d	ESR1-74140	0.00922625	0.00250118	1	1	1	ESR1-74140	non_sig
t47d	PR-68968	0.00949662	0.00135561	1	1	1	PR-68968	non_sig
t47d	ESR1-87200	0.00992261	0.00249544	1	1	1	ESR1-87200	non_sig
t47d	ESR1-59376	0.0103499	0.00376327	1	1	1	ESR1-59376	non_sig
t47d	ESR1-74145	0.0125296	0.00139565	1	1	1	ESR1-74145	non_sig
t47d	FOXA1-2735	0.0139495	0.0023247	1	1	1	FOXA1-2735	non_sig
t47d	FOXA1-68843	0.0181219	0.00236493	1	1	1	FOXA1-68843	non_sig
t47d	T-74831	0.0204172	0.00234247	1	1	1	T-74831	non_sig
t47d	FOXA1-74143	0.0245406	0.00217039	1	1	1	FOXA1-74143	non_sig
t47d	ESR1-2725	0.0253595	0.00250359	1	1	1	ESR1-2725	non_sig
t47d	GATA3-44401	0.0264075	0.00283106	1	1	1	GATA3-44401	non_sig
t47d	ESR1-74144	0.0289642	0.00210534	1	1	1	ESR1-74144	non_sig
t47d	FOXA1-68838	0.0337661	0.00183873	1	1	1	FOXA1-68838	non_sig
t47d	PR-88449	0.051367	0.000910548	1	1	1	PR-88449	non_sig
t47d	T-74830	0.0612208	0.00168145	1	1	1	T-74830	non_sig
t47d	T-74832	0.0638164	0.00242544	1	1	1	T-74832	non_sig
t47d	FOXA1-46368	0.0644995	-0.00209401	1	1	1	FOXA1-46368	non_sig
t47d	POLR2A-88432	0.0794146	0.00131044	1	1	1	POLR2A-88432	non_sig
t47d	ESR1-59378	0.0836953	0.0019008	1	1	1	ESR1-59378	non_sig
t47d	PR-33566	0.0858359	0.00242278	1	1	1	PR-33566	non_sig
t47d	FOXA1-68840	0.0894934	0.00155205	1	1	1	FOXA1-68840	non_sig
t47d	PR-53979	0.0943693	0.00212991	1	1	1	PR-53979	non_sig
t47d	EP300-53974	0.108331	0.00197197	1	1	1	EP300-53974	non_sig
t47d	PR-53984	0.116442	0.00102162	1	1	1	PR-53984	non_sig
t47d	FOXA1-2736	0.120428	0.00143494	1	1	1	FOXA1-2736	non_sig
t47d	PR-54068	0.122561	0.00112647	1	1	1	PR-54068	non_sig
t47d	ESR1-82124	0.129021	0.00219573	1	1	1	ESR1-82124	non_sig
t47d	FOXA1-68842	0.133745	0.0013824	1	1	1	FOXA1-68842	non_sig
t47d	PR-53983	0.134347	0.000944509	1	1	1	PR-53983	non_sig
t47d	PR-53982	0.146909	0.002252	1	1	1	PR-53982	non_sig
t47d	EP300-46370	0.163218	-0.00155494	1	1	1	EP300-46370	non_sig
t47d	PR-53980	0.169656	0.00170017	1	1	1	PR-53980	non_sig
t47d	FOXA1-74138	0.17808	0.00115837	1	1	1	FOXA1-74138	non_sig
t47d	PR-53981	0.181713	0.00177765	1	1	1	PR-53981	non_sig
t47d	ESR1-46375	0.185793	-0.00140346	1	1	1	ESR1-46375	non_sig
t47d	PR-82472	0.188252	0.000992465	1	1	1	PR-82472	non_sig
t47d	GATA3-83258	0.197164	0.00102101	1	1	1	GATA3-83258	non_sig
t47d	PR-82473	0.205881	0.00138105	1	1	1	PR-82473	non_sig
t47d	GATA3-86316	0.208453	0.000904903	1	1	1	GATA3-86316	non_sig
t47d	ESR1-53955	0.212155	0.00231821	1	1	1	ESR1-53955	non_sig
t47d	PR-33567	0.222595	0.00196433	1	1	1	PR-33567	non_sig
t47d	FOXA1-83268	0.227699	0.00184749	1	1	1	FOXA1-83268	non_sig
t47d	GATA3-83266	0.238892	0.000911297	1	1	1	GATA3-83266	non_sig
t47d	EP300-53975	0.239245	0.00141742	1	1	1	EP300-53975	non_sig
t47d	PR-54069	0.242726	0.00158091	1	1	1	PR-54069	non_sig
t47d	FOXA1-74142	0.249152	0.000961033	1	1	1	FOXA1-74142	non_sig
t47d	ESR1-53959	0.264073	0.00162705	1	1	1	ESR1-53959	non_sig
t47d	HIF1A-49446	0.278918	0.000995688	1	1	1	HIF1A-49446	non_sig
t47d	ESR1-46369	0.281843	0.000499089	1	1	1	ESR1-46369	non_sig
t47d	ESR1-53961	0.2938	0.00166408	1	1	1	ESR1-53961	non_sig
t47d	ESR1-53962	0.299826	0.00164882	1	1	1	ESR1-53962	non_sig
t47d	ESR1-53963	0.324153	0.00161701	1	1	1	ESR1-53963	non_sig
t47d	ESR1-74141	0.337987	0.000812499	1	1	1	ESR1-74141	non_sig
t47d	EP300-53971	0.344308	0.00137356	1	1	1	EP300-53971	non_sig
t47d	FOXA1-6570	0.347444	0.00146145	1	1	1	FOXA1-6570	non_sig
t47d	ESR1-53958	0.348383	0.00156856	1	1	1	ESR1-53958	non_sig
t47d	ESR1-53960	0.364941	0.00151184	1	1	1	ESR1-53960	non_sig
t47d	ESR1-71952	0.427796	0.000735286	1	1	1	ESR1-71952	non_sig
t47d	POLR2A-84350	0.434134	-0.00096971	1	1	1	POLR2A-84350	non_sig
t47d	EP300-53972	0.434729	0.00124363	1	1	1	EP300-53972	non_sig
t47d	EP300-53970	0.443731	0.00124538	1	1	1	EP300-53970	non_sig
t47d	POLR2A-84349	0.466193	-0.00089162	1	1	1	POLR2A-84349	non_sig
t47d	CHD8-53400	0.485014	0.0010544	1	1	1	CHD8-53400	non_sig
t47d	POLR2A-84351	0.503905	0.000404164	1	1	1	POLR2A-84351	non_sig
t47d	ESR1-53957	0.522947	0.00103385	1	1	1	ESR1-53957	non_sig
t47d	CHD8-53398	0.537049	0.00102332	1	1	1	CHD8-53398	non_sig
t47d	ESR1-53956	0.541225	0.000924207	1	1	1	ESR1-53956	non_sig
t47d	EP300-53973	0.550161	0.000881477	1	1	1	EP300-53973	non_sig
t47d	CHD8-53399	0.562657	0.000963994	1	1	1	CHD8-53399	non_sig
t47d	ESR1-68974	0.57729	0.000565371	1	1	1	ESR1-68974	non_sig
t47d	PR-86444	0.678237	0.000537745	1	1	1	PR-86444	non_sig
t47d	NRF1-49449	0.830713	0.000177084	1	1	1	NRF1-49449	non_sig
t47d	EGLN2-49448	0.907049	9.03211e-05	1	1	1	EGLN2-49448	non_sig
t47d	HIF1A-49447	0.918514	7.65652e-05	1	1	1	HIF1A-49447	non_sig

## Sheet: GeneExp
cell_line	gene_name	p_val	avg_log2FC	pct.1	pct.2	p_val_adj	sig	label
mcf7	ASPM	1.81023e-150	-3.07303	0.263	1	4.22653e-146	sig	ASPM
mcf7	TOP2A	8.44827e-149	-3.19714	0.253	1	1.9725e-144	sig	TOP2A
mcf7	CENPF	6.63817e-144	-3.08464	0.464	0.996	1.54988e-139	sig	CENPF
mcf7	TPX2	1.441e-132	-2.2911	0.181	0.996	3.36446e-128	sig	TPX2
mcf7	KIF14	1.78651e-123	-2.15284	0.02	0.922	4.17114e-119	sig	KIF14
mcf7	SMC4	3.68255e-119	-2.18648	0.513	0.996	8.59802e-115	sig	SMC4
mcf7	ANLN	6.87481e-119	-2.33236	0.234	0.978	1.60513e-114	sig	ANLN
mcf7	KIF20B	4.38872e-117	-2.11264	0.247	0.996	1.02468e-112	sig	KIF20B
mcf7	CENPE	2.13864e-116	-2.22507	0.046	0.926	4.99329e-112	sig	CENPE
mcf7	GAS2L3	3.5316e-113	-2.29739	0.148	0.948	8.24559e-109	sig	GAS2L3
mcf7	KIF18A	2.77818e-112	-2.11178	0.118	0.943	6.48648e-108	sig
mcf7	CIT	2.97392e-111	-2.21296	0.066	0.909	6.94352e-107	sig
mcf7	KIF11	1.79046e-108	-1.9572	0.128	0.939	4.18037e-104	sig
mcf7	HMMR	1.35281e-106	-1.96889	0.105	0.926	3.15855e-102	sig
mcf7	KPNA2	2.13961e-106	-2.20899	0.441	0.97	4.99557e-102	sig
mcf7	CEP55	1.34708e-105	-1.70815	0.056	0.896	3.14515e-101	sig
mcf7	PRR11	2.48521e-105	-1.71271	0.062	0.9	5.80248e-101	sig
mcf7	KIF18B	4.19352e-105	-1.91888	0.007	0.848	9.79102e-101	sig
mcf7	ECT2	2.95336e-104	-1.99435	0.605	0.987	6.89551e-100	sig
mcf7	NUF2	2.09562e-103	-1.73579	0.066	0.896	4.89284e-99	sig
mcf7	FAM83D	4.60596e-103	-1.71538	0.056	0.883	1.0754e-98	sig
mcf7	CCNB1	1.27132e-102	-1.91921	0.151	0.939	2.96828e-98	sig
mcf7	KNL1	1.92158e-102	-1.85331	0.089	0.913	4.48651e-98	sig
mcf7	MKI67	4.17618e-101	-1.95223	0.115	0.904	9.75054e-97	sig
mcf7	NUSAP1	1.52126e-100	-1.85653	0.174	0.939	3.55183e-96	sig
mcf7	ARL6IP1	3.41343e-100	-1.98872	0.605	1	7.96967e-96	sig
mcf7	DLGAP5	1.4499e-99	-1.75837	0.069	0.878	3.38522e-95	sig
mcf7	CDK1	6.53781e-95	-1.77859	0.188	0.922	1.52645e-90	sig
mcf7	DIAPH3	9.60521e-94	-2.19837	0.247	0.943	2.24262e-89	sig
mcf7	RACGAP1	1.14899e-90	-1.54586	0.145	0.9	2.68267e-86	sig
mcf7	AURKA	2.35321e-90	-1.60208	0.132	0.883	5.49427e-86	sig
mcf7	G2E3	7.28483e-90	-1.77815	0.316	0.943	1.70086e-85	sig
mcf7	DEPDC1B	1.56233e-89	-1.60466	0.049	0.817	3.64774e-85	sig
mcf7	PARPBP	2.21619e-88	-1.67069	0.112	0.874	5.17436e-84	sig
mcf7	MIS18BP1	2.88018e-88	-1.77008	0.263	0.935	6.72465e-84	sig
mcf7	ARHGAP11B	8.81604e-88	-1.68817	0.069	0.843	2.05837e-83	sig
mcf7	PRC1	3.136e-87	-1.52385	0.095	0.857	7.32194e-83	sig
mcf7	CKAP5	6.83182e-85	-1.62809	0.539	0.983	1.59509e-80	sig
mcf7	CDCA2	1.34756e-83	-1.3111	0.059	0.826	3.14629e-79	sig
mcf7	KIF4A	3.27975e-83	-1.3444	0.036	0.783	7.65756e-79	sig
mcf7	PIF1	3.7275e-80	-1.24991	0	0.683	8.70298e-76	sig
mcf7	LINC01572	3.93394e-80	-1.90001	0.178	0.896	9.18496e-76	sig
mcf7	GTSE1	3.52647e-79	-1.21651	0.007	0.7	8.23361e-75	sig
mcf7	PTTG1	1.40599e-78	-1.44071	0.188	0.891	3.28271e-74	sig
mcf7	BUB1B	9.79052e-78	-1.34066	0.089	0.813	2.28589e-73	sig
mcf7	PLK1	9.81525e-77	-1.27448	0.059	0.783	2.29166e-72	sig
mcf7	CDKN3	2.71781e-76	-1.38464	0.181	0.87	6.34555e-72	sig
mcf7	TUBA1B	1.95504e-75	-1.49338	0.757	0.983	4.56462e-71	sig
mcf7	ARHGAP11A	7.27963e-75	-1.34916	0.082	0.787	1.69965e-70	sig
mcf7	NCAPG	1.36781e-74	-1.32024	0.059	0.77	3.19357e-70	sig
mcf7	UBE2C	1.02167e-72	-1.37516	0.135	0.809	2.38541e-68	sig
mcf7	TACC3	1.2575e-72	-1.18339	0.062	0.757	2.936e-68	sig
mcf7	DEPDC1	2.00796e-72	-1.09838	0.053	0.752	4.68818e-68	sig
mcf7	NDC80	1.01349e-71	-1.19476	0.039	0.726	2.36629e-67	sig
mcf7	RAD21	1.2877e-70	-1.44768	0.461	0.939	3.00652e-66	sig
mcf7	CKAP2	5.63887e-70	-1.31146	0.171	0.83	1.31656e-65	sig
mcf7	NEK2	1.33461e-69	-1.21933	0.056	0.735	3.11605e-65	sig
mcf7	TUBA1C	2.76275e-69	-1.44737	0.431	0.926	6.45048e-65	sig
mcf7	KIF2C	3.16575e-69	-0.968663	0.02	0.674	7.39139e-65	sig
mcf7	KIF15	1.73579e-67	-1.18117	0.039	0.709	4.05272e-63	sig
mcf7	TUBB4B	7.42451e-67	-1.40244	0.434	0.943	1.73347e-62	sig
mcf7	SMC2	2.89967e-66	-1.27348	0.28	0.9	6.77015e-62	sig
mcf7	CIP2A	7.4861e-66	-1.16874	0.076	0.748	1.74785e-61	sig
mcf7	DBF4	7.17078e-65	-1.2	0.148	0.813	1.67423e-60	sig
mcf7	CEP128	1.07281e-64	-1.50788	0.26	0.891	2.50479e-60	sig
mcf7	LMNB1	2.19944e-64	-1.20921	0.125	0.813	5.13525e-60	sig
mcf7	TTK	7.4249e-64	-1.08106	0.076	0.726	1.73357e-59	sig
mcf7	CDCA8	9.60185e-64	-1.06969	0.046	0.683	2.24184e-59	sig
mcf7	UBE2S	2.82628e-63	-1.30959	0.188	0.809	6.5988e-59	sig
mcf7	BIRC5	1.29726e-62	-1.09201	0.079	0.717	3.02885e-58	sig
mcf7	CDC25C	1.45246e-62	-1.01951	0.02	0.635	3.39121e-58	sig
mcf7	KIF23	2.28192e-62	-1.27159	0.122	0.761	5.32782e-58	sig
mcf7	CCDC18	2.2588e-60	-1.29149	0.135	0.778	5.27386e-56	sig
mcf7	INCENP	3.13733e-60	-1.06304	0.053	0.678	7.32503e-56	sig
mcf7	IQGAP3	8.69285e-60	-0.959203	0.02	0.609	2.02961e-55	sig
mcf7	SCLT1	1.48193e-59	-1.51	0.362	0.883	3.46002e-55	sig
mcf7	AC073529.1	1.53355e-59	-1.33728	0.125	0.752	3.58053e-55	sig
mcf7	TROAP	3.69963e-59	-0.94558	0.036	0.639	8.63789e-55	sig
mcf7	CCNA2	5.31486e-59	-1.0488	0.059	0.67	1.24091e-54	sig
mcf7	CKS2	5.48281e-59	-1.23088	0.227	0.835	1.28013e-54	sig
mcf7	HP1BP3	6.0744e-59	-1.12154	0.349	0.917	1.41825e-54	sig
mcf7	SGO2	6.36824e-59	-1.0482	0.086	0.722	1.48686e-54	sig
mcf7	LMO7	6.99806e-59	-1.2176	0.211	0.843	1.63391e-54	sig
mcf7	KNSTRN	2.58051e-58	-1.03828	0.062	0.678	6.02496e-54	sig
mcf7	NEURL1B	6.21016e-58	-0.919837	0.007	0.561	1.44995e-53	sig
mcf7	BUB1	1.21918e-57	-1.0373	0.059	0.661	2.84655e-53	sig
mcf7	CALM2	4.99459e-56	-1.20709	0.75	0.978	1.16614e-51	sig
mcf7	TMPO	7.75919e-56	-1.22773	0.464	0.943	1.81161e-51	sig
mcf7	KIFC1	5.36057e-55	-0.861869	0.02	0.591	1.25159e-50	sig
mcf7	GPSM2	1.10292e-54	-1.18324	0.214	0.783	2.5751e-50	sig
mcf7	BORA	2.63579e-54	-1.01125	0.053	0.63	6.15405e-50	sig
mcf7	H2AFX	3.54086e-54	-1.02624	0.099	0.717	8.26721e-50	sig
mcf7	KIF20A	6.41234e-54	-0.874719	0.036	0.604	1.49715e-49	sig
mcf7	RGS3	1.01898e-53	-1.1881	0.24	0.83	2.37911e-49	sig
mcf7	HMGB2	1.09612e-53	-1.12942	0.188	0.791	2.55923e-49	sig
mcf7	GEN1	7.5339e-53	-1.12275	0.161	0.757	1.75902e-48	sig
mcf7	DBF4B	1.21423e-52	-0.984447	0.059	0.648	2.83498e-48	sig
mcf7	SGO1	3.29033e-52	-0.902008	0.043	0.613	7.68227e-48	sig
mcf7	RTKN2	8.3302e-52	-1.13467	0.151	0.761	1.94493e-47	sig
mcf7	NEIL3	8.75187e-52	-0.85675	0.013	0.535	2.04339e-47	sig
mcf7	NUCKS1	1.11685e-50	-1.02785	0.914	0.987	2.60762e-46	sig
mcf7	HYLS1	1.16015e-50	-1.02907	0.161	0.757	2.70871e-46	sig
mcf7	STMN1	6.43472e-50	-1.16888	0.359	0.87	1.50238e-45	sig
mcf7	POLQ	1.76207e-49	-1.02244	0.092	0.67	4.11409e-45	sig
mcf7	CCNB2	2.32141e-49	-0.959864	0.099	0.661	5.42004e-45	sig
mcf7	CCNF	3.60726e-49	-0.971031	0.062	0.617	8.42222e-45	sig
mcf7	H2AFZ	1.95124e-48	-1.15323	0.638	0.948	4.55576e-44	sig
mcf7	STIL	5.85276e-47	-0.988785	0.109	0.683	1.3665e-42	sig
mcf7	CNTRL	6.54889e-47	-1.02434	0.122	0.67	1.52903e-42	sig
mcf7	NDE1	4.25422e-46	-1.06039	0.201	0.743	9.93275e-42	sig
mcf7	SAPCD2	7.3487e-46	-0.950771	0.164	0.709	1.71578e-41	sig
mcf7	CEP70	8.69784e-46	-1.10045	0.339	0.848	2.03077e-41	sig
mcf7	FOXM1	1.07038e-45	-0.819756	0.036	0.548	2.49911e-41	sig
mcf7	LCORL	2.72709e-45	-1.12904	0.391	0.857	6.36722e-41	sig
mcf7	HMGB1	7.5863e-45	-1.03695	0.799	0.978	1.77125e-40	sig
mcf7	CENPI	9.55765e-45	-0.818612	0.03	0.543	2.23152e-40	sig
mcf7	PGR	1.74654e-44	1.05163	1	0.974	4.07783e-40	sig	PGR
mcf7	SPDL1	2.18495e-44	-0.788687	0.076	0.613	5.10142e-40	sig
mcf7	AURKB	4.30519e-44	-0.768565	0.033	0.53	1.00518e-39	sig
mcf7	TUBB	2.24688e-43	-1.11305	0.632	0.935	5.24602e-39	sig
mcf7	ESPL1	2.26619e-43	-0.701705	0.013	0.47	5.29109e-39	sig
mcf7	HSP90AA1	2.67961e-43	-0.949592	1	1	6.25635e-39	sig
mcf7	RRM2	6.23001e-43	-0.880055	0.125	0.648	1.45458e-38	sig
mcf7	NMU	1.12924e-41	-0.795582	0.082	0.6	2.63655e-37	sig
mcf7	CKAP2L	1.44156e-40	-0.667782	0.026	0.483	3.36576e-36	sig
mcf7	WEE1	2.02535e-40	-0.772232	0.086	0.591	4.72879e-36	sig
mcf7	MELK	9.42325e-40	-0.877399	0.092	0.587	2.20014e-35	sig
mcf7	EXPH5	9.53028e-40	-0.983833	0.464	0.887	2.22513e-35	sig
mcf7	KMT5A	1.32281e-39	-0.86756	0.188	0.7	3.08849e-35	sig
mcf7	PRLR	2.31147e-39	0.656804	1	1	5.39681e-35	sig	PRLR
mcf7	TICRR	1.34121e-38	-0.762453	0.023	0.47	3.13145e-34	sig
mcf7	SPAG5	1.92909e-38	-0.690288	0.033	0.496	4.50405e-34	sig
mcf7	APOLD1	9.53831e-38	-0.668612	0.007	0.4	2.22701e-33	sig
mcf7	PBK	8.16496e-37	-0.763536	0.069	0.535	1.90635e-32	sig
mcf7	EZH2	1.47695e-36	-0.912872	0.211	0.704	3.44839e-32	sig
mcf7	HJURP	2.3285e-36	-0.61352	0.023	0.439	5.43657e-32	sig
mcf7	HMGN2	3.27415e-36	-0.996414	0.516	0.891	7.64449e-32	sig
mcf7	BRIP1	3.27957e-36	-0.878572	0.296	0.804	7.65713e-32	sig
mcf7	CDC20	4.18665e-36	-0.732285	0.069	0.53	9.775e-32	sig
mcf7	H2AFV	4.5249e-36	-0.888772	0.658	0.935	1.05647e-31	sig
mcf7	CA8	5.28028e-36	-1.11188	0.201	0.657	1.23284e-31	sig
mcf7	LBR	7.9645e-36	-0.893755	0.273	0.761	1.85955e-31	sig
mcf7	CKS1B	2.09742e-35	-0.882245	0.342	0.804	4.89706e-31	sig
mcf7	SYNE2	2.28175e-35	-0.940402	0.651	0.939	5.32742e-31	sig
mcf7	ABCC12	3.29875e-35	0.941877	0.5	0.048	7.70193e-31	sig	ABCC12
mcf7	BRCA2	4.51835e-35	-0.783161	0.132	0.613	1.05494e-30	sig
mcf7	SOGA1	1.46501e-34	-0.882869	0.401	0.839	3.42052e-30	sig
mcf7	ZDHHC20	2.5434e-34	-0.904423	0.428	0.839	5.93834e-30	sig
mcf7	SHCBP1	9.86245e-34	-0.691137	0.059	0.5	2.30268e-29	sig
mcf7	ZNF331	1.30534e-33	-0.630706	0.03	0.439	3.04771e-29	sig
mcf7	JPT1	1.93235e-33	-0.901882	0.747	0.957	4.51164e-29	sig
mcf7	TRPS1	3.66405e-33	0.680528	1	1	8.55483e-29	sig	TRPS1
mcf7	WDR62	4.70113e-33	-0.565105	0.02	0.4	1.09762e-28	sig
mcf7	MIR924HG	9.90527e-33	-0.946862	0.155	0.661	2.31268e-28	sig
mcf7	FMN1	1.98036e-32	0.984037	0.987	0.965	4.62374e-28	sig	FMN1
mcf7	CENPL	2.74894e-32	-0.628057	0.046	0.457	6.41823e-28	sig
mcf7	ABCC11	3.54212e-32	1.11726	0.905	0.626	8.27013e-28	sig	ABCC11
mcf7	NSD2	6.17683e-32	-0.912583	0.51	0.891	1.44217e-27	sig
mcf7	SRGAP2	7.35306e-32	-0.86155	0.266	0.713	1.71679e-27	sig
mcf7	HNRNPA2B1	8.23489e-32	-0.677034	0.954	0.996	1.92268e-27	sig
mcf7	NNT	9.14164e-32	-0.914173	0.329	0.774	2.13439e-27	sig
mcf7	ERBB4	1.24031e-31	1.06012	1	0.978	2.89587e-27	sig	ERBB4
mcf7	CENPN	1.54334e-31	-0.608888	0.109	0.557	3.6034e-27	sig
mcf7	PHF19	2.58251e-31	-0.639742	0.079	0.509	6.02966e-27	sig
mcf7	AFF3	3.03283e-31	0.818804	0.993	0.961	7.08104e-27	sig	AFF3
mcf7	UACA	7.33377e-31	-0.80024	0.263	0.696	1.71229e-26	sig
mcf7	ASXL1	1.36856e-30	-0.896286	0.543	0.883	3.19531e-26	sig
mcf7	SPC25	1.61061e-30	-0.596209	0.053	0.448	3.76045e-26	sig
mcf7	NCAPD3	2.08711e-30	-0.810045	0.299	0.757	4.87298e-26	sig
mcf7	DEK	2.3076e-30	-0.804077	0.526	0.887	5.38778e-26	sig
mcf7	SKA2	3.17399e-30	-0.843154	0.47	0.852	7.41064e-26	sig
mcf7	FBXO5	3.94876e-30	-0.5894	0.039	0.43	9.21957e-26	sig
mcf7	ANP32E	5.85117e-30	-0.712035	0.207	0.648	1.36613e-25	sig
mcf7	C21orf58	9.47603e-30	-0.757918	0.102	0.517	2.21246e-25	sig
mcf7	USP13	1.14279e-29	-0.869796	0.457	0.835	2.6682e-25	sig
mcf7	CDC27	5.48265e-29	-0.805164	0.487	0.857	1.28009e-24	sig
mcf7	AP001347.1	7.31317e-29	-0.770169	0.283	0.748	1.70748e-24	sig
mcf7	RSRC1	1.3086e-28	-0.84749	0.704	0.939	3.05532e-24	sig
mcf7	FANCD2	1.45238e-28	-0.636268	0.109	0.526	3.39102e-24	sig
mcf7	CDC25B	3.03974e-28	-0.591708	0.056	0.43	7.09719e-24	sig
mcf7	CNIH4	4.39953e-28	-0.770646	0.336	0.774	1.0272e-23	sig
mcf7	CENPA	6.92844e-28	-0.564805	0.049	0.417	1.61765e-23	sig
mcf7	DLEU2	1.27213e-27	-0.867463	0.612	0.913	2.97018e-23	sig
mcf7	NEMP1	2.20075e-27	-0.666141	0.135	0.57	5.13832e-23	sig
mcf7	VRK1	2.4869e-27	-0.699678	0.194	0.652	5.80642e-23	sig
mcf7	OIP5	2.9174e-27	-0.673253	0.099	0.5	6.81154e-23	sig
mcf7	DYNLL1	1.10587e-26	-0.905902	0.664	0.891	2.58198e-22	sig
mcf7	GGH	1.15366e-26	-0.661525	0.161	0.591	2.69356e-22	sig
mcf7	NCAPD2	1.93148e-26	-0.557987	0.066	0.439	4.50963e-22	sig
mcf7	KIAA0586	2.45757e-26	-0.859539	0.424	0.787	5.73792e-22	sig
mcf7	FANCM	3.42261e-26	-0.788049	0.276	0.687	7.99111e-22	sig
mcf7	AC091057.6	4.1039e-26	-0.44399	0.013	0.317	9.58178e-22	sig
mcf7	SPATA5	4.55474e-26	-0.82034	0.359	0.787	1.06344e-21	sig
mcf7	NEAT1	4.89018e-26	1.14538	0.984	0.887	1.14176e-21	sig	NEAT1
mcf7	FAM111A	6.11212e-26	-0.806764	0.414	0.796	1.42706e-21	sig
mcf7	GRIK4	7.14338e-26	0.942391	0.878	0.513	1.66784e-21	sig	GRIK4
mcf7	KIF5B	7.38599e-26	-0.704775	0.477	0.826	1.72448e-21	sig
mcf7	UBE2T	8.45131e-26	-0.631311	0.132	0.522	1.97321e-21	sig
mcf7	LIN9	1.10965e-25	-0.655339	0.174	0.63	2.59081e-21	sig
mcf7	CEP192	2.62106e-25	-0.747508	0.372	0.761	6.11965e-21	sig
mcf7	IGFBP5	2.95139e-25	1.14689	0.921	0.774	6.89092e-21	sig
mcf7	RNFT2	3.15282e-25	-0.660012	0.141	0.535	7.36121e-21	sig
mcf7	CENPK	3.75183e-25	-0.614623	0.188	0.639	8.75978e-21	sig
mcf7	NCAPG2	4.88142e-25	-0.545146	0.069	0.435	1.13971e-20	sig
mcf7	CBX5	5.37625e-25	-0.71119	0.549	0.883	1.25525e-20	sig
mcf7	ARHGEF39	8.16884e-25	-0.461891	0.016	0.313	1.90726e-20	sig
mcf7	TRIM59	1.31274e-24	-0.668551	0.224	0.635	3.06498e-20	sig
mcf7	DHTKD1	1.60361e-24	-0.70039	0.322	0.726	3.74411e-20	sig
mcf7	ZMYM1	2.26275e-24	-0.669977	0.191	0.587	5.28307e-20	sig
mcf7	NUP98	2.64557e-24	-0.676271	0.421	0.796	6.17688e-20	sig
mcf7	FANCI	2.65712e-24	-0.604071	0.151	0.557	6.20384e-20	sig
mcf7	AC010173.1	3.52075e-24	-0.544034	0.046	0.383	8.22024e-20	sig
mcf7	VAV3	3.80593e-24	0.91343	0.944	0.817	8.8861e-20	sig
mcf7	EPS8	4.08032e-24	-0.79879	0.592	0.883	9.52673e-20	sig
mcf7	WDPCP	4.22603e-24	-0.720208	0.467	0.843	9.86693e-20	sig
mcf7	BRD8	6.05619e-24	-0.614312	0.155	0.53	1.414e-19	sig
mcf7	SFPQ	6.93078e-24	-0.695087	0.638	0.891	1.6182e-19	sig
mcf7	LURAP1L	7.07198e-24	0.706024	0.99	0.952	1.65117e-19	sig
mcf7	KIF22	7.18759e-24	-0.602278	0.138	0.517	1.67816e-19	sig
mcf7	SKA3	7.41705e-24	-0.434347	0.026	0.339	1.73173e-19	sig
mcf7	TPR	1.02694e-23	-0.644705	0.76	0.961	2.3977e-19	sig
mcf7	NCAPH	1.03532e-23	-0.482608	0.033	0.348	2.41727e-19	sig
mcf7	SLC40A1	1.05372e-23	0.843073	0.898	0.7	2.46023e-19	sig
mcf7	PLEKHA5	1.11657e-23	-0.891239	0.5	0.83	2.60696e-19	sig
mcf7	PTMA	1.45035e-23	-0.677471	0.957	1	3.38628e-19	sig
mcf7	FAM155A	1.59011e-23	1.01245	0.947	0.813	3.71259e-19	sig
mcf7	ZNF695	2.01996e-23	-0.553116	0.066	0.413	4.71619e-19	sig
mcf7	CENPP	2.03414e-23	-0.783528	0.309	0.743	4.74931e-19	sig
mcf7	PTGES3	4.26689e-23	-0.619045	0.75	0.961	9.96233e-19	sig
mcf7	CDCA3	4.54497e-23	-0.402437	0.013	0.287	1.06116e-18	sig
mcf7	ESRP1	4.672e-23	-0.731549	0.533	0.839	1.09082e-18	sig
mcf7	DCLRE1C	4.71718e-23	-0.635018	0.227	0.6	1.10137e-18	sig
mcf7	DOCK1	5.37463e-23	0.818018	0.934	0.791	1.25487e-18	sig
mcf7	PHACTR1	7.40831e-23	0.833374	0.997	0.961	1.72969e-18	sig
mcf7	MPHOSPH9	8.88867e-23	-0.722984	0.276	0.661	2.07533e-18	sig
mcf7	STAG1	1.13757e-22	-0.62773	0.842	0.978	2.65601e-18	sig
mcf7	MAD2L1	1.31558e-22	-0.442577	0.049	0.37	3.07162e-18	sig
mcf7	LINC00992	1.62779e-22	0.784963	0.938	0.783	3.80057e-18	sig
mcf7	STK17B	1.9702e-22	-0.456885	0.026	0.313	4.60003e-18	sig
mcf7	ARHGAP32	2.33929e-22	0.799455	0.954	0.874	5.46176e-18	sig
mcf7	ZNF726	2.35002e-22	-0.559538	0.102	0.457	5.48683e-18	sig
mcf7	SNHG31	2.38614e-22	-0.774754	0.164	0.535	5.57116e-18	sig
mcf7	DDIAS	2.94764e-22	-0.532347	0.079	0.413	6.88215e-18	sig
mcf7	CEP295	3.98725e-22	-0.709538	0.395	0.77	9.30943e-18	sig
mcf7	ATF7IP	4.00065e-22	-0.685891	0.349	0.73	9.34073e-18	sig
mcf7	ARHGAP19	6.19933e-22	-0.543006	0.105	0.465	1.44742e-17	sig
mcf7	C1orf112	6.23083e-22	-0.571918	0.148	0.535	1.45477e-17	sig
mcf7	RNF26	8.09676e-22	-0.536833	0.105	0.452	1.89043e-17	sig
mcf7	KBTBD2	9.16144e-22	-0.668401	0.273	0.643	2.13901e-17	sig
mcf7	CCDC34	1.26998e-21	-0.553623	0.138	0.504	2.96516e-17	sig
mcf7	PPP2R5C	1.56177e-21	-0.674718	0.618	0.874	3.64643e-17	sig
mcf7	PILRB	2.1521e-21	-0.694949	0.345	0.67	5.02472e-17	sig
mcf7	FBXO34	4.09409e-21	-0.689402	0.507	0.813	9.55888e-17	sig
mcf7	SS18	4.30031e-21	-0.683588	0.438	0.748	1.00404e-16	sig
mcf7	MXD3	4.87337e-21	-0.461147	0.026	0.304	1.13783e-16	sig
mcf7	ATAD2	5.06217e-21	-0.612614	0.444	0.861	1.18192e-16	sig
mcf7	ODF2	5.09655e-21	-0.581713	0.234	0.613	1.18994e-16	sig
mcf7	SPTBN1	5.59178e-21	-0.618898	0.22	0.578	1.30557e-16	sig
mcf7	TK1	6.3207e-21	-0.51054	0.112	0.478	1.47576e-16	sig
mcf7	CSE1L	7.33691e-21	-0.620365	0.533	0.87	1.71302e-16	sig
mcf7	H1FX	8.6114e-21	-0.602207	0.266	0.63	2.01059e-16	sig
mcf7	CENPU	1.13904e-20	-0.48683	0.086	0.413	2.65943e-16	sig
mcf7	DDX39A	1.14629e-20	-0.54607	0.181	0.535	2.67635e-16	sig
mcf7	RANGAP1	1.23319e-20	-0.541414	0.158	0.509	2.87925e-16	sig
mcf7	CCDC14	1.26633e-20	-0.62525	0.411	0.757	2.95663e-16	sig
mcf7	IMMP1L	2.23281e-20	-0.66887	0.599	0.861	5.21318e-16	sig
mcf7	OAS3	2.2811e-20	-0.725659	0.622	0.852	5.32592e-16	sig
mcf7	NCAM2	2.62707e-20	0.709118	1	0.996	6.13369e-16	sig
mcf7	DTYMK	3.56432e-20	-0.499191	0.122	0.474	8.32197e-16	sig
mcf7	CALM3	3.82544e-20	-0.614623	0.214	0.57	8.93164e-16	sig
mcf7	RABEP1	3.8747e-20	0.677875	0.97	0.861	9.04665e-16	sig
mcf7	PCBD2	4.21264e-20	-0.664504	0.398	0.743	9.83567e-16	sig
mcf7	CEP152	4.86858e-20	-0.547811	0.135	0.474	1.13672e-15	sig
mcf7	EBP	5.09855e-20	-0.598607	0.339	0.73	1.19041e-15	sig
mcf7	SUN2	5.48162e-20	-0.498236	0.089	0.417	1.27985e-15	sig
mcf7	FAM214A	1.01887e-19	0.792343	0.763	0.517	2.37885e-15	sig
mcf7	PLP2	1.05905e-19	-0.606796	0.355	0.717	2.47266e-15	sig
mcf7	PLK4	1.06788e-19	-0.438172	0.049	0.335	2.49329e-15	sig
mcf7	REXO5	1.13563e-19	-0.498793	0.086	0.4	2.65147e-15	sig
mcf7	UBALD2	1.20163e-19	-0.438283	0.043	0.326	2.80556e-15	sig
mcf7	TP53I3	1.29682e-19	-0.747427	0.507	0.804	3.02781e-15	sig
mcf7	FBXL5	1.66001e-19	-0.611614	0.28	0.648	3.87579e-15	sig
mcf7	AC090159.1	2.00201e-19	-0.344914	0.01	0.239	4.67428e-15	sig
mcf7	CCDC150	2.28143e-19	-0.433753	0.043	0.33	5.32668e-15	sig
mcf7	LMNA	2.33574e-19	-0.63825	0.589	0.865	5.45349e-15	sig
mcf7	PRIM2	2.76067e-19	-0.560657	0.283	0.696	6.44562e-15	sig
mcf7	MYEF2	2.81281e-19	-0.69854	0.411	0.726	6.56736e-15	sig
mcf7	GINS1	3.36551e-19	-0.501427	0.125	0.474	7.85778e-15	sig
mcf7	RHEB	4.43715e-19	-0.608208	0.316	0.648	1.03599e-14	sig
mcf7	RAN	1.21962e-18	-0.624396	0.842	0.939	2.84758e-14	sig
mcf7	RFWD3	1.3434e-18	-0.597883	0.204	0.565	3.13657e-14	sig
mcf7	CDK5RAP2	2.40032e-18	-0.601045	0.592	0.878	5.60426e-14	sig
mcf7	XPO1	2.40125e-18	-0.518725	0.747	0.948	5.60645e-14	sig
mcf7	BUB3	2.84789e-18	-0.595499	0.319	0.648	6.64925e-14	sig
mcf7	ZWINT	3.16216e-18	-0.411208	0.076	0.374	7.38302e-14	sig
mcf7	KATNAL2	3.42184e-18	-0.571496	0.181	0.504	7.9893e-14	sig
mcf7	TBCD	6.36942e-18	-0.586862	0.27	0.622	1.48713e-13	sig
mcf7	CDCA5	7.08339e-18	-0.4159	0.043	0.317	1.65383e-13	sig
mcf7	E2F7	7.0858e-18	-0.415775	0.049	0.335	1.65439e-13	sig
mcf7	TOPBP1	9.98847e-18	-0.587333	0.388	0.735	2.33211e-13	sig
mcf7	POC5	1.08337e-17	-0.564709	0.201	0.535	2.52946e-13	sig
mcf7	KIF24	1.13209e-17	-0.370016	0.033	0.287	2.64321e-13	sig
mcf7	MDFIC	1.20601e-17	-0.515332	0.118	0.422	2.81579e-13	sig
mcf7	GOT1	1.70578e-17	-0.554441	0.263	0.583	3.98265e-13	sig
mcf7	RRM1	1.89859e-17	-0.525758	0.207	0.539	4.43282e-13	sig
mcf7	ZNF165	2.33573e-17	-0.335546	0.013	0.235	5.45347e-13	sig
mcf7	SNHG14	2.39303e-17	0.709131	0.737	0.474	5.58725e-13	sig
mcf7	EGF	2.85972e-17	-0.554853	0.128	0.435	6.67686e-13	sig
mcf7	POC1A	3.01096e-17	-0.374957	0.046	0.304	7.02998e-13	sig
mcf7	MDM2	5.16493e-17	-0.59453	0.569	0.857	1.20591e-12	sig
mcf7	EEF1AKMT2	5.52862e-17	-0.543793	0.286	0.604	1.29082e-12	sig
mcf7	PLCH1	5.71349e-17	-0.616925	0.405	0.765	1.33399e-12	sig
mcf7	CEP97	5.82967e-17	-0.465082	0.109	0.396	1.36111e-12	sig
mcf7	PPP1CC	6.25471e-17	-0.529195	0.421	0.765	1.46035e-12	sig
mcf7	DCAF7	8.23531e-17	-0.536677	0.454	0.778	1.92278e-12	sig
mcf7	MDC1	1.03196e-16	-0.443897	0.112	0.417	2.40943e-12	sig
mcf7	CHEK1	1.07863e-16	-0.506523	0.207	0.574	2.51839e-12	sig
mcf7	TMEM60	1.12542e-16	-0.457032	0.164	0.496	2.62763e-12	sig
mcf7	KANTR	1.25668e-16	-0.585375	0.362	0.691	2.93411e-12	sig
mcf7	ESCO2	1.27921e-16	-0.379501	0.039	0.287	2.98671e-12	sig
mcf7	RANBP3L	2.17049e-16	0.561871	0.418	0.104	5.06767e-12	sig
mcf7	NUP107	2.28054e-16	-0.508263	0.345	0.717	5.32462e-12	sig
mcf7	TDP1	2.59662e-16	-0.496274	0.188	0.509	6.06259e-12	sig
mcf7	METTL4	2.78055e-16	-0.457364	0.089	0.37	6.49204e-12	sig
mcf7	BRCA1	2.85287e-16	-0.469368	0.145	0.461	6.66088e-12	sig
mcf7	IKBIP	2.95649e-16	-0.424464	0.069	0.326	6.90282e-12	sig
mcf7	UBB	3.32635e-16	-0.515977	0.678	0.926	7.76637e-12	sig
mcf7	POU2F1	3.3931e-16	-0.607182	0.487	0.787	7.92221e-12	sig
mcf7	ACTB	5.38032e-16	-0.49768	1	1	1.2562e-11	sig
mcf7	FYB2	6.38285e-16	0.864164	0.487	0.209	1.49027e-11	sig
mcf7	ALPK1	7.10629e-16	-0.608638	0.201	0.5	1.65918e-11	sig
mcf7	HELLPAR	7.22252e-16	-0.454324	0.148	0.452	1.68631e-11	sig
mcf7	OSBPL3	8.54255e-16	-0.592734	0.375	0.683	1.99451e-11	sig
mcf7	HMG20B	8.74604e-16	-0.495068	0.207	0.513	2.04202e-11	sig
mcf7	KDM4B	9.76426e-16	0.625043	0.888	0.743	2.27976e-11	sig
mcf7	CENPW	1.28883e-15	-0.3891	0.072	0.33	3.00915e-11	sig
mcf7	HINT1	1.47327e-15	-0.54472	0.651	0.87	3.43979e-11	sig
mcf7	ATF7IP2	1.58208e-15	-0.612138	0.345	0.661	3.69385e-11	sig
mcf7	PCLAF	1.65433e-15	-0.524067	0.289	0.622	3.86254e-11	sig
mcf7	FANCB	1.72038e-15	-0.419664	0.076	0.352	4.01675e-11	sig
mcf7	CACYBP	1.88803e-15	-0.510795	0.395	0.748	4.40817e-11	sig
mcf7	CEP44	2.13629e-15	-0.431838	0.112	0.387	4.98782e-11	sig
mcf7	KNTC1	2.41273e-15	-0.49031	0.247	0.604	5.63324e-11	sig
mcf7	PSRC1	2.88043e-15	-0.274769	0.01	0.196	6.72523e-11	sig
mcf7	BRWD1	2.88921e-15	0.642447	0.967	0.935	6.74573e-11	sig
mcf7	NSUN7	3.65506e-15	-0.495788	0.194	0.487	8.53384e-11	sig
mcf7	BLM	4.01104e-15	-0.326985	0.033	0.252	9.36498e-11	sig
mcf7	AP2B1	4.19552e-15	-0.589278	0.674	0.878	9.79571e-11	sig
mcf7	DSCAM-AS1	5.39718e-15	0.706667	0.845	0.687	1.26013e-10	sig
mcf7	TRIP13	5.58788e-15	-0.411102	0.079	0.339	1.30466e-10	sig
mcf7	FAM193A	6.03991e-15	-0.530471	0.441	0.752	1.4102e-10	sig
mcf7	IFITM10	6.0672e-15	0.499763	0.434	0.157	1.41657e-10	sig
mcf7	ZGRF1	6.2104e-15	-0.379646	0.049	0.278	1.45e-10	sig
mcf7	TENT4A	6.33634e-15	-0.499492	0.227	0.53	1.47941e-10	sig
mcf7	ZDHHC12	6.95271e-15	-0.477988	0.194	0.491	1.62332e-10	sig
mcf7	CDK19	8.54669e-15	-0.561583	0.23	0.535	1.99548e-10	sig
mcf7	ARHGEF38	9.72779e-15	0.646003	0.895	0.752	2.27124e-10	sig
mcf7	SNRPB	1.06305e-14	-0.532414	0.556	0.809	2.48202e-10	sig
mcf7	PHTF2	1.33711e-14	-0.524078	0.497	0.787	3.12189e-10	sig
mcf7	FANCA	1.4507e-14	-0.432652	0.188	0.509	3.3871e-10	sig
mcf7	MYBL1	1.45935e-14	-0.558969	0.697	0.93	3.4073e-10	sig
mcf7	WDR34	1.54531e-14	-0.473822	0.299	0.604	3.60799e-10	sig
mcf7	TBC1D31	1.75561e-14	-0.464002	0.174	0.465	4.099e-10	sig
mcf7	PBX1	1.86452e-14	0.650976	0.977	0.943	4.35327e-10	sig
mcf7	GSE1	2.15485e-14	0.481132	0.99	0.974	5.03115e-10	sig
mcf7	HMGB3	2.26903e-14	-0.450225	0.217	0.53	5.29773e-10	sig
mcf7	FAM102B	2.35305e-14	-0.356341	0.046	0.265	5.49391e-10	sig
mcf7	TNRC6C	2.68664e-14	-0.4912	0.359	0.657	6.27276e-10	sig
mcf7	MTBP	2.74352e-14	-0.447761	0.197	0.496	6.40556e-10	sig
mcf7	RNF169	2.76852e-14	-0.48319	0.368	0.683	6.46394e-10	sig
mcf7	DEPTOR	2.87581e-14	0.624614	0.566	0.296	6.71444e-10	sig
mcf7	DNA2	2.98986e-14	-0.434059	0.151	0.448	6.98073e-10	sig
mcf7	CRYBG1	2.99247e-14	-0.466568	0.273	0.604	6.98682e-10	sig
mcf7	LYPD6B	3.54433e-14	-0.42859	0.076	0.309	8.2753e-10	sig
mcf7	SMC1A	3.89811e-14	-0.518781	0.451	0.726	9.10131e-10	sig
mcf7	CDCA4	4.08673e-14	-0.465577	0.191	0.491	9.5417e-10	sig
mcf7	PIMREG	4.64313e-14	-0.248867	0.01	0.183	1.08408e-09	sig
mcf7	ATAD5	4.98514e-14	-0.481181	0.263	0.57	1.16393e-09	sig
mcf7	CCDC85C	5.35682e-14	-0.418879	0.132	0.404	1.25071e-09	sig
mcf7	NEDD1	5.40733e-14	-0.436121	0.194	0.513	1.2625e-09	sig
mcf7	CWF19L2	5.46275e-14	-0.449232	0.352	0.687	1.27544e-09	sig
mcf7	HSP90B1	5.5918e-14	-0.468608	0.875	0.974	1.30557e-09	sig
mcf7	TMEM19	5.68213e-14	-0.389342	0.092	0.335	1.32666e-09	sig
mcf7	C12orf75	5.82107e-14	-0.418512	0.151	0.439	1.3591e-09	sig
mcf7	CCSAP	5.91602e-14	-0.338307	0.056	0.287	1.38127e-09	sig
mcf7	MRE11	6.26464e-14	-0.465585	0.336	0.657	1.46267e-09	sig
mcf7	WSB1	6.94095e-14	-0.517098	0.484	0.765	1.62057e-09	sig
mcf7	AC004158.1	6.94336e-14	-0.296944	0.023	0.222	1.62114e-09	sig
mcf7	ILF2	7.01921e-14	-0.480284	0.441	0.726	1.63885e-09	sig
mcf7	SPC24	7.81757e-14	-0.238939	0.013	0.191	1.82525e-09	sig
mcf7	TUBG1	8.32094e-14	-0.449232	0.191	0.457	1.94277e-09	sig
mcf7	ATL2	9.40197e-14	-0.472485	0.253	0.548	2.19517e-09	sig
mcf7	IFIT3	9.40918e-14	-0.591708	0.424	0.713	2.19686e-09	sig
mcf7	MYBL2	1.01407e-13	-0.338712	0.062	0.296	2.36765e-09	sig
mcf7	PBX3	1.06813e-13	-0.581971	0.793	0.926	2.49388e-09	sig
mcf7	SASS6	1.17698e-13	-0.363734	0.105	0.374	2.74801e-09	sig
mcf7	KTN1	1.43997e-13	-0.51262	0.855	0.957	3.36205e-09	sig
mcf7	PRC1-AS1	1.55036e-13	-0.265401	0.016	0.196	3.61979e-09	sig
mcf7	CCT5	1.59345e-13	-0.500953	0.533	0.787	3.72039e-09	sig
mcf7	TNFAIP8L1	1.76073e-13	-0.227199	0.007	0.165	4.11094e-09	sig
mcf7	RCCD1	1.85767e-13	-0.38946	0.089	0.335	4.3373e-09	sig
mcf7	RBM8A	1.86957e-13	-0.522398	0.438	0.717	4.36506e-09	sig
mcf7	SUGP2	2.19488e-13	-0.430384	0.286	0.583	5.12461e-09	sig
mcf7	HSPA8	2.20069e-13	-0.642565	0.928	0.97	5.13817e-09	sig
mcf7	CENPJ	2.73534e-13	-0.343728	0.066	0.3	6.38646e-09	sig
mcf7	CCDC77	2.89293e-13	-0.338103	0.049	0.27	6.75442e-09	sig
mcf7	PDZD2	3.40289e-13	-0.519026	0.401	0.691	7.94506e-09	sig
mcf7	TLNRD1	3.58427e-13	-0.324186	0.056	0.278	8.36855e-09	sig
mcf7	SEPTIN7	3.68947e-13	-0.47606	0.832	0.952	8.61418e-09	sig
mcf7	ANKRD28	3.80177e-13	-0.510555	0.424	0.726	8.87636e-09	sig
mcf7	USP53	4.17874e-13	0.71304	0.724	0.526	9.75653e-09	sig
mcf7	LSM5	4.19521e-13	-0.48126	0.368	0.665	9.79497e-09	sig
mcf7	MASTL	4.29863e-13	-0.422503	0.138	0.413	1.00364e-08	sig
mcf7	RPL39L	4.50304e-13	-0.410611	0.138	0.4	1.05137e-08	sig
mcf7	LMNB2	4.60497e-13	-0.363734	0.112	0.365	1.07517e-08	sig
mcf7	KCNMA1	4.89919e-13	0.783927	0.661	0.439	1.14386e-08	sig
mcf7	B4GALT1	5.46762e-13	0.666166	0.747	0.561	1.27658e-08	sig
mcf7	NUP37	5.56345e-13	-0.457667	0.303	0.565	1.29895e-08	sig
mcf7	NIPBL	5.69451e-13	-0.508325	0.875	0.97	1.32955e-08	sig
mcf7	ERI2	5.86563e-13	-0.394575	0.181	0.465	1.36951e-08	sig
mcf7	CHRNA5	6.38838e-13	-0.469206	0.227	0.478	1.49156e-08	sig
mcf7	C2orf69	6.78052e-13	-0.402437	0.112	0.361	1.58312e-08	sig
mcf7	GGCT	6.81369e-13	-0.543857	0.572	0.77	1.59086e-08	sig
mcf7	CSAD	7.62327e-13	0.629831	0.734	0.557	1.77988e-08	sig
mcf7	ELF5	7.9796e-13	0.606253	0.592	0.365	1.86308e-08	sig
mcf7	OAS2	8.03131e-13	-0.531528	0.556	0.813	1.87515e-08	sig
mcf7	REEP4	8.61248e-13	-0.330288	0.079	0.309	2.01084e-08	sig
mcf7	R3HDM1	9.07174e-13	-0.492563	0.52	0.787	2.11807e-08	sig
mcf7	AC011447.3	9.58509e-13	-0.402437	0.164	0.461	2.23793e-08	sig
mcf7	CEP350	9.97828e-13	-0.481047	0.773	0.917	2.32973e-08	sig
mcf7	MTFR2	1.01748e-12	-0.221865	0.007	0.157	2.3756e-08	sig
mcf7	NUP93	1.08127e-12	-0.394489	0.155	0.439	2.52455e-08	sig
mcf7	TAGLN2	1.20999e-12	-0.476584	0.431	0.704	2.82508e-08	sig
mcf7	XRCC2	1.31215e-12	-0.293414	0.036	0.235	3.0636e-08	sig
mcf7	BARD1	1.38958e-12	-0.435165	0.408	0.739	3.24439e-08	sig
mcf7	C5orf34	1.47002e-12	-0.357768	0.076	0.3	3.43219e-08	sig
mcf7	MAP3K20	1.4834e-12	-0.463992	0.194	0.487	3.46345e-08	sig
mcf7	ANKRD12	1.48996e-12	-0.428985	0.664	0.874	3.47875e-08	sig
mcf7	CBX3	1.49117e-12	-0.50471	0.668	0.835	3.48158e-08	sig
mcf7	RTTN	1.94001e-12	-0.42452	0.227	0.504	4.52954e-08	sig
mcf7	EPB41L2	1.95948e-12	-0.463032	0.161	0.439	4.57499e-08	sig
mcf7	EME1	2.31522e-12	-0.218437	0.013	0.183	5.40557e-08	sig
mcf7	MED13L	2.34174e-12	0.404593	1	1	5.4675e-08	sig
mcf7	G2E3-AS1	2.36403e-12	-0.386273	0.174	0.426	5.51953e-08	sig
mcf7	SAMHD1	3.05976e-12	-0.478121	0.497	0.765	7.14394e-08	sig
mcf7	ICK	3.0899e-12	-0.359877	0.115	0.365	7.21431e-08	sig
mcf7	PADI3	3.18595e-12	-0.410999	0.095	0.317	7.43855e-08	sig
mcf7	LGALS1	3.27974e-12	-0.501973	0.707	0.878	7.65753e-08	sig
mcf7	LSM3	3.41698e-12	-0.434526	0.503	0.783	7.97796e-08	sig
mcf7	PRPSAP1	3.48027e-12	-0.409991	0.204	0.483	8.12573e-08	sig
mcf7	CEP57L1	3.74081e-12	-0.398424	0.158	0.417	8.73404e-08	sig
mcf7	AC104073.4	4.26611e-12	-0.249916	0.016	0.178	9.96052e-08	sig
mcf7	TRAIP	4.4507e-12	-0.211805	0.01	0.161	1.03915e-07	sig
mcf7	RDM1	4.63261e-12	-0.245788	0.023	0.196	1.08162e-07	sig
mcf7	SLC24A3	5.06898e-12	0.460681	0.98	0.9	1.18351e-07	sig
mcf7	TBC1D12	5.21739e-12	-0.462618	0.408	0.687	1.21816e-07	sig
mcf7	PTGES	5.29194e-12	0.52731	0.355	0.135	1.23556e-07	sig
mcf7	DNAJC2	5.33413e-12	-0.398512	0.188	0.448	1.24541e-07	sig
mcf7	HMGCS2	5.75799e-12	0.379257	0.194	0.022	1.34437e-07	sig
mcf7	NUDT1	5.82497e-12	-0.372864	0.132	0.37	1.36001e-07	sig
mcf7	PGAP1	6.06889e-12	-0.4103	0.174	0.43	1.41697e-07	sig
mcf7	FAM126A	6.79716e-12	-0.43339	0.289	0.561	1.587e-07	sig
mcf7	COMMD4	6.85617e-12	-0.378392	0.158	0.426	1.60078e-07	sig
mcf7	PPP1CA	7.28971e-12	-0.458653	0.339	0.63	1.702e-07	sig
mcf7	TYMSOS	7.36594e-12	-0.238375	0.01	0.157	1.7198e-07	sig
mcf7	STARD13	7.71339e-12	0.619446	0.967	0.935	1.80092e-07	sig
mcf7	NDC1	7.77431e-12	-0.422999	0.273	0.557	1.81515e-07	sig
mcf7	SUV39H2	7.85962e-12	-0.347024	0.128	0.37	1.83506e-07	sig
mcf7	RUNX1	7.98362e-12	0.768871	0.803	0.674	1.86401e-07	sig
mcf7	KIF1BP	9.48471e-12	-0.413244	0.243	0.517	2.21449e-07	sig
mcf7	ACTL6A	1.13265e-11	-0.439035	0.447	0.713	2.64451e-07	sig
mcf7	AKIRIN2	1.14198e-11	-0.359369	0.099	0.335	2.66629e-07	sig
mcf7	NPEPPS	1.28428e-11	0.610965	0.914	0.835	2.99854e-07	sig
mcf7	RAD54B	1.34861e-11	-0.329142	0.049	0.252	3.14874e-07	sig
mcf7	PIGK	1.42944e-11	-0.40631	0.191	0.443	3.33745e-07	sig
mcf7	EFCAB11	1.47624e-11	-0.465785	0.243	0.5	3.44673e-07	sig
mcf7	GNB4	1.62759e-11	-0.478936	0.569	0.791	3.80009e-07	sig
mcf7	MAP2	1.63615e-11	-0.462047	0.214	0.5	3.82009e-07	sig
mcf7	SCG5	1.65667e-11	-0.194166	0.003	0.13	3.868e-07	sig
mcf7	UHRF1BP1L	1.66707e-11	-0.409211	0.309	0.587	3.89227e-07	sig
mcf7	XRCC4	1.7579e-11	-0.433265	0.326	0.626	4.10434e-07	sig
mcf7	TTF2	1.76104e-11	-0.409932	0.207	0.47	4.11167e-07	sig
mcf7	LRR1	1.76647e-11	-0.337538	0.112	0.343	4.12436e-07	sig
mcf7	Z94721.1	1.78027e-11	-0.36839	0.109	0.343	4.15657e-07	sig
mcf7	SHISA2	1.78755e-11	-0.298329	0.039	0.217	4.17358e-07	sig
mcf7	BANF1	1.94552e-11	-0.44123	0.395	0.665	4.54239e-07	sig
mcf7	RPA3	1.96383e-11	-0.469403	0.359	0.596	4.58516e-07	sig
mcf7	RFC3	2.17609e-11	-0.343372	0.118	0.374	5.08073e-07	sig
mcf7	NUDCD2	2.18296e-11	-0.362136	0.181	0.43	5.09678e-07	sig
mcf7	HACD2	2.20086e-11	-0.423499	0.5	0.757	5.13858e-07	sig
mcf7	KCTD9	2.48112e-11	-0.369833	0.148	0.4	5.79291e-07	sig
mcf7	CBX1	2.63707e-11	-0.458215	0.378	0.63	6.15703e-07	sig
mcf7	PPP2R5D	2.65365e-11	-0.315804	0.072	0.274	6.19575e-07	sig
mcf7	GMNN	2.66727e-11	-0.382809	0.174	0.435	6.22755e-07	sig
mcf7	TMEM97	2.77995e-11	-0.406269	0.194	0.448	6.49062e-07	sig
mcf7	PCNT	2.94442e-11	-0.445722	0.247	0.487	6.87463e-07	sig
mcf7	CGGBP1	3.10823e-11	-0.409071	0.316	0.6	7.25709e-07	sig
mcf7	H3F3B	3.133e-11	-0.441054	0.878	0.948	7.31494e-07	sig
mcf7	NIPSNAP2	3.28315e-11	-0.408603	0.355	0.648	7.6655e-07	sig
mcf7	SEMA6A	3.71453e-11	0.597563	0.533	0.278	8.67268e-07	sig
mcf7	SLC7A5	3.85843e-11	-0.533804	0.421	0.665	9.00865e-07	sig
mcf7	MZT1	4.12541e-11	-0.338307	0.122	0.357	9.63201e-07	sig
mcf7	CHORDC1	4.36598e-11	-0.405484	0.355	0.661	1.01937e-06	sig
mcf7	ELP4	4.37325e-11	-0.431919	0.688	0.874	1.02107e-06	sig
mcf7	HNRNPUL2	5.07693e-11	-0.38713	0.204	0.457	1.18536e-06	sig
mcf7	ALDH7A1	5.59082e-11	-0.432811	0.293	0.548	1.30535e-06	sig
mcf7	NET1	5.59193e-11	-0.38387	0.224	0.483	1.3056e-06	sig
mcf7	SSRP1	5.63546e-11	-0.39899	0.286	0.557	1.31577e-06	sig
mcf7	CHEK2	5.85132e-11	-0.406058	0.23	0.496	1.36617e-06	sig
mcf7	PRELID2	6.03205e-11	-0.402437	0.24	0.5	1.40836e-06	sig
mcf7	FGFR1OP	7.32951e-11	-0.409991	0.204	0.452	1.71129e-06	sig
mcf7	SRGAP2B	8.64125e-11	-0.352106	0.135	0.365	2.01756e-06	sig
mcf7	ARHGAP21	8.9819e-11	-0.429659	0.283	0.548	2.09709e-06	sig
mcf7	IMMP2L	9.84276e-11	0.670742	0.793	0.67	2.29809e-06	sig
mcf7	ACTN1	1.02595e-10	-0.421717	0.342	0.604	2.3954e-06	sig
mcf7	AC009879.4	1.03162e-10	0.372724	0.257	0.065	2.40864e-06	sig
mcf7	CLIC4	1.03335e-10	-0.398771	0.234	0.487	2.41267e-06	sig
mcf7	HMGN3	1.04511e-10	-0.379292	0.191	0.443	2.44012e-06	sig
mcf7	CENPO	1.09253e-10	-0.280974	0.049	0.243	2.55083e-06	sig
mcf7	ISCA2	1.09826e-10	-0.32932	0.132	0.348	2.56422e-06	sig
mcf7	SIAH2-AS1	1.12814e-10	0.539952	0.395	0.17	2.63397e-06	sig
mcf7	SMTN	1.14269e-10	-0.313078	0.086	0.296	2.66795e-06	sig
mcf7	CEP72	1.17199e-10	-0.303213	0.082	0.291	2.73637e-06	sig
mcf7	ZFAND4	1.19808e-10	-0.3944	0.168	0.4	2.79727e-06	sig
mcf7	SLC25A5	1.24981e-10	-0.449316	0.493	0.722	2.91806e-06	sig
mcf7	CABYR	1.29131e-10	-0.291049	0.059	0.248	3.01495e-06	sig
mcf7	ADGRV1	1.29491e-10	-0.396476	0.345	0.661	3.02336e-06	sig
mcf7	HDGF	1.4073e-10	-0.434727	0.414	0.657	3.28577e-06	sig
mcf7	SKA1	1.52793e-10	-0.213776	0.02	0.17	3.56742e-06	sig
mcf7	IFT74	1.67961e-10	-0.379836	0.243	0.478	3.92156e-06	sig
mcf7	IFT80	1.75261e-10	-0.424422	0.438	0.704	4.09199e-06	sig
mcf7	SPOCD1	1.78641e-10	0.321621	0.266	0.065	4.17091e-06	sig
mcf7	DNMT1	1.81375e-10	-0.352083	0.211	0.465	4.23475e-06	sig
mcf7	WDHD1	1.84801e-10	-0.376034	0.201	0.47	4.31474e-06	sig
mcf7	ZRANB3	1.90535e-10	-0.465926	0.391	0.635	4.44861e-06	sig
mcf7	CTSV	1.94141e-10	-0.247368	0.033	0.196	4.5328e-06	sig
mcf7	APAF1	2.08469e-10	-0.366814	0.174	0.426	4.86734e-06	sig
mcf7	TMED5	2.13869e-10	-0.342566	0.178	0.43	4.99341e-06	sig
mcf7	PCLO	2.1555e-10	-0.466862	0.664	0.852	5.03266e-06	sig
mcf7	SAP130	2.18109e-10	-0.349376	0.155	0.396	5.09241e-06	sig
mcf7	JARID2	2.20557e-10	-0.426461	0.444	0.713	5.14956e-06	sig
mcf7	CTNNAL1	2.22218e-10	-0.333359	0.184	0.474	5.18835e-06	sig
mcf7	CENPC	2.39242e-10	-0.359601	0.214	0.452	5.58582e-06	sig
mcf7	AL139383.1	2.46413e-10	0.51775	0.418	0.187	5.75324e-06	sig
mcf7	EHBP1	2.69928e-10	-0.3851	0.523	0.796	6.30228e-06	sig
mcf7	LIN54	2.77248e-10	-0.374501	0.168	0.4	6.47317e-06	sig
mcf7	PGP	2.8954e-10	-0.391816	0.263	0.517	6.76018e-06	sig
mcf7	PTBP3	3.20059e-10	-0.404477	0.635	0.857	7.47275e-06	sig
mcf7	HIST1H4C	3.25318e-10	-0.439561	0.286	0.526	7.59553e-06	sig
mcf7	FXR1	3.57597e-10	-0.420585	0.783	0.9	8.34918e-06	sig
mcf7	DHFR	3.58014e-10	-0.413578	0.227	0.457	8.3589e-06	sig
mcf7	SH3RF2	3.71674e-10	-0.405852	0.266	0.535	8.67785e-06	sig
mcf7	DARS2	4.01085e-10	-0.356766	0.145	0.361	9.36454e-06	sig
mcf7	CEP85	4.09478e-10	-0.314975	0.109	0.322	9.56049e-06	sig
mcf7	TXNDC12	4.10544e-10	-0.320956	0.118	0.343	9.58539e-06	sig
mcf7	QSER1	4.34161e-10	-0.441432	0.553	0.765	1.01368e-05	sig
mcf7	QKI	4.45361e-10	-0.391549	0.25	0.491	1.03983e-05	sig
mcf7	RPN1	5.04885e-10	-0.362058	0.405	0.67	1.1788e-05	sig
mcf7	HNRNPA3	5.19235e-10	-0.407025	0.609	0.809	1.21231e-05	sig
mcf7	MYO5C	5.39349e-10	-0.395638	0.595	0.826	1.25927e-05	sig
mcf7	CDKN2C	5.80266e-10	-0.167417	0.007	0.126	1.35481e-05	sig
mcf7	RORB	6.0115e-10	-0.187933	0	0.096	1.40356e-05	sig
mcf7	LRRCC1	6.05553e-10	-0.32215	0.132	0.361	1.41384e-05	sig
mcf7	CORO1C	6.11299e-10	-0.377284	0.247	0.504	1.42726e-05	sig
mcf7	STT3A	6.16153e-10	-0.414972	0.549	0.757	1.43859e-05	sig
mcf7	RGS6	6.23509e-10	0.572027	0.385	0.183	1.45577e-05	sig
mcf7	CEP164	6.62673e-10	-0.419391	0.303	0.535	1.54721e-05	sig
mcf7	PKD1L1	7.09943e-10	0.499382	0.457	0.248	1.65758e-05	sig
mcf7	LPAR1	7.14746e-10	-0.454152	0.253	0.491	1.66879e-05	sig
mcf7	AC092757.2	7.22913e-10	-0.184737	0.01	0.135	1.68786e-05	sig
mcf7	MZT2A	7.7145e-10	-0.360617	0.217	0.461	1.80118e-05	sig
mcf7	FIGN	7.7555e-10	-0.431584	0.214	0.439	1.81075e-05	sig
mcf7	FAM72D	7.81764e-10	-0.179262	0.01	0.135	1.82526e-05	sig
mcf7	OLMALINC	7.83923e-10	-0.402437	0.362	0.622	1.8303e-05	sig
mcf7	ORC6	7.93554e-10	-0.25495	0.046	0.217	1.85279e-05	sig
mcf7	TIMM10	8.0228e-10	-0.345854	0.184	0.409	1.87316e-05	sig
mcf7	BHLHE40	8.32876e-10	0.384977	0.418	0.183	1.9446e-05	sig
mcf7	ZNF492	9.98037e-10	-0.20913	0.02	0.165	2.33022e-05	sig
mcf7	EHMT1	1.00133e-09	0.468855	0.905	0.835	2.3379e-05	sig
mcf7	PSPC1	1.11629e-09	-0.408197	0.724	0.887	2.60631e-05	sig
mcf7	MYOF	1.17904e-09	0.469752	0.951	0.957	2.75282e-05	sig
mcf7	DZIP3	1.24363e-09	-0.405918	0.26	0.509	2.90362e-05	sig
mcf7	EXOSC6	1.26525e-09	-0.303187	0.161	0.4	2.9541e-05	sig
mcf7	PRKG1	1.27273e-09	-0.58777	0.247	0.483	2.97157e-05	sig
mcf7	NKAIN1	1.28924e-09	0.408085	0.316	0.122	3.01012e-05	sig
mcf7	MCM10	1.30584e-09	-0.227351	0.033	0.191	3.04888e-05	sig
mcf7	ARL4A	1.36927e-09	-0.231938	0.03	0.183	3.19698e-05	sig
mcf7	FRMD5	1.42165e-09	-0.258048	0.036	0.187	3.31927e-05	sig
mcf7	LAMTOR5-AS1	1.48987e-09	-0.353012	0.227	0.461	3.47854e-05	sig
mcf7	SPA17	1.4958e-09	-0.35829	0.188	0.4	3.49239e-05	sig
mcf7	SNRPC	1.61944e-09	-0.355462	0.322	0.587	3.78107e-05	sig
mcf7	OS9	1.61955e-09	-0.361299	0.431	0.687	3.78133e-05	sig
mcf7	PRRC2A	1.64239e-09	-0.32217	0.296	0.57	3.83465e-05	sig
mcf7	MED7	1.74011e-09	-0.293913	0.118	0.335	4.06281e-05	sig
mcf7	HNRNPL	1.79298e-09	-0.358716	0.266	0.504	4.18625e-05	sig
mcf7	MAN1A1	1.86182e-09	0.489152	0.424	0.2	4.34697e-05	sig
mcf7	DSG2	2.05034e-09	-0.348856	0.214	0.448	4.78714e-05	sig
mcf7	PXMP2	2.06414e-09	-0.336095	0.155	0.365	4.81936e-05	sig
mcf7	KIAA1324	2.10725e-09	0.491997	0.694	0.539	4.92e-05	sig
mcf7	HNRNPAB	2.11964e-09	-0.393703	0.447	0.674	4.94893e-05	sig
mcf7	DDX60	2.20182e-09	-0.419255	0.497	0.735	5.1408e-05	sig
mcf7	MT2A	2.25488e-09	-0.412633	0.289	0.522	5.26471e-05	sig
mcf7	UBE2E3	2.39398e-09	-0.375179	0.174	0.404	5.58945e-05	sig
mcf7	ANKRD36	2.45808e-09	-0.350407	0.184	0.396	5.73912e-05	sig
mcf7	DAZAP1	2.46354e-09	-0.336937	0.224	0.457	5.75188e-05	sig
mcf7	TMEM138	2.50601e-09	-0.302036	0.155	0.383	5.85103e-05	sig
mcf7	MTHFD2	2.5248e-09	-0.355012	0.24	0.496	5.8949e-05	sig
mcf7	COPRS	2.57763e-09	-0.341843	0.22	0.47	6.01824e-05	sig
mcf7	CEP83	2.60538e-09	-0.39236	0.306	0.548	6.08304e-05	sig
mcf7	IPO11	2.64841e-09	-0.343544	0.352	0.617	6.18351e-05	sig
mcf7	HNRNPH3	2.6576e-09	-0.376494	0.438	0.691	6.20497e-05	sig
mcf7	SFT2D2	2.70449e-09	-0.340416	0.253	0.509	6.31444e-05	sig
mcf7	KATNA1	2.75239e-09	-0.324435	0.112	0.309	6.42627e-05	sig
mcf7	PIP	2.75845e-09	0.847465	0.947	0.848	6.44042e-05	sig
mcf7	TMX2	2.82399e-09	-0.345854	0.447	0.704	6.59345e-05	sig
mcf7	TYMS	2.88831e-09	-0.25143	0.056	0.226	6.74362e-05	sig
mcf7	MAGED2	2.92075e-09	0.551046	0.724	0.604	6.81938e-05	sig
mcf7	PSMD14	3.06736e-09	-0.371005	0.362	0.626	7.16168e-05	sig
mcf7	CHPT1	3.17634e-09	-0.399378	0.385	0.622	7.41612e-05	sig
mcf7	USP16	3.24579e-09	-0.344243	0.329	0.57	7.57826e-05	sig
mcf7	PPIA	3.45243e-09	-0.306562	1	1	8.06073e-05	sig
mcf7	IFIT1	3.49557e-09	-0.414005	0.845	0.943	8.16145e-05	sig
mcf7	TENM2	3.52682e-09	-0.426569	0.253	0.491	8.23443e-05	sig
mcf7	ANAPC11	3.76064e-09	-0.374571	0.553	0.761	8.78035e-05	sig
mcf7	PLEKHG3	3.86197e-09	-0.269171	0.109	0.317	9.01694e-05	sig
mcf7	CTCF	4.35231e-09	-0.342936	0.382	0.661	0.000101618	sig
mcf7	TECR	4.38212e-09	-0.364056	0.296	0.535	0.000102314	sig
mcf7	SNX16	4.38994e-09	-0.33458	0.174	0.4	0.000102496	sig
mcf7	RBMX	4.41301e-09	-0.367176	0.431	0.678	0.000103035	sig
mcf7	LINC00173	4.45453e-09	0.316017	0.273	0.091	0.000104004	sig
mcf7	SPRTN	4.65707e-09	-0.295217	0.181	0.404	0.000108733	sig
mcf7	NFIB	4.6942e-09	0.530065	0.977	0.948	0.0001096	sig
mcf7	SEMA3C	4.78114e-09	-0.507816	0.928	0.983	0.00011163	sig
mcf7	MAML3	4.82454e-09	0.532255	0.668	0.47	0.000112643	sig
mcf7	HIVEP3	4.93214e-09	0.455675	0.645	0.452	0.000115156	sig
mcf7	PPM1B	5.20123e-09	-0.351588	0.326	0.604	0.000121438	sig
mcf7	TESMIN	5.35715e-09	-0.33584	0.257	0.491	0.000125079	sig
mcf7	SCML2	5.52263e-09	-0.305041	0.095	0.283	0.000128942	sig
mcf7	VDAC3	5.55178e-09	-0.366893	0.355	0.596	0.000129623	sig
mcf7	TNPO3	5.62105e-09	-0.338935	0.322	0.552	0.00013124	sig
mcf7	ANKRD36C	6.33337e-09	-0.367857	0.194	0.413	0.000147872	sig
mcf7	DTX3L	6.86995e-09	-0.378132	0.28	0.509	0.000160399	sig
mcf7	TRAF3IP2-AS1	7.06965e-09	-0.307375	0.112	0.313	0.000165062	sig
mcf7	SNX24	7.24336e-09	-0.400404	0.599	0.826	0.000169118	sig
mcf7	KLF6	7.31203e-09	-0.376308	0.211	0.435	0.000170721	sig
mcf7	ZWILCH	7.58034e-09	-0.317298	0.135	0.33	0.000176986	sig
mcf7	SMC3	7.71555e-09	-0.325033	0.257	0.5	0.000180143	sig
mcf7	RCOR1	7.92175e-09	-0.380101	0.645	0.835	0.000184957	sig
mcf7	CMC2	7.9766e-09	-0.390011	0.516	0.752	0.000186238	sig
mcf7	TPST1	7.98221e-09	-0.379768	0.319	0.557	0.000186369	sig
mcf7	CKLF	8.36121e-09	-0.343221	0.194	0.4	0.000195218	sig
mcf7	VKORC1	8.37619e-09	-0.35051	0.224	0.461	0.000195567	sig
mcf7	TCOF1	8.59408e-09	-0.261018	0.086	0.27	0.000200655	sig
mcf7	LRPAP1	9.05921e-09	-0.336295	0.299	0.548	0.000211515	sig
mcf7	PMF1	9.43172e-09	-0.312352	0.276	0.53	0.000220212	sig
mcf7	GABPB1	9.49858e-09	-0.327084	0.234	0.47	0.000221773	sig
mcf7	CARD8	9.92355e-09	-0.26958	0.109	0.309	0.000231695	sig
mcf7	YWHAQ	1.00083e-08	-0.410999	0.464	0.661	0.000233675	sig
mcf7	CHCHD2	1.11761e-08	-0.398853	0.911	0.952	0.000260939	sig
mcf7	NCEH1	1.11833e-08	-0.40569	0.316	0.548	0.000261107	sig
mcf7	GRHL2	1.14339e-08	0.38715	0.993	0.974	0.000266959	sig
mcf7	CEP78	1.1474e-08	-0.300558	0.141	0.343	0.000267895	sig
mcf7	SLF2	1.15067e-08	-0.386784	0.51	0.713	0.000268659	sig
mcf7	RTN4RL1	1.15284e-08	-0.405758	0.326	0.53	0.000269166	sig
mcf7	CLDN12	1.15964e-08	-0.278449	0.102	0.296	0.000270752	sig
mcf7	CAPRIN2	1.22279e-08	-0.256217	0.072	0.261	0.000285496	sig
mcf7	NFYB	1.24106e-08	-0.325313	0.178	0.383	0.000289764	sig
mcf7	ZNF90	1.25348e-08	-0.27342	0.102	0.296	0.000292663	sig
mcf7	TEDC1	1.32197e-08	-0.231954	0.062	0.226	0.000308653	sig
mcf7	RNF4	1.34203e-08	-0.333638	0.299	0.517	0.000313337	sig
mcf7	PPME1	1.36607e-08	-0.349745	0.368	0.617	0.000318951	sig
mcf7	HLTF	1.37278e-08	-0.383578	0.572	0.761	0.000320516	sig
mcf7	ARHGEF28	1.37773e-08	-0.360818	0.266	0.504	0.000321673	sig
mcf7	SBNO1	1.39929e-08	-0.420264	0.52	0.713	0.000326705	sig
mcf7	HSPH1	1.46328e-08	-0.377471	0.28	0.487	0.000341646	sig
mcf7	POLH	1.46973e-08	-0.327799	0.158	0.357	0.000343153	sig
mcf7	LINC02475	1.54023e-08	-0.179262	0.01	0.117	0.000359614	sig
mcf7	CNTROB	1.55041e-08	-0.229683	0.049	0.2	0.00036199	sig
mcf7	LDLR	1.65602e-08	-0.341343	0.263	0.5	0.000386647	sig
mcf7	TMEM245	1.68136e-08	-0.355776	0.559	0.77	0.000392563	sig
mcf7	DNAJA1	1.68262e-08	-0.345144	0.438	0.665	0.000392859	sig
mcf7	SEPHS1	1.69806e-08	-0.319109	0.234	0.465	0.000396463	sig
mcf7	ALOX12-AS1	1.72488e-08	-0.348998	0.336	0.57	0.000402724	sig
mcf7	NEDD4L	1.75137e-08	0.474866	0.822	0.709	0.000408911	sig
mcf7	DNMT3B	1.76716e-08	-0.194568	0.03	0.165	0.000412596	sig
mcf7	JPT2	1.78477e-08	-0.358583	0.444	0.67	0.000416709	sig
mcf7	HIST1H1B	1.80986e-08	-0.273704	0.072	0.239	0.000422565	sig
mcf7	ARHGAP15	1.81459e-08	0.651696	0.48	0.283	0.000423672	sig
mcf7	TUBD1	1.85275e-08	-0.344021	0.207	0.409	0.000432579	sig
mcf7	ESR1	1.95149e-08	0.548536	0.993	1	0.000455633	sig
mcf7	TPP2	2.00135e-08	-0.362909	0.27	0.478	0.000467274	sig
mcf7	TMEM106C	2.019e-08	-0.354142	0.388	0.635	0.000471396	sig
mcf7	PAG1	2.02856e-08	-0.284868	0.112	0.313	0.000473628	sig
mcf7	VANGL1	2.03657e-08	-0.276121	0.095	0.27	0.000475498	sig
mcf7	ZNF552	2.06604e-08	0.449561	0.674	0.522	0.000482378	sig
mcf7	AUTS2	2.09191e-08	0.358504	0.99	0.97	0.00048842	sig
mcf7	SUV39H1	2.20581e-08	-0.157151	0.01	0.117	0.000515013	sig
mcf7	FDFT1	2.27333e-08	-0.360101	0.609	0.826	0.000530778	sig
mcf7	PHF20	2.32113e-08	0.417846	0.908	0.857	0.000541938	sig
mcf7	GREM2	2.35788e-08	0.630106	0.257	0.087	0.000550518	sig
mcf7	SRSF3	2.39558e-08	-0.404733	0.605	0.765	0.00055932	sig
mcf7	TEAD1	2.41245e-08	-0.376597	0.408	0.661	0.000563259	sig
mcf7	PDCD4	2.43964e-08	0.56932	0.839	0.804	0.000569606	sig
mcf7	RAPH1	2.50268e-08	-0.31187	0.204	0.426	0.000584326	sig
mcf7	SPIN4	2.52861e-08	-0.164397	0.016	0.135	0.00059038	sig
mcf7	NAP1L4	2.65331e-08	-0.346835	0.464	0.704	0.000619494	sig
mcf7	TAX1BP1	2.701e-08	-0.346609	0.684	0.887	0.00063063	sig
mcf7	YPEL1	2.83502e-08	-0.192402	0.02	0.139	0.000661922	sig
mcf7	RNASEH2C	2.84589e-08	-0.308824	0.211	0.435	0.000664457	sig
mcf7	PARD6B	2.99605e-08	0.376549	0.98	0.957	0.000699518	sig
mcf7	HADH	3.03397e-08	-0.302326	0.148	0.352	0.000708371	sig
mcf7	TNK2	3.15302e-08	-0.397454	0.546	0.739	0.000736168	sig
mcf7	ANP32B	3.23999e-08	-0.359454	0.428	0.67	0.000756474	sig
mcf7	CCDC15	3.24215e-08	-0.266606	0.122	0.317	0.000756978	sig
mcf7	TUBGCP5	3.30792e-08	-0.289456	0.23	0.461	0.000772333	sig
mcf7	ZNF43	3.55155e-08	-0.331354	0.25	0.496	0.000829216	sig
mcf7	TPBG	3.57026e-08	0.442737	0.668	0.513	0.000833584	sig
mcf7	FTH1	3.59852e-08	-0.502997	0.974	0.991	0.000840182	sig
mcf7	FUS	3.64236e-08	-0.327863	0.734	0.887	0.000850419	sig
mcf7	ATXN1	3.79235e-08	0.45872	0.711	0.5	0.000885438	sig
mcf7	NEK10	3.80417e-08	0.586203	0.247	0.104	0.000888197	sig
mcf7	GPC6	3.82599e-08	0.492128	0.967	0.883	0.000893292	sig
mcf7	NUP50	3.95225e-08	-0.308003	0.174	0.37	0.00092277	sig
mcf7	BCL2L12	4.02694e-08	-0.252412	0.059	0.213	0.00094021	sig
mcf7	CYB5B	4.05313e-08	-0.333811	0.273	0.5	0.000946324	sig
mcf7	AC018816.1	4.06589e-08	0.494574	0.757	0.626	0.000949303	sig
mcf7	GASK1A	4.08684e-08	0.438325	0.457	0.257	0.000954195	sig
mcf7	APLP2	4.28355e-08	-0.346728	0.954	0.974	0.00100012	sig
mcf7	C17orf53	4.37402e-08	-0.187009	0.016	0.135	0.00102125	sig
mcf7	TCERG1	4.38842e-08	-0.336055	0.776	0.9	0.00102461	sig
mcf7	TUBB6	4.53609e-08	-0.288588	0.191	0.4	0.00105909	sig
mcf7	ZNF92	4.8097e-08	-0.277656	0.145	0.335	0.00112297	sig
mcf7	SLC9A7	4.85565e-08	-0.409515	0.536	0.722	0.0011337	sig
mcf7	TRAF2	4.89399e-08	-0.24804	0.099	0.274	0.00114265	sig
mcf7	HIST1H2BN	4.96396e-08	-0.245569	0.079	0.248	0.00115899	sig
mcf7	HNRNPA1	5.01315e-08	-0.397715	0.609	0.761	0.00117047	sig
mcf7	TMEM38B	5.04557e-08	-0.321655	0.243	0.478	0.00117804	sig
mcf7	KCTD3	5.11559e-08	0.523203	0.914	0.857	0.00119439	sig
mcf7	RBL1	5.14264e-08	-0.328626	0.201	0.448	0.0012007	sig
mcf7	ZNF682	5.16999e-08	-0.338139	0.234	0.435	0.00120709	sig
mcf7	AC123768.5	5.31973e-08	-0.132766	0.003	0.091	0.00124205	sig
mcf7	USP1	5.43704e-08	-0.301509	0.194	0.396	0.00126944	sig
mcf7	FHIT	5.81125e-08	0.534184	0.5	0.33	0.00135681	sig
mcf7	AC026401.3	5.97256e-08	-0.140343	0.01	0.113	0.00139447	sig
mcf7	TMEM258	6.21202e-08	-0.327313	0.391	0.626	0.00145038	sig
mcf7	HMGN1	6.35454e-08	-0.391452	0.75	0.887	0.00148366	sig
mcf7	ANKRD26	6.37082e-08	0.419131	0.664	0.491	0.00148746	sig
mcf7	MAPT	7.30093e-08	0.429037	0.484	0.27	0.00170462	sig
mcf7	BMP2K	7.3642e-08	-0.311122	0.201	0.4	0.00171939	sig
mcf7	TCP1	7.47088e-08	-0.357249	0.362	0.565	0.0017443	sig
mcf7	TNPO1	7.55084e-08	-0.358043	0.609	0.791	0.00176297	sig
mcf7	GPX4	7.70227e-08	-0.362977	0.539	0.757	0.00179833	sig
mcf7	RMST	7.75142e-08	0.483906	0.461	0.257	0.0018098	sig
mcf7	KRT15	7.85358e-08	0.323257	0.28	0.117	0.00183365	sig
mcf7	DDB2	8.04627e-08	-0.276541	0.148	0.352	0.00187864	sig
mcf7	ARHGAP35	8.07564e-08	0.513222	0.859	0.822	0.0018855	sig
mcf7	ANXA3	8.42624e-08	-0.239642	0.076	0.235	0.00196736	sig
mcf7	C4orf19	8.66469e-08	0.442059	0.977	0.926	0.00202303	sig
mcf7	ATF4	8.75178e-08	-0.305413	0.184	0.383	0.00204337	sig
mcf7	CCNH	8.96219e-08	-0.379436	0.497	0.73	0.00209249	sig
mcf7	EMP2	9.05336e-08	-0.337374	0.648	0.83	0.00211378	sig
mcf7	TCF7L1	9.39688e-08	0.52681	0.592	0.452	0.00219398	sig
mcf7	NR5A2	9.50925e-08	0.301466	0.27	0.096	0.00222022	sig
mcf7	FAM72B	9.85835e-08	-0.133734	0.007	0.1	0.00230173	sig
mcf7	MDH1	1.00949e-07	-0.332211	0.339	0.565	0.00235696	sig
mcf7	TMX1	1.01668e-07	-0.335323	0.293	0.504	0.00237373	sig
mcf7	RNF168	1.02522e-07	-0.340558	0.451	0.678	0.00239368	sig
mcf7	HRAS	1.02979e-07	-0.267833	0.125	0.313	0.00240435	sig
mcf7	CASP6	1.04664e-07	-0.204631	0.049	0.196	0.00244369	sig
mcf7	CDYL	1.08201e-07	-0.367412	0.487	0.696	0.00252628	sig
mcf7	CBFB	1.09814e-07	-0.317046	0.316	0.539	0.00256394	sig
mcf7	PALLD	1.11154e-07	0.52394	0.901	0.852	0.00259522	sig
mcf7	DTNA	1.11775e-07	0.54054	0.806	0.717	0.00260971	sig
mcf7	NFIA	1.11956e-07	0.421555	0.987	0.991	0.00261395	sig
mcf7	PDE7A	1.13729e-07	0.451606	0.829	0.726	0.00265534	sig
mcf7	AC010476.2	1.15104e-07	0.331246	0.309	0.139	0.00268745	sig
mcf7	HSPA4L	1.23317e-07	-0.288588	0.191	0.387	0.0028792	sig
mcf7	XRCC6	1.26058e-07	-0.359767	0.493	0.683	0.0029432	sig
mcf7	AC092718.4	1.27083e-07	-0.127052	0.003	0.087	0.00296714	sig
mcf7	SEC14L2	1.32901e-07	0.323123	0.253	0.096	0.00310297	sig
mcf7	ACAT2	1.33268e-07	-0.284684	0.194	0.391	0.00311153	sig
mcf7	ARPP19	1.3486e-07	-0.28696	0.322	0.552	0.0031487	sig
mcf7	ANKLE2	1.40184e-07	-0.320336	0.368	0.604	0.00327303	sig
mcf7	MGP	1.40312e-07	0.534602	0.993	0.957	0.00327601	sig
mcf7	UBTF	1.4052e-07	-0.31309	0.22	0.413	0.00328086	sig
mcf7	SLC25A24	1.46838e-07	-0.334571	0.368	0.583	0.00342837	sig
mcf7	RAP2B	1.47677e-07	-0.217406	0.062	0.213	0.00344797	sig
mcf7	MICAL3	1.477e-07	-0.313683	0.27	0.491	0.00344851	sig
mcf7	ASF1B	1.51243e-07	-0.188498	0.026	0.143	0.00353122	sig
mcf7	GSTCD	1.52983e-07	-0.332933	0.355	0.596	0.00357185	sig
mcf7	TGIF1	1.53498e-07	-0.244558	0.069	0.222	0.00358387	sig
mcf7	ZNF888	1.54424e-07	-0.178508	0.03	0.152	0.00360549	sig
mcf7	TNFRSF12A	1.57526e-07	-0.316781	0.25	0.461	0.00367791	sig
mcf7	HSPA1A	1.61942e-07	-0.311373	0.217	0.4	0.00378103	sig
mcf7	MORF4L2	1.67473e-07	-0.332757	0.48	0.678	0.00391015	sig
mcf7	NOL7	1.68568e-07	-0.338606	0.355	0.548	0.00393572	sig
mcf7	ZC3H7A	1.69159e-07	-0.309542	0.355	0.587	0.00394952	sig
mcf7	EIF3M	1.70259e-07	-0.356013	0.576	0.757	0.00397522	sig
mcf7	PSMD3	1.72733e-07	-0.30216	0.28	0.504	0.00403298	sig
mcf7	RAD51AP1	1.77133e-07	-0.199184	0.026	0.139	0.0041357	sig
mcf7	METTL7A	1.78292e-07	-0.303989	0.214	0.409	0.00416277	sig
mcf7	AP000662.1	1.794e-07	-0.230318	0.076	0.235	0.00418864	sig
mcf7	LIN52	1.79694e-07	-0.372536	0.52	0.713	0.00419549	sig
mcf7	ATP2B1	1.79953e-07	-0.361332	0.441	0.661	0.00420154	sig
mcf7	SLC3A2	1.92292e-07	-0.343198	0.451	0.665	0.00448965	sig
mcf7	SIRT1	1.92373e-07	-0.307801	0.197	0.4	0.00449153	sig
mcf7	COX20	1.92752e-07	-0.310044	0.257	0.465	0.00450038	sig
mcf7	PSIP1	1.95203e-07	-0.28567	0.178	0.383	0.00455759	sig
mcf7	EXO1	1.95529e-07	-0.189966	0.026	0.152	0.0045652	sig
mcf7	RUFY3	2.00738e-07	-0.354397	0.359	0.574	0.00468683	sig
mcf7	NUP35	2.02147e-07	-0.28729	0.171	0.361	0.00471973	sig
mcf7	EIF2AK2	2.10108e-07	-0.336889	0.757	0.887	0.0049056	sig
mcf7	ZNF724	2.11597e-07	-0.196689	0.036	0.165	0.00494036	sig
mcf7	SRP9	2.15965e-07	-0.325816	0.513	0.739	0.00504236	sig
mcf7	DROSHA	2.20133e-07	-0.343162	0.424	0.617	0.00513966	sig
mcf7	LAMA5	2.2055e-07	-0.305529	0.339	0.548	0.00514941	sig
mcf7	PAK6	2.2577e-07	-0.15157	0.01	0.104	0.00527129	sig
mcf7	SETBP1	2.25856e-07	0.448837	0.51	0.326	0.00527329	sig
mcf7	NHLRC2	2.30588e-07	-0.313855	0.257	0.461	0.00538377	sig
mcf7	GTF3C5	2.30789e-07	-0.261575	0.122	0.291	0.00538846	sig
mcf7	BTBD10	2.36295e-07	-0.277237	0.253	0.47	0.005517	sig
mcf7	JAK1	2.42717e-07	0.52272	0.872	0.83	0.00566697	sig
mcf7	TNPO2	2.437e-07	-0.292503	0.191	0.374	0.0056899	sig
mcf7	PSMD2	2.44856e-07	-0.359511	0.582	0.765	0.00571691	sig
mcf7	PNPLA7	2.63044e-07	0.315898	0.309	0.143	0.00614154	sig
mcf7	ZNF519	2.65115e-07	-0.253664	0.132	0.309	0.0061899	sig
mcf7	LURAP1L-AS1	2.7066e-07	0.466165	0.701	0.57	0.00631937	sig
mcf7	SYCP2	2.72223e-07	-0.311322	0.809	0.935	0.00635587	sig
mcf7	SPIDR	2.73539e-07	0.400031	0.862	0.783	0.00638659	sig
mcf7	KAT7	2.73806e-07	-0.311049	0.253	0.439	0.00639281	sig
mcf7	ZCCHC8	2.74173e-07	-0.324243	0.299	0.496	0.00640139	sig
mcf7	PLS3	2.81592e-07	-0.276907	0.188	0.387	0.00657461	sig
mcf7	THSD4	2.81828e-07	0.31324	1	1	0.00658012	sig
mcf7	KRT19	2.84752e-07	0.316418	1	1	0.00664839	sig
mcf7	DAZAP2	2.86273e-07	-0.318634	0.339	0.557	0.00668389	sig
mcf7	B2M	2.86862e-07	-0.305022	0.97	0.996	0.00669765	sig
mcf7	UHMK1	2.88237e-07	-0.330087	0.52	0.709	0.00672976	sig
mcf7	RBPJ	2.88608e-07	-0.318373	0.312	0.513	0.00673842	sig
mcf7	RBBP7	2.91405e-07	-0.333725	0.53	0.743	0.00680372	sig
mcf7	KIAA1328	2.97678e-07	-0.346942	0.342	0.565	0.00695018	sig
mcf7	AC011503.1	2.97955e-07	-0.178508	0.03	0.148	0.00695665	sig
mcf7	CEP135	2.99554e-07	-0.29309	0.25	0.483	0.00699399	sig
mcf7	SUZ12	3.02601e-07	-0.307541	0.697	0.874	0.00706512	sig
mcf7	LYPD6	3.15981e-07	-0.210451	0.026	0.139	0.00737751	sig
mcf7	HLA-B	3.17722e-07	-0.392394	0.836	0.926	0.00741818	sig
mcf7	SAE1	3.19628e-07	-0.304158	0.273	0.483	0.00746267	sig
mcf7	POLR2H	3.23123e-07	-0.312441	0.391	0.596	0.00754427	sig
mcf7	RPS18	3.49077e-07	0.265902	1	1	0.00815024	sig
mcf7	TENM3-AS1	3.50904e-07	0.234992	0.194	0.052	0.00819291	sig
mcf7	ARSB	3.54175e-07	-0.234651	0.099	0.265	0.00826927	sig
mcf7	LRBA	3.55073e-07	0.316606	0.99	0.957	0.00829025	sig
mcf7	PRDX4	3.64696e-07	-0.332048	0.382	0.578	0.00851492	sig
mcf7	CCDC85A	3.71794e-07	0.398077	0.378	0.17	0.00868065	sig
mcf7	FMR1	3.74892e-07	-0.294378	0.224	0.426	0.00875298	sig
mcf7	CLSTN2	3.79006e-07	-0.368616	0.405	0.657	0.00884902	sig
mcf7	EIF4E	3.95545e-07	-0.330438	0.421	0.626	0.00923519	sig
mcf7	ERP29	3.97704e-07	-0.337754	0.539	0.743	0.00928558	sig
mcf7	FBXL20	4.01185e-07	0.358697	0.592	0.4	0.00936686	sig
mcf7	ERH	4.08876e-07	-0.340694	0.52	0.7	0.00954644	sig
mcf7	UQCC2	4.12361e-07	-0.267952	0.214	0.422	0.00962781	sig
mcf7	ANO2	4.18648e-07	-0.163557	0.013	0.109	0.00977458	sig
mcf7	LSS	4.30383e-07	-0.332857	0.342	0.552	0.0100486	sig
mcf7	PSMB1	4.51622e-07	-0.348443	0.428	0.617	0.0105445	sig
mcf7	SIPA1L2	4.57876e-07	-0.391868	0.24	0.435	0.0106905	sig
mcf7	PIM2	4.63307e-07	-0.145967	0.01	0.1	0.0108173	sig
mcf7	TTC12	4.75208e-07	0.335547	0.382	0.209	0.0110952	sig
mcf7	WRNIP1	4.77258e-07	-0.274021	0.174	0.357	0.011143	sig
mcf7	NUP133	4.8961e-07	-0.327916	0.336	0.535	0.0114314	sig
mcf7	RECQL4	4.89888e-07	-0.195987	0.033	0.152	0.0114379	sig
mcf7	MCL1	4.95197e-07	-0.30221	0.355	0.565	0.0115619	sig
mcf7	PPP2CA	5.10907e-07	-0.280447	0.474	0.691	0.0119287	sig
mcf7	KRT8	5.11496e-07	0.349864	0.993	0.991	0.0119424	sig
mcf7	MSL2	5.17088e-07	-0.316195	0.424	0.661	0.012073	sig
mcf7	LAMP2	5.21196e-07	-0.341408	0.438	0.648	0.0121689	sig
mcf7	PSMB3	5.34188e-07	-0.277892	0.263	0.47	0.0124722	sig
mcf7	PI4K2B	5.55865e-07	-0.271193	0.168	0.365	0.0129783	sig
mcf7	ADD3	5.5815e-07	-0.274389	0.155	0.352	0.0130317	sig
mcf7	COIL	5.6543e-07	-0.2638	0.224	0.426	0.0132016	sig
mcf7	ARHGAP33	5.65792e-07	-0.134696	0.01	0.1	0.0132101	sig
mcf7	ALYREF	5.89173e-07	-0.28729	0.181	0.352	0.013756	sig
mcf7	PRDM15	5.99519e-07	-0.201473	0.062	0.2	0.0139976	sig
mcf7	G3BP1	6.01535e-07	-0.26181	0.711	0.891	0.0140446	sig
mcf7	WT1	6.03813e-07	-0.154219	0.016	0.122	0.0140978	sig
mcf7	LSM8	6.29221e-07	-0.282456	0.257	0.465	0.0146911	sig
mcf7	LAMP3	6.30355e-07	-0.384865	0.28	0.443	0.0147175	sig
mcf7	MIR4500HG	6.46286e-07	-0.308778	0.118	0.283	0.0150895	sig
mcf7	CEP120	6.66056e-07	-0.2911	0.188	0.383	0.0155511	sig
mcf7	ZNF678	7.13224e-07	-0.28724	0.28	0.513	0.0166524	sig
mcf7	KDM5B	7.23355e-07	-0.358043	0.684	0.843	0.0168889	sig
mcf7	TMBIM6	7.25631e-07	-0.291606	0.934	0.983	0.016942	sig
mcf7	ABHD10	7.32424e-07	-0.22556	0.109	0.27	0.0171006	sig
mcf7	FUBP1	7.37155e-07	-0.327753	0.562	0.717	0.0172111	sig
mcf7	KCNH1	7.50748e-07	0.44481	0.799	0.709	0.0175285	sig
mcf7	TENM1	7.55459e-07	-0.42891	0.049	0.157	0.0176385	sig
mcf7	ZNF701	7.59583e-07	-0.235701	0.105	0.265	0.0177347	sig
mcf7	DECR1	7.76027e-07	-0.302062	0.395	0.63	0.0181187	sig
mcf7	TPRKB	8.07226e-07	-0.22763	0.086	0.239	0.0188471	sig
mcf7	TCTN3	8.13391e-07	-0.290712	0.289	0.496	0.018991	sig
mcf7	CUX2	8.26271e-07	0.442793	0.355	0.191	0.0192918	sig
mcf7	TP53I11	8.51636e-07	-0.27622	0.224	0.409	0.019884	sig
mcf7	PTBP1	8.63822e-07	-0.275175	0.224	0.409	0.0201685	sig
mcf7	RSBN1	8.75197e-07	-0.220152	0.095	0.261	0.0204341	sig
mcf7	GLO1	9.0444e-07	-0.328013	0.48	0.683	0.0211169	sig
mcf7	ACTN4	9.24912e-07	-0.310807	0.359	0.565	0.0215948	sig
mcf7	MED21	9.25569e-07	-0.248632	0.155	0.33	0.0216102	sig
mcf7	EFEMP1	9.29873e-07	-0.34997	0.461	0.652	0.0217107	sig
mcf7	RHNO1	9.32736e-07	-0.204757	0.076	0.222	0.0217775	sig
mcf7	OPTN	9.60208e-07	-0.310807	0.342	0.557	0.0224189	sig
mcf7	CCL28	9.61874e-07	0.444173	0.434	0.235	0.0224578	sig
mcf7	PSMC3	9.80975e-07	-0.297194	0.253	0.435	0.0229038	sig
mcf7	CEP131	9.81559e-07	-0.166061	0.023	0.126	0.0229174	sig
mcf7	RGS12	1.01049e-06	-0.259403	0.24	0.443	0.0235928	sig
mcf7	ZFYVE1	1.01623e-06	-0.242908	0.178	0.361	0.023727	sig
mcf7	STXBP5L	1.04486e-06	0.474761	0.306	0.143	0.0243955	sig
mcf7	NRARP	1.04626e-06	-0.194252	0.049	0.178	0.0244281	sig
mcf7	SHMT1	1.06954e-06	-0.281829	0.257	0.448	0.0249717	sig
mcf7	ZADH2	1.08282e-06	-0.189544	0.076	0.226	0.0252816	sig
mcf7	RASSF1	1.09732e-06	-0.214198	0.076	0.213	0.0256203	sig
mcf7	JADE3	1.10173e-06	-0.340108	0.359	0.565	0.0257233	sig
mcf7	MIS18A	1.14652e-06	-0.233012	0.155	0.343	0.026769	sig
mcf7	NDUFA2	1.15014e-06	-0.307854	0.349	0.561	0.0268535	sig
mcf7	DCDC2	1.17384e-06	-0.269393	0.24	0.478	0.0274067	sig
mcf7	JADE1	1.19079e-06	-0.25306	0.171	0.357	0.0278026	sig
mcf7	LSM4	1.23866e-06	-0.250033	0.24	0.457	0.0289202	sig
mcf7	USP24	1.28484e-06	-0.348104	0.411	0.583	0.0299985	sig
mcf7	KRI1	1.28792e-06	-0.183057	0.049	0.174	0.0300703	sig
mcf7	CSRNP3	1.34526e-06	0.21372	0.191	0.057	0.0314092	sig
mcf7	CYCS	1.35338e-06	-0.29441	0.438	0.643	0.0315987	sig
mcf7	RPP30	1.38744e-06	-0.258805	0.24	0.452	0.032394	sig
mcf7	TMPO-AS1	1.38884e-06	-0.162267	0.03	0.139	0.0324265	sig
mcf7	DESI2	1.39013e-06	-0.26721	0.217	0.4	0.0324568	sig
mcf7	DNAJB11	1.39082e-06	-0.290411	0.467	0.67	0.0324729	sig
mcf7	ELOVL6	1.42313e-06	-0.334799	0.204	0.391	0.0332272	sig
mcf7	PSMA7	1.43769e-06	-0.289809	0.836	0.939	0.0335672	sig
mcf7	ZNF850	1.44931e-06	-0.182312	0.043	0.165	0.0338385	sig
mcf7	NUP155	1.45373e-06	-0.318438	0.322	0.509	0.0339417	sig
mcf7	RAD51	1.47122e-06	-0.171515	0.023	0.122	0.03435	sig
mcf7	RBM15	1.4829e-06	-0.277631	0.181	0.339	0.0346229	sig
mcf7	LINC02694	1.5206e-06	0.114016	0.066	0	0.035503	sig
mcf7	AL133215.2	1.52888e-06	-0.117623	0.01	0.096	0.0356962	sig
mcf7	RHOQ	1.5294e-06	-0.229904	0.125	0.291	0.0357085	sig
mcf7	MDGA2	1.56207e-06	0.35737	0.921	0.857	0.0364713	sig
mcf7	AMZ1	1.57911e-06	0.426704	0.859	0.804	0.0368692	sig
mcf7	SMC6	1.59519e-06	-0.304718	0.25	0.43	0.0372444	sig
mcf7	ZMAT2	1.62143e-06	-0.284901	0.273	0.47	0.037857	sig
mcf7	EMC9	1.62705e-06	-0.229289	0.102	0.248	0.0379884	sig
mcf7	HIST1H1E	1.63592e-06	-0.235788	0.069	0.213	0.0381954	sig
mcf7	PXMP4	1.64464e-06	-0.305992	0.322	0.53	0.0383991	sig
mcf7	CACNA1D	1.64509e-06	0.421835	0.622	0.448	0.0384096	sig
mcf7	XPR1	1.67515e-06	-0.328856	0.454	0.661	0.0391114	sig
mcf7	CLCN5	1.67842e-06	-0.256326	0.132	0.3	0.0391879	sig
mcf7	DDX10	1.68524e-06	-0.3045	0.72	0.896	0.0393469	sig
mcf7	AHCTF1	1.69012e-06	-0.30221	0.566	0.743	0.039461	sig
mcf7	SRPK1	1.72379e-06	-0.282021	0.418	0.665	0.0402469	sig
mcf7	PSMA4	1.77499e-06	-0.295522	0.53	0.73	0.0414424	sig
mcf7	ERCC6L	1.7996e-06	-0.16637	0.039	0.165	0.042017	sig
mcf7	MYADM	1.8025e-06	-0.177782	0.043	0.17	0.0420849	sig
mcf7	MMS22L	1.80462e-06	-0.281195	0.197	0.409	0.0421342	sig
mcf7	PPIG	1.83128e-06	-0.282818	0.362	0.583	0.0427568	sig
mcf7	XPOT	1.88279e-06	-0.310555	0.411	0.596	0.0439594	sig
mcf7	LSM14B	1.96347e-06	-0.220475	0.128	0.291	0.0458431	sig
mcf7	RPS12	1.97523e-06	0.260485	0.997	1	0.0461176	sig
mcf7	CDC42	1.97822e-06	-0.26649	0.49	0.726	0.0461875	sig
mcf7	ZNF736	1.99205e-06	-0.285329	0.523	0.748	0.0465105	sig
mcf7	LNPEP	1.99524e-06	0.374599	0.859	0.796	0.0465849	sig
mcf7	PAF1	2.03278e-06	-0.217223	0.092	0.23	0.0474613	sig
mcf7	AHNAK	2.03709e-06	-0.315776	0.806	0.917	0.0475619	sig
mcf7	SF3B3	2.04514e-06	-0.270933	0.48	0.691	0.0477499	sig
mcf7	PHACTR4	2.07554e-06	-0.337309	0.605	0.757	0.0484597	sig
mcf7	RAD18	2.0797e-06	-0.269171	0.263	0.47	0.0485569	sig
mcf7	RPGRIP1L	2.14803e-06	-0.25269	0.145	0.309	0.0501523	non_sig
mcf7	KIF21A	2.14832e-06	-0.310293	0.543	0.739	0.050159	non_sig
mcf7	SAMD4A	2.21627e-06	0.252175	0.931	0.796	0.0517455	non_sig
mcf7	FXYD5	2.2385e-06	-0.260841	0.155	0.309	0.0522644	non_sig
mcf7	CMSS1	2.26667e-06	-0.352762	0.569	0.743	0.0529223	non_sig
mcf7	ZNF66	2.27026e-06	-0.242442	0.164	0.343	0.0530061	non_sig
mcf7	AP005717.2	2.2957e-06	-0.0852473	0	0.057	0.0536	non_sig
mcf7	AAK1	2.31658e-06	-0.278541	0.253	0.443	0.0540874	non_sig
mcf7	RPL26	2.3359e-06	0.272368	1	1	0.0545386	non_sig
mcf7	TXNDC9	2.33762e-06	-0.253574	0.164	0.326	0.0545788	non_sig
mcf7	EIF1AX	2.34044e-06	-0.34314	0.599	0.748	0.0546446	non_sig
mcf7	EIF5	2.34266e-06	-0.281904	0.474	0.687	0.0546965	non_sig
mcf7	IL20RA	2.35768e-06	-0.221865	0.102	0.261	0.0550472	non_sig
mcf7	B4GALT4	2.42722e-06	-0.207934	0.086	0.235	0.0566707	non_sig
mcf7	FRYL	2.4617e-06	-0.308362	0.655	0.817	0.0574758	non_sig
mcf7	PDZK1	2.48266e-06	0.447003	0.444	0.274	0.057965	non_sig
mcf7	SAC3D1	2.51872e-06	-0.230957	0.122	0.291	0.0588071	non_sig
mcf7	EEF1A1	2.55403e-06	0.268255	1	1	0.0596314	non_sig
mcf7	ZNF98	2.56451e-06	-0.22556	0.102	0.252	0.0598761	non_sig
mcf7	SECISBP2	2.56524e-06	0.343717	0.447	0.278	0.0598932	non_sig
mcf7	SMARCE1	2.57496e-06	-0.276081	0.382	0.604	0.0601201	non_sig
mcf7	SEPTIN9	2.58213e-06	0.330534	0.859	0.757	0.0602877	non_sig
mcf7	GSKIP	2.63618e-06	-0.231451	0.102	0.257	0.0615494	non_sig
mcf7	AL445647.1	2.64611e-06	-0.234122	0.102	0.239	0.0617814	non_sig
mcf7	CLTA	2.65646e-06	-0.322947	0.431	0.609	0.0620231	non_sig
mcf7	PKN3	2.67286e-06	-0.158512	0.036	0.148	0.062406	non_sig
mcf7	NNT-AS1	2.72848e-06	-0.258893	0.158	0.322	0.0637045	non_sig
mcf7	COX17	2.7379e-06	-0.308429	0.319	0.496	0.0639245	non_sig
mcf7	EHF	2.82437e-06	0.437922	0.684	0.609	0.0659435	non_sig
mcf7	RUVBL2	2.84037e-06	-0.262094	0.151	0.309	0.066317	non_sig
mcf7	SATB1	2.85977e-06	0.467879	0.74	0.67	0.0667699	non_sig
mcf7	MLH1	2.88902e-06	-0.252589	0.329	0.557	0.0674528	non_sig
mcf7	KRT10	2.90105e-06	-0.316023	0.444	0.648	0.0677337	non_sig
mcf7	TMEM54	2.95467e-06	-0.243934	0.132	0.283	0.0689857	non_sig
mcf7	MAP3K13	2.96996e-06	0.400799	0.697	0.583	0.0693426	non_sig
mcf7	CBR3-AS1	2.9789e-06	0.41645	0.539	0.435	0.0695514	non_sig
mcf7	IDH2	2.98856e-06	-0.324746	0.47	0.639	0.0697768	non_sig
mcf7	MRPL51	3.01468e-06	-0.262648	0.214	0.387	0.0703868	non_sig
mcf7	CCM2	3.01995e-06	-0.27584	0.194	0.352	0.0705097	non_sig
mcf7	WDR53	3.02301e-06	-0.281829	0.253	0.435	0.0705811	non_sig
mcf7	CALM1	3.05388e-06	-0.331179	0.74	0.887	0.0713019	non_sig
mcf7	MDM4	3.06383e-06	-0.306144	0.609	0.765	0.0715342	non_sig
mcf7	UBE2I	3.14002e-06	-0.246412	0.339	0.557	0.0733132	non_sig
mcf7	SLC25A40	3.14989e-06	-0.250434	0.135	0.291	0.0735437	non_sig
mcf7	ARFGEF1	3.19868e-06	0.342356	0.951	0.935	0.0746829	non_sig
mcf7	TRMU	3.29073e-06	-0.221865	0.105	0.257	0.0768321	non_sig
mcf7	AC004943.2	3.30111e-06	-0.293208	0.217	0.387	0.0770743	non_sig
mcf7	ABCF1	3.31485e-06	-0.289696	0.345	0.53	0.077395	non_sig
mcf7	MED1	3.31866e-06	-0.283964	0.414	0.613	0.0774842	non_sig
mcf7	CDS1	3.32179e-06	-0.257871	0.303	0.526	0.0775572	non_sig
mcf7	TPGS2	3.32371e-06	-0.236629	0.138	0.296	0.077602	non_sig
mcf7	PPP2R5E	3.43054e-06	-0.281458	0.832	0.939	0.0800963	non_sig
mcf7	NFX1	3.44953e-06	0.341908	0.553	0.383	0.0805396	non_sig
mcf7	SNRNP25	3.48031e-06	-0.220727	0.109	0.252	0.0812582	non_sig
mcf7	HNRNPR	3.53994e-06	-0.257213	0.605	0.796	0.0826505	non_sig
mcf7	ZNF713	3.5678e-06	-0.244416	0.128	0.278	0.0833009	non_sig
mcf7	HAGH	3.61895e-06	-0.260418	0.24	0.413	0.0844953	non_sig
mcf7	ACER3	3.66604e-06	-0.264258	0.273	0.487	0.0855948	non_sig
mcf7	GPX8	3.67629e-06	-0.231479	0.132	0.291	0.0858341	non_sig
mcf7	TBC1D15	3.70274e-06	-0.287486	0.355	0.539	0.0864515	non_sig
mcf7	CTNND1	3.71139e-06	0.33832	0.944	0.93	0.0866537	non_sig
mcf7	PLS1	3.71188e-06	-0.292114	0.395	0.596	0.0866649	non_sig
mcf7	DHPS	3.71955e-06	-0.207978	0.099	0.265	0.086844	non_sig
mcf7	TM4SF18	3.73662e-06	0.123286	0.092	0.009	0.0872426	non_sig
mcf7	TM7SF2	3.7602e-06	0.362857	0.566	0.435	0.0877931	non_sig
mcf7	TMSB4X	3.76889e-06	-0.269275	0.99	0.996	0.087996	non_sig
mcf7	AC007923.4	3.81737e-06	0.1962	0.194	0.061	0.089128	non_sig
mcf7	CHD4	3.82445e-06	-0.284868	0.378	0.57	0.0892932	non_sig
mcf7	CEP112	3.82727e-06	-0.32175	0.349	0.548	0.0893592	non_sig
mcf7	NACC2	3.85246e-06	-0.241973	0.164	0.33	0.0899472	non_sig
mcf7	MACROD1	3.90292e-06	-0.298179	0.378	0.561	0.0911254	non_sig
mcf7	FAM83H	3.91129e-06	-0.222378	0.204	0.396	0.0913209	non_sig
mcf7	BCL2L1	3.94303e-06	0.356554	0.612	0.47	0.0920619	non_sig
mcf7	ZNF85	3.94889e-06	-0.216465	0.092	0.248	0.0921987	non_sig
mcf7	CD63	3.95887e-06	-0.248551	0.832	0.957	0.0924318	non_sig
mcf7	SFMBT2	4.02588e-06	0.326519	0.362	0.196	0.0939962	non_sig
mcf7	C4orf46	4.06123e-06	-0.136599	0.016	0.104	0.0948217	non_sig
mcf7	CCT3	4.08383e-06	-0.29207	0.753	0.9	0.0953491	non_sig
mcf7	C6orf89	4.09412e-06	-0.27626	0.286	0.461	0.0955895	non_sig
mcf7	AC093001.1	4.0957e-06	0.561939	0.477	0.357	0.0956263	non_sig
mcf7	NUP85	4.13721e-06	-0.235713	0.237	0.443	0.0965956	non_sig
mcf7	COQ2	4.14025e-06	-0.185988	0.056	0.183	0.0966666	non_sig
mcf7	POC1B	4.15246e-06	-0.274624	0.339	0.557	0.0969517	non_sig
mcf7	HDX	4.2589e-06	-0.289543	0.181	0.339	0.0994367	non_sig
mcf7	RSRC2	4.26022e-06	-0.302529	0.523	0.687	0.0994677	non_sig
mcf7	LINC02315	4.2749e-06	0.460571	0.747	0.617	0.0998103	non_sig
mcf7	STIP1	4.2856e-06	-0.291058	0.451	0.63	0.10006	non_sig
mcf7	CHROMR	4.32775e-06	-0.248175	0.138	0.3	0.101044	non_sig
mcf7	ZFP91	4.41727e-06	-0.254491	0.434	0.665	0.103134	non_sig
mcf7	SSR2	4.41727e-06	-0.315654	0.497	0.674	0.103134	non_sig
mcf7	PDZRN3	4.45698e-06	0.420478	0.382	0.239	0.104062	non_sig
mcf7	TGS1	4.47079e-06	-0.273375	0.276	0.461	0.104384	non_sig
mcf7	WDSUB1	4.50809e-06	-0.222429	0.115	0.261	0.105255	non_sig
mcf7	ZDHHC5	4.50862e-06	-0.240686	0.234	0.439	0.105267	non_sig
mcf7	QRICH2	4.51432e-06	-0.174808	0.049	0.178	0.1054	non_sig
mcf7	FAM110A	4.53945e-06	-0.236034	0.158	0.326	0.105987	non_sig
mcf7	ZC3H18	4.6746e-06	-0.263501	0.273	0.457	0.109143	non_sig
mcf7	LINC01194	4.70848e-06	0.389245	0.809	0.683	0.109934	non_sig
mcf7	POLE	4.7094e-06	-0.287848	0.253	0.435	0.109955	non_sig
mcf7	PFN1	4.72576e-06	-0.310919	0.727	0.852	0.110337	non_sig
mcf7	DCPS	4.73473e-06	-0.242442	0.181	0.343	0.110546	non_sig
mcf7	VPS35	4.75991e-06	-0.286206	0.385	0.587	0.111134	non_sig
mcf7	H3F3A	4.7666e-06	-0.320027	0.967	0.987	0.111291	non_sig
mcf7	SNHG26	4.77373e-06	-0.145842	0.026	0.13	0.111457	non_sig
mcf7	SUCO	4.86566e-06	-0.301938	0.49	0.67	0.113604	non_sig
mcf7	GOT2	4.87682e-06	-0.270679	0.253	0.435	0.113864	non_sig
mcf7	MFSD14B	4.92261e-06	-0.27267	0.184	0.352	0.114933	non_sig
mcf7	GREB1	4.9636e-06	0.340884	0.974	0.978	0.11589	non_sig
mcf7	AP000844.2	4.98548e-06	0.205984	0.181	0.061	0.116401	non_sig
mcf7	FEN1	5.07901e-06	-0.22465	0.118	0.274	0.118585	non_sig
mcf7	MAD2L2	5.28232e-06	-0.167174	0.049	0.165	0.123332	non_sig
mcf7	C15orf48	5.29454e-06	-0.125328	0.016	0.104	0.123617	non_sig
mcf7	RAB22A	5.29549e-06	-0.264258	0.289	0.496	0.123639	non_sig
mcf7	PA2G4	5.3849e-06	-0.263149	0.684	0.852	0.125727	non_sig
mcf7	TBL1X	5.55544e-06	-0.275714	0.303	0.513	0.129708	non_sig
mcf7	NUP88	5.56164e-06	-0.245825	0.283	0.491	0.129853	non_sig
mcf7	EPHA4	5.6458e-06	-0.332863	0.336	0.552	0.131818	non_sig
mcf7	SMURF1	5.70063e-06	-0.269987	0.342	0.552	0.133098	non_sig
mcf7	AC096637.2	5.71559e-06	-0.0733732	0	0.052	0.133448	non_sig
mcf7	AC097717.1	5.71559e-06	-0.0733732	0	0.052	0.133448	non_sig
mcf7	NXN	5.74311e-06	-0.2852	0.26	0.439	0.13409	non_sig
mcf7	ZNF407	5.74535e-06	-0.303058	0.579	0.761	0.134142	non_sig
mcf7	POLE3	5.88702e-06	-0.250434	0.197	0.361	0.13745	non_sig
mcf7	EIF4G2	5.89092e-06	-0.329579	0.674	0.804	0.137541	non_sig
mcf7	FLNA	5.90036e-06	-0.283979	0.306	0.513	0.137762	non_sig
mcf7	HIRIP3	5.91325e-06	-0.163925	0.036	0.139	0.138063	non_sig
mcf7	ARF3	5.9313e-06	-0.273881	0.316	0.509	0.138484	non_sig
mcf7	LGR4	5.94978e-06	-0.285542	0.28	0.474	0.138916	non_sig
mcf7	NPC2	5.97302e-06	-0.289096	0.586	0.77	0.139458	non_sig
mcf7	HNRNPD	5.9817e-06	-0.281422	0.582	0.761	0.139661	non_sig
mcf7	PAIP1	6.26943e-06	-0.272704	0.414	0.622	0.146379	non_sig
mcf7	CDK12	6.31511e-06	-0.276121	0.628	0.791	0.147445	non_sig
mcf7	WIPI1	6.38877e-06	0.360895	0.526	0.387	0.149165	non_sig
mcf7	C18orf54	6.40393e-06	-0.171704	0.046	0.157	0.149519	non_sig
mcf7	E2F5	6.46504e-06	-0.260296	0.266	0.452	0.150946	non_sig
mcf7	NASP	6.55478e-06	-0.275412	0.316	0.517	0.153041	non_sig
mcf7	NRDC	6.63451e-06	-0.273229	0.572	0.752	0.154903	non_sig
mcf7	MAPRE1	6.87295e-06	-0.285024	0.349	0.517	0.16047	non_sig
mcf7	MIIP	6.90659e-06	-0.144941	0.026	0.122	0.161255	non_sig
mcf7	MYH11	6.90659e-06	-0.144941	0.026	0.122	0.161255	non_sig
mcf7	SORT1	6.90737e-06	-0.277787	0.365	0.548	0.161273	non_sig
mcf7	FSTL1	6.95254e-06	-0.199541	0.118	0.274	0.162328	non_sig
mcf7	ZNF727	6.97957e-06	-0.278328	0.378	0.565	0.162959	non_sig
mcf7	SPEF2	7.02028e-06	0.410926	0.671	0.578	0.16391	non_sig
mcf7	SIVA1	7.0404e-06	-0.280537	0.375	0.565	0.164379	non_sig
mcf7	IFI6	7.04352e-06	-0.328966	0.875	0.93	0.164452	non_sig
mcf7	CXADR	7.08858e-06	-0.271193	0.276	0.465	0.165504	non_sig
mcf7	ELMOD2	7.12991e-06	-0.223467	0.164	0.335	0.166469	non_sig
mcf7	FOPNL	7.19197e-06	-0.229529	0.171	0.339	0.167918	non_sig
mcf7	ZNF451	7.24763e-06	-0.274914	0.382	0.561	0.169218	non_sig
mcf7	COL4A6	7.26191e-06	0.323257	0.22	0.091	0.169551	non_sig
mcf7	EEFSEC	7.35077e-06	-0.270707	0.286	0.483	0.171626	non_sig
mcf7	SEC22C	7.39036e-06	-0.243581	0.296	0.504	0.17255	non_sig
mcf7	SPTSSB	7.46736e-06	-0.35927	0.322	0.474	0.174348	non_sig
mcf7	RAB18	7.55796e-06	0.421691	0.806	0.743	0.176463	non_sig
mcf7	CDV3	7.56407e-06	-0.246643	0.852	0.965	0.176606	non_sig
mcf7	TIMELESS	7.57756e-06	-0.263373	0.171	0.335	0.176921	non_sig
mcf7	CARNMT1	7.59977e-06	-0.293857	0.247	0.413	0.177439	non_sig
mcf7	LIG3	7.62318e-06	-0.229021	0.161	0.33	0.177986	non_sig
mcf7	DVL3	7.62423e-06	-0.258233	0.28	0.465	0.178011	non_sig
mcf7	DNM2	7.66919e-06	-0.270381	0.303	0.483	0.17906	non_sig
mcf7	CCAR1	7.67003e-06	-0.268759	0.753	0.883	0.17908	non_sig
mcf7	ILF3	7.85818e-06	-0.300483	0.395	0.565	0.183473	non_sig
mcf7	ZNF609	7.85947e-06	0.46863	0.789	0.73	0.183503	non_sig
mcf7	PPP3CA	7.90383e-06	0.428981	0.829	0.748	0.184539	non_sig
mcf7	C8orf37-AS1	8.02554e-06	0.178478	0.138	0.035	0.18738	non_sig
mcf7	MT-CO1	8.09883e-06	0.307557	1	1	0.189092	non_sig
mcf7	GRK6	8.18706e-06	-0.193949	0.072	0.196	0.191151	non_sig
mcf7	ORC3	8.23467e-06	-0.241546	0.257	0.439	0.192263	non_sig
mcf7	AC010615.2	8.2791e-06	-0.223777	0.151	0.3	0.1933	non_sig
mcf7	NEU1	8.29073e-06	-0.286087	0.299	0.465	0.193572	non_sig
mcf7	CERS5	8.35058e-06	-0.273451	0.365	0.548	0.194969	non_sig
mcf7	PARK7	8.59564e-06	-0.275657	0.612	0.783	0.200691	non_sig
mcf7	WDR82	8.70776e-06	-0.236904	0.188	0.352	0.203309	non_sig
mcf7	FADS1	8.73712e-06	-0.228511	0.151	0.322	0.203994	non_sig
mcf7	UBE2Q2	8.84721e-06	-0.286028	0.23	0.383	0.206565	non_sig
mcf7	HSD17B12	8.91451e-06	-0.259412	0.349	0.539	0.208136	non_sig
mcf7	PSME2	8.92874e-06	-0.25855	0.355	0.557	0.208468	non_sig
mcf7	TFAM	8.97738e-06	-0.256442	0.293	0.491	0.209604	non_sig
mcf7	DDX6	9.07245e-06	-0.270086	0.53	0.709	0.211824	non_sig
mcf7	PRCP	9.09037e-06	-0.254236	0.194	0.365	0.212242	non_sig
mcf7	PSMG2	9.17045e-06	-0.262407	0.276	0.439	0.214112	non_sig
mcf7	AC079841.2	9.1781e-06	-0.103968	0.003	0.065	0.21429	non_sig
mcf7	ERCC6L2	9.2061e-06	-0.275452	0.342	0.53	0.214944	non_sig
mcf7	PATJ	9.23646e-06	0.406518	0.987	0.97	0.215653	non_sig
mcf7	MAPK10	9.33899e-06	0.353144	0.401	0.248	0.218047	non_sig
mcf7	UEVLD	9.43541e-06	-0.258632	0.227	0.404	0.220298	non_sig
mcf7	ATF5	9.50105e-06	-0.201867	0.095	0.243	0.221831	non_sig
mcf7	LSG1	9.5171e-06	-0.290448	0.421	0.6	0.222205	non_sig
mcf7	SLC16A14	9.81703e-06	-0.150458	0.026	0.117	0.229208	non_sig
mcf7	ATXN3	9.87577e-06	-0.25724	0.207	0.365	0.23058	non_sig
mcf7	ECSIT	9.9598e-06	-0.193659	0.095	0.23	0.232541	non_sig
mcf7	GNAI3	1.00403e-05	-0.258575	0.312	0.504	0.23442	non_sig
mcf7	HPS3	1.02134e-05	-0.249629	0.25	0.43	0.238462	non_sig
mcf7	YWHAZ	1.02898e-05	-0.27882	0.895	0.957	0.240246	non_sig
mcf7	SRSF9	1.03397e-05	-0.26101	0.546	0.735	0.241412	non_sig
mcf7	FAM72C	1.04127e-05	-0.08641	0.003	0.065	0.243115	non_sig
mcf7	PAPSS2	1.04673e-05	0.452939	0.408	0.287	0.24439	non_sig
mcf7	KATNBL1	1.06177e-05	-0.287979	0.378	0.552	0.247902	non_sig
mcf7	CCT7	1.07097e-05	-0.264934	0.332	0.522	0.250049	non_sig
mcf7	IFIT5	1.08163e-05	-0.241973	0.224	0.391	0.252539	non_sig
mcf7	TERF1	1.10245e-05	-0.261487	0.289	0.478	0.2574	non_sig
mcf7	EPCAM	1.10501e-05	-0.303775	0.546	0.717	0.257999	non_sig
mcf7	KPNA4	1.10534e-05	-0.269852	0.549	0.757	0.258075	non_sig
mcf7	LINC00342	1.10715e-05	-0.299607	0.296	0.439	0.258497	non_sig
mcf7	DDRGK1	1.11288e-05	-0.232512	0.174	0.343	0.259835	non_sig
mcf7	MAP3K3	1.1136e-05	-0.281069	0.28	0.443	0.260003	non_sig
mcf7	UBXN4	1.11787e-05	-0.24926	0.48	0.691	0.261	non_sig
mcf7	LYRM7	1.11852e-05	-0.232512	0.138	0.309	0.261152	non_sig
mcf7	ZDHHC13	1.12119e-05	-0.229904	0.128	0.27	0.261775	non_sig
mcf7	DCUN1D4	1.13664e-05	-0.267086	0.27	0.439	0.265382	non_sig
mcf7	HLA-A	1.14263e-05	-0.286414	0.312	0.5	0.266782	non_sig
mcf7	IFI27	1.14652e-05	-0.359805	0.812	0.913	0.267689	non_sig
mcf7	IGFBP2	1.14993e-05	-0.260239	0.477	0.674	0.268487	non_sig
mcf7	PTPDC1	1.15489e-05	-0.221589	0.132	0.278	0.269643	non_sig
mcf7	GPHN	1.16685e-05	0.314548	0.961	0.917	0.272436	non_sig
mcf7	GLRX5	1.16855e-05	-0.246702	0.329	0.517	0.272832	non_sig
mcf7	CTNNB1	1.17022e-05	-0.299752	0.47	0.643	0.273224	non_sig
mcf7	UQCC3	1.24132e-05	-0.259124	0.289	0.483	0.289824	non_sig
mcf7	SSR3	1.24341e-05	-0.273704	0.635	0.796	0.290312	non_sig
mcf7	CISD1	1.25392e-05	-0.258361	0.385	0.591	0.292766	non_sig
mcf7	ENTPD7	1.26376e-05	-0.210956	0.145	0.304	0.295062	non_sig
mcf7	ACYP1	1.27022e-05	-0.232512	0.109	0.243	0.296572	non_sig
mcf7	ARPC2	1.27611e-05	-0.277437	0.401	0.596	0.297946	non_sig
mcf7	FLNB	1.28064e-05	0.415055	0.77	0.704	0.299004	non_sig
mcf7	ITGB4	1.28391e-05	-0.234002	0.178	0.33	0.299767	non_sig
mcf7	DAXX	1.28705e-05	-0.206129	0.105	0.239	0.3005	non_sig
mcf7	GSPT1	1.28865e-05	-0.259668	0.707	0.852	0.300874	non_sig
mcf7	TTC9C	1.28906e-05	-0.216723	0.158	0.313	0.300969	non_sig
mcf7	PTMS	1.29447e-05	-0.230432	0.132	0.27	0.302233	non_sig
mcf7	CNNM2	1.2952e-05	-0.251946	0.28	0.474	0.302403	non_sig
mcf7	ILVBL	1.29614e-05	-0.16062	0.062	0.187	0.302623	non_sig
mcf7	KLF7	1.29959e-05	-0.191168	0.062	0.174	0.303427	non_sig
mcf7	GPCPD1	1.30374e-05	-0.248928	0.296	0.491	0.304396	non_sig
mcf7	PSMA2	1.3174e-05	-0.240272	0.612	0.8	0.307587	non_sig
mcf7	TMSB10	1.33977e-05	-0.279709	0.671	0.843	0.312809	non_sig
mcf7	CCT6A	1.35033e-05	-0.262854	0.655	0.817	0.315276	non_sig
mcf7	SRGAP2C	1.36558e-05	-0.182992	0.072	0.191	0.318834	non_sig
mcf7	SMPD4	1.36622e-05	-0.207012	0.197	0.374	0.318985	non_sig
mcf7	SMAGP	1.3779e-05	-0.239101	0.145	0.291	0.321712	non_sig
mcf7	CTDSPL2	1.38507e-05	-0.288569	0.352	0.517	0.323385	non_sig
mcf7	INIP	1.39043e-05	-0.24504	0.23	0.4	0.324638	non_sig
mcf7	NUP205	1.41548e-05	-0.262831	0.27	0.452	0.330486	non_sig
mcf7	MAST2	1.42146e-05	-0.240868	0.464	0.678	0.331882	non_sig
mcf7	MCM8	1.4223e-05	-0.237263	0.201	0.37	0.332079	non_sig
mcf7	FGF13	1.42343e-05	-0.102877	0	0.048	0.332341	non_sig
mcf7	LMCD1	1.4245e-05	0.408337	0.368	0.248	0.332593	non_sig
mcf7	EIF2AK1	1.44877e-05	-0.287421	0.493	0.657	0.338259	non_sig
mcf7	FAM120AOS	1.452e-05	-0.218573	0.145	0.291	0.339013	non_sig
mcf7	ZNF143	1.46575e-05	-0.218205	0.105	0.248	0.342222	non_sig
mcf7	SPPL2A	1.47439e-05	-0.295938	0.493	0.639	0.344241	non_sig
mcf7	AURKAIP1	1.48394e-05	-0.283235	0.467	0.648	0.34647	non_sig
mcf7	FAM177A1	1.48416e-05	-0.237943	0.372	0.574	0.346521	non_sig
mcf7	USP28	1.50617e-05	-0.257852	0.237	0.396	0.35166	non_sig
mcf7	CMAS	1.5094e-05	-0.247647	0.26	0.439	0.352415	non_sig
mcf7	TMEM160	1.52519e-05	-0.225888	0.207	0.391	0.356101	non_sig
mcf7	ACBD7	1.52604e-05	-0.157665	0.03	0.126	0.3563	non_sig
mcf7	AGXT2	1.56226e-05	0.144723	0.082	0.009	0.364757	non_sig
mcf7	PUF60	1.58321e-05	-0.258361	0.395	0.583	0.369648	non_sig
mcf7	SSX2IP	1.59674e-05	-0.213992	0.118	0.257	0.372806	non_sig
mcf7	RAB14	1.61496e-05	-0.274778	0.513	0.687	0.377062	non_sig
mcf7	UCHL5	1.62434e-05	-0.273827	0.398	0.565	0.379251	non_sig
mcf7	KRTCAP2	1.63259e-05	-0.282994	0.464	0.63	0.381176	non_sig
mcf7	TAF8	1.6384e-05	-0.197323	0.089	0.213	0.382534	non_sig
mcf7	CREB1	1.67026e-05	-0.241973	0.293	0.478	0.389972	non_sig
mcf7	HMBOX1	1.68277e-05	-0.266554	0.342	0.522	0.392894	non_sig
mcf7	PCF11	1.68684e-05	-0.283385	0.428	0.609	0.393843	non_sig
mcf7	TASOR	1.68733e-05	-0.288979	0.421	0.583	0.393958	non_sig
mcf7	CALU	1.68857e-05	-0.272041	0.405	0.587	0.394248	non_sig
mcf7	WASF2	1.69194e-05	-0.267987	0.382	0.565	0.395035	non_sig
mcf7	UBL7-AS1	1.69296e-05	-0.204245	0.089	0.222	0.395272	non_sig
mcf7	MRPL9	1.71719e-05	-0.259073	0.184	0.335	0.400929	non_sig
mcf7	EXOSC8	1.73792e-05	-0.201867	0.112	0.243	0.405771	non_sig
mcf7	CCDC66	1.74315e-05	-0.237378	0.28	0.461	0.40699	non_sig
mcf7	MUS81	1.74715e-05	-0.185862	0.086	0.209	0.407924	non_sig
mcf7	EPHB3	1.75491e-05	-0.156487	0.049	0.157	0.409737	non_sig
mcf7	MORC4	1.76062e-05	-0.23201	0.158	0.304	0.41107	non_sig
mcf7	CENPM	1.76932e-05	-0.179296	0.053	0.161	0.4131	non_sig
mcf7	NUFIP2	1.81266e-05	-0.239115	0.602	0.8	0.423221	non_sig
mcf7	TENM3	1.83356e-05	0.384772	0.99	0.983	0.428101	non_sig
mcf7	DSCC1	1.85943e-05	-0.154794	0.039	0.143	0.434139	non_sig
mcf7	USP7	1.87761e-05	-0.23712	0.461	0.657	0.438384	non_sig
mcf7	CDC42BPA	1.88727e-05	-0.256187	0.905	0.974	0.44064	non_sig
mcf7	KMT2C	1.88844e-05	0.300375	0.908	0.852	0.440912	non_sig
mcf7	SATB1-AS1	1.88911e-05	0.362633	0.526	0.365	0.441068	non_sig
mcf7	FAM122B	1.91911e-05	-0.163471	0.056	0.165	0.448074	non_sig
mcf7	LGALS3BP	1.91925e-05	-0.306326	0.378	0.548	0.448106	non_sig
mcf7	HSPD1	1.92181e-05	-0.255153	0.707	0.861	0.448703	non_sig
mcf7	RPS3A	1.93437e-05	0.260192	0.997	0.987	0.451637	non_sig
mcf7	ACSL3	1.97692e-05	-0.239669	0.487	0.678	0.461571	non_sig
mcf7	EEF1AKNMT	2.00996e-05	-0.210376	0.148	0.296	0.469285	non_sig
mcf7	NFATC3	2.01317e-05	-0.262713	0.349	0.543	0.470036	non_sig
mcf7	DYRK1A	2.02252e-05	-0.271036	0.766	0.878	0.472218	non_sig
mcf7	HIST1H1D	2.03014e-05	-0.247715	0.148	0.287	0.473997	non_sig
mcf7	FAS	2.05162e-05	-0.193381	0.109	0.248	0.479011	non_sig
mcf7	MAP3K9	2.08237e-05	-0.263862	0.273	0.43	0.486191	non_sig
mcf7	ABAT	2.08568e-05	0.306566	0.461	0.309	0.486964	non_sig
mcf7	SSNA1	2.10092e-05	-0.245825	0.316	0.483	0.490523	non_sig
mcf7	BRIX1	2.10678e-05	-0.218536	0.201	0.37	0.49189	non_sig
mcf7	IARS2	2.11577e-05	-0.274493	0.674	0.817	0.493989	non_sig
mcf7	CNTLN	2.13137e-05	-0.203129	0.105	0.243	0.497633	non_sig
mcf7	DSTYK	2.15113e-05	-0.250844	0.23	0.4	0.502247	non_sig
mcf7	ZNF587B	2.15225e-05	0.277982	0.444	0.291	0.502508	non_sig
mcf7	FNIP1	2.15344e-05	-0.274823	0.776	0.896	0.502785	non_sig
mcf7	HACE1	2.18448e-05	-0.208614	0.138	0.283	0.510031	non_sig
mcf7	PALB2	2.18542e-05	-0.197265	0.122	0.274	0.510251	non_sig
mcf7	GPR137C	2.21423e-05	-0.258946	0.345	0.574	0.516979	non_sig
mcf7	UBE2Z	2.21978e-05	-0.240799	0.329	0.513	0.518275	non_sig
mcf7	BTG1	2.23478e-05	0.386058	0.589	0.465	0.521776	non_sig
mcf7	SAP30BP	2.23999e-05	-0.234759	0.247	0.43	0.522993	non_sig
mcf7	VKORC1L1	2.25152e-05	-0.263898	0.47	0.683	0.525684	non_sig
mcf7	TTC3	2.25401e-05	0.271664	0.98	0.948	0.526266	non_sig
mcf7	ANKRD50	2.27052e-05	-0.258847	0.22	0.365	0.530121	non_sig
mcf7	ALDH16A1	2.27289e-05	-0.15025	0.039	0.148	0.530674	non_sig
mcf7	PPP2R1B	2.30692e-05	-0.244745	0.178	0.326	0.538619	non_sig
mcf7	MRPS24	2.30754e-05	-0.25488	0.447	0.63	0.538765	non_sig
mcf7	PLSCR1	2.31971e-05	-0.2852	0.707	0.839	0.541605	non_sig
mcf7	GTF2A1	2.32299e-05	-0.27568	0.309	0.465	0.542371	non_sig
mcf7	SPATS2L	2.3252e-05	-0.248892	0.293	0.465	0.542887	non_sig
mcf7	PTPMT1	2.33612e-05	-0.234865	0.237	0.391	0.545437	non_sig
mcf7	DCTN3	2.33734e-05	-0.258969	0.273	0.443	0.545723	non_sig
mcf7	RIMS1	2.34999e-05	-0.226507	0.062	0.183	0.548676	non_sig
mcf7	RER1	2.37211e-05	-0.256657	0.345	0.513	0.553841	non_sig
mcf7	IPO8	2.37267e-05	-0.252801	0.266	0.43	0.553972	non_sig
mcf7	FTO	2.37605e-05	0.489759	0.697	0.622	0.55476	non_sig
mcf7	DDX50	2.38276e-05	-0.249114	0.398	0.587	0.556328	non_sig
mcf7	DDAH2	2.39364e-05	-0.231575	0.224	0.387	0.558868	non_sig
mcf7	LINC01775	2.43885e-05	-0.0805094	0.003	0.061	0.569423	non_sig
mcf7	ZNF586	2.45218e-05	0.319607	0.434	0.3	0.572535	non_sig
mcf7	KRAS	2.4878e-05	-0.267191	0.332	0.509	0.580852	non_sig
mcf7	RABL6	2.50096e-05	-0.246567	0.441	0.626	0.583924	non_sig
mcf7	HIP1	2.52083e-05	-0.254046	0.257	0.417	0.588564	non_sig
mcf7	PIAS1	2.53111e-05	-0.270455	0.579	0.765	0.590964	non_sig
mcf7	ZFX	2.55798e-05	-0.261993	0.329	0.513	0.597238	non_sig
mcf7	ARL2	2.57046e-05	-0.217114	0.171	0.33	0.600151	non_sig
mcf7	KMT2D	2.57528e-05	-0.220653	0.26	0.435	0.601276	non_sig
mcf7	RPL15	2.59539e-05	0.266756	1	1	0.605971	non_sig
mcf7	LINC02680	2.60976e-05	0.196312	0.158	0.052	0.609327	non_sig
mcf7	OSBP	2.63959e-05	-0.294344	0.388	0.543	0.616291	non_sig
mcf7	ATP5IF1	2.65095e-05	-0.240519	0.536	0.735	0.618944	non_sig
mcf7	CDR2	2.6575e-05	-0.263703	0.405	0.57	0.620473	non_sig
mcf7	SOD3	2.67655e-05	-0.231302	0.309	0.522	0.624921	non_sig
mcf7	OPHN1	2.6795e-05	0.431285	0.562	0.461	0.62561	non_sig
mcf7	GNPTAB	2.68009e-05	-0.24561	0.362	0.561	0.625747	non_sig
mcf7	HMBS	2.70921e-05	-0.200804	0.118	0.261	0.632545	non_sig
mcf7	GTF2A2	2.72663e-05	-0.241755	0.224	0.387	0.636614	non_sig
mcf7	DLEU1	2.73851e-05	0.309407	0.947	0.926	0.639386	non_sig
mcf7	MRPL47	2.76371e-05	-0.250093	0.378	0.565	0.64527	non_sig
mcf7	CATSPERB	2.78116e-05	0.309217	0.299	0.17	0.649346	non_sig
mcf7	ZNF738	2.83734e-05	-0.180045	0.076	0.196	0.662463	non_sig
mcf7	DDX58	2.87128e-05	-0.319021	0.707	0.848	0.670387	non_sig
mcf7	AC015813.1	2.88227e-05	0.19609	0.184	0.07	0.672953	non_sig
mcf7	MEGF6	2.94015e-05	-0.123646	0.03	0.122	0.686467	non_sig
mcf7	SCML1	2.95877e-05	-0.250844	0.23	0.391	0.690813	non_sig
mcf7	MRPL13	2.96136e-05	-0.243812	0.375	0.557	0.691419	non_sig
mcf7	PTBP2	2.96557e-05	-0.273072	0.497	0.67	0.692401	non_sig
mcf7	GHR	2.98267e-05	0.323026	0.974	0.965	0.696394	non_sig
mcf7	KCNQ5	2.99592e-05	0.359175	0.859	0.748	0.699488	non_sig
mcf7	PSMC1	3.02332e-05	-0.259993	0.388	0.561	0.705886	non_sig
mcf7	TARDBP	3.05709e-05	-0.226326	0.28	0.461	0.713769	non_sig
mcf7	KATNAL1	3.08833e-05	-0.21349	0.099	0.209	0.721063	non_sig
mcf7	CALCR	3.13967e-05	0.607117	0.28	0.152	0.733051	non_sig
mcf7	GMPS	3.17168e-05	-0.251716	0.556	0.735	0.740523	non_sig
mcf7	ITPR1	3.1748e-05	0.367636	0.47	0.335	0.741252	non_sig
mcf7	GPATCH2L	3.18223e-05	-0.275882	0.454	0.622	0.742987	non_sig
mcf7	RCC1	3.21782e-05	-0.191811	0.115	0.265	0.751297	non_sig
mcf7	ISCU	3.3124e-05	-0.199392	0.158	0.313	0.773379	non_sig
mcf7	TRA2B	3.33732e-05	-0.264695	0.549	0.735	0.779198	non_sig
mcf7	CCDC138	3.34912e-05	-0.23015	0.178	0.357	0.781952	non_sig
mcf7	PRKCE	3.36599e-05	0.366589	0.875	0.857	0.78589	non_sig
mcf7	HIST1H2BG	3.48918e-05	-0.151114	0.049	0.152	0.814654	non_sig
mcf7	KLK10	3.49465e-05	0.112136	0.066	0.004	0.815931	non_sig
mcf7	ARPC5	3.49713e-05	-0.267321	0.553	0.73	0.816511	non_sig
mcf7	PTK7	3.53017e-05	-0.204498	0.217	0.409	0.824223	non_sig
mcf7	ZSCAN12	3.5479e-05	-0.0614005	0	0.043	0.828364	non_sig
mcf7	AC002563.1	3.5479e-05	-0.0614005	0	0.043	0.828364	non_sig
mcf7	DYNC1LI1	3.60457e-05	-0.264621	0.372	0.548	0.841595	non_sig
mcf7	SET	3.61541e-05	-0.264635	0.819	0.909	0.844127	non_sig
mcf7	CBL	3.64656e-05	-0.251128	0.365	0.543	0.851398	non_sig
mcf7	CLIC1	3.66235e-05	-0.264073	0.434	0.609	0.855085	non_sig
mcf7	MZT2B	3.66884e-05	-0.273006	0.592	0.739	0.8566	non_sig
mcf7	RB1	3.67984e-05	-0.26226	0.497	0.678	0.85917	non_sig
mcf7	ANAPC10	3.68443e-05	-0.284807	0.322	0.496	0.860241	non_sig
mcf7	PSMD9	3.69728e-05	-0.240166	0.286	0.47	0.86324	non_sig
mcf7	LY6E	3.6981e-05	-0.289571	0.566	0.713	0.863431	non_sig
mcf7	KRR1	3.78832e-05	-0.243978	0.293	0.47	0.884496	non_sig
mcf7	REEP5	3.8199e-05	0.295282	0.961	0.952	0.89187	non_sig
mcf7	STXBP3	3.83951e-05	-0.212055	0.168	0.322	0.896448	non_sig
mcf7	SLC36A1	3.84798e-05	-0.170542	0.086	0.204	0.898426	non_sig
mcf7	FZR1	3.88001e-05	-0.157325	0.049	0.152	0.905905	non_sig
mcf7	TPM3	3.88556e-05	-0.23923	0.806	0.917	0.9072	non_sig
mcf7	POLA2	3.8993e-05	-0.223467	0.125	0.287	0.910408	non_sig
mcf7	PALM2-AKAP2	3.9021e-05	0.203448	0.201	0.078	0.911062	non_sig
mcf7	HMGN4	3.9097e-05	-0.177205	0.109	0.243	0.912837	non_sig
mcf7	ATP5MF	3.91594e-05	-0.212676	0.164	0.304	0.914293	non_sig
mcf7	SERPINI1	3.94291e-05	0.242532	0.237	0.117	0.920591	non_sig
mcf7	MEX3C	3.94702e-05	-0.152578	0.066	0.191	0.92155	non_sig
mcf7	AC093515.1	3.99238e-05	-0.209162	0.062	0.174	0.932141	non_sig
mcf7	CWC15	4.08609e-05	-0.249281	0.289	0.461	0.954021	non_sig
mcf7	TMTC3	4.13434e-05	-0.245363	0.391	0.574	0.965286	non_sig
mcf7	MSS51	4.21806e-05	-0.117035	0.026	0.113	0.984832	non_sig
mcf7	RTRAF	4.23804e-05	-0.254339	0.461	0.648	0.989499	non_sig
mcf7	TRIM28	4.25138e-05	-0.249191	0.243	0.383	0.992613	non_sig
mcf7	EXOC2	4.31278e-05	-0.24047	0.5	0.687	1	non_sig
mcf7	CDK16	4.34115e-05	-0.205205	0.181	0.322	1	non_sig
mcf7	NLGN1	4.34562e-05	-0.40653	0.082	0.209	1	non_sig
mcf7	PHAX	4.3535e-05	-0.23471	0.289	0.452	1	non_sig
mcf7	MSH5	4.47309e-05	-0.215475	0.174	0.317	1	non_sig
mcf7	CHD7	4.48274e-05	0.310849	0.651	0.513	1	non_sig
mcf7	SETD2	4.51614e-05	-0.25488	0.668	0.817	1	non_sig
mcf7	BSPRY	4.55743e-05	-0.222936	0.171	0.304	1	non_sig
mcf7	NIPA2	4.56829e-05	-0.235713	0.243	0.404	1	non_sig
mcf7	CLDN4	4.57014e-05	-0.234133	0.345	0.53	1	non_sig
mcf7	RALY	4.58994e-05	-0.268073	0.513	0.683	1	non_sig
mcf7	RBL2	4.64878e-05	-0.244629	0.303	0.452	1	non_sig
mcf7	ILKAP	4.66411e-05	-0.207526	0.171	0.326	1	non_sig
mcf7	PEA15	4.73446e-05	-0.201429	0.132	0.261	1	non_sig
mcf7	RAB13	4.73653e-05	-0.239404	0.438	0.613	1	non_sig
mcf7	LINC01208	4.74222e-05	0.386434	0.497	0.357	1	non_sig
mcf7	BLMH	4.76151e-05	-0.170542	0.082	0.2	1	non_sig
mcf7	AC144521.1	4.76683e-05	0.170843	0.194	0.074	1	non_sig
mcf7	SCMH1	4.83108e-05	-0.279289	0.454	0.635	1	non_sig
mcf7	GARS	4.83152e-05	-0.258946	0.457	0.622	1	non_sig
mcf7	LINC01508	4.87069e-05	-0.182263	0.056	0.165	1	non_sig
mcf7	HLA-C	4.89673e-05	-0.267336	0.599	0.774	1	non_sig
mcf7	ZNF337-AS1	4.91431e-05	0.29833	0.513	0.387	1	non_sig
mcf7	COL1A1	4.92548e-05	-0.175667	0.079	0.196	1	non_sig
mcf7	CRTC3	4.93966e-05	-0.239079	0.266	0.435	1	non_sig
mcf7	PSMC5	4.95867e-05	-0.278791	0.428	0.578	1	non_sig
mcf7	NUP160	4.9721e-05	-0.295908	0.526	0.696	1	non_sig
mcf7	LMF2	4.99326e-05	-0.138493	0.043	0.139	1	non_sig
mcf7	HSPE1	5.051e-05	-0.232166	0.48	0.665	1	non_sig
mcf7	TWF1	5.05111e-05	-0.232512	0.332	0.5	1	non_sig
mcf7	ST6GALNAC2	5.05997e-05	-0.228701	0.22	0.365	1	non_sig
mcf7	ZYG11A	5.11646e-05	-0.232066	0.26	0.422	1	non_sig
mcf7	FRS2	5.13267e-05	0.347747	0.872	0.796	1	non_sig
mcf7	GPI	5.13345e-05	-0.213634	0.194	0.357	1	non_sig
mcf7	ARSG	5.1394e-05	0.29733	0.47	0.326	1	non_sig
mcf7	UQCRFS1	5.15801e-05	-0.245933	0.319	0.478	1	non_sig
mcf7	ANKRD52	5.21164e-05	-0.203892	0.141	0.274	1	non_sig
mcf7	STRBP	5.25627e-05	-0.273375	0.737	0.843	1	non_sig
mcf7	EIF4A3	5.27003e-05	-0.215407	0.266	0.439	1	non_sig
mcf7	HEXB	5.27638e-05	-0.253915	0.378	0.539	1	non_sig
mcf7	TRNAU1AP	5.30818e-05	-0.183566	0.112	0.243	1	non_sig
mcf7	BCL7C	5.30848e-05	-0.246117	0.26	0.422	1	non_sig
mcf7	MCU	5.36813e-05	-0.303343	0.359	0.513	1	non_sig
mcf7	RAB8A	5.37295e-05	-0.184173	0.135	0.278	1	non_sig
mcf7	AC002558.3	5.38684e-05	-0.143051	0.039	0.13	1	non_sig
mcf7	MTDH	5.39284e-05	-0.274174	0.905	0.943	1	non_sig
mcf7	DYNLRB1	5.39285e-05	-0.221865	0.191	0.348	1	non_sig
mcf7	2022-03-07	5.42829e-05	-0.263991	0.566	0.722	1	non_sig
mcf7	FAM76B	5.42879e-05	-0.205205	0.155	0.304	1	non_sig
mcf7	FOXA1	5.47275e-05	-0.255514	0.576	0.739	1	non_sig
mcf7	RBM22	5.48706e-05	-0.196301	0.161	0.296	1	non_sig
mcf7	AMD1	5.51555e-05	-0.2241	0.217	0.378	1	non_sig
mcf7	SLC2A4RG	5.53831e-05	-0.228955	0.27	0.443	1	non_sig
mcf7	CPPED1	5.56032e-05	-0.216164	0.148	0.283	1	non_sig
mcf7	TANGO6	5.62191e-05	-0.22769	0.273	0.448	1	non_sig
mcf7	PCM1	5.66933e-05	-0.252527	0.641	0.791	1	non_sig
mcf7	SLC39A6	5.68968e-05	-0.248963	0.355	0.504	1	non_sig
mcf7	PRPF4	5.71485e-05	-0.21589	0.188	0.339	1	non_sig
mcf7	DUT	5.74218e-05	-0.223294	0.372	0.57	1	non_sig
mcf7	WFS1	5.76121e-05	-0.194692	0.118	0.248	1	non_sig
mcf7	PSMC6	5.76129e-05	-0.22257	0.493	0.683	1	non_sig
mcf7	S100A16	5.7741e-05	-0.245903	0.418	0.591	1	non_sig
mcf7	PSMB2	5.8295e-05	-0.216393	0.26	0.43	1	non_sig
mcf7	PSMB9	5.83087e-05	-0.221602	0.181	0.317	1	non_sig
mcf7	PARP12	5.89958e-05	-0.247841	0.326	0.496	1	non_sig
mcf7	CDAN1	5.93365e-05	-0.110351	0.023	0.104	1	non_sig
mcf7	SLC36A4	5.9467e-05	-0.241973	0.257	0.404	1	non_sig
mcf7	FNBP4	5.97867e-05	-0.269171	0.648	0.783	1	non_sig
mcf7	CEP76	5.98884e-05	-0.158983	0.059	0.161	1	non_sig
mcf7	RPL12	6.00175e-05	0.271857	0.98	0.978	1	non_sig
mcf7	BLOC1S1	6.04256e-05	-0.244629	0.296	0.452	1	non_sig
mcf7	ACTG1	6.0685e-05	-0.338863	0.934	0.978	1	non_sig
mcf7	NDFIP1	6.07709e-05	-0.239751	0.414	0.596	1	non_sig
mcf7	YAP1	6.08073e-05	0.354428	0.845	0.822	1	non_sig
mcf7	TOMM6	6.08159e-05	-0.250434	0.48	0.648	1	non_sig
mcf7	BUD23	6.08232e-05	-0.245233	0.434	0.596	1	non_sig
mcf7	CCDC82	6.13204e-05	-0.136704	0.046	0.157	1	non_sig
mcf7	RPA2	6.14371e-05	-0.156997	0.062	0.178	1	non_sig
mcf7	C2CD5	6.17571e-05	-0.264092	0.454	0.609	1	non_sig
mcf7	GAN	6.21273e-05	-0.239988	0.234	0.374	1	non_sig
mcf7	TAF1B	6.30086e-05	-0.215762	0.191	0.352	1	non_sig
mcf7	ST3GAL3	6.34744e-05	-0.235641	0.224	0.396	1	non_sig
mcf7	ITPR2	6.37013e-05	-0.280182	0.707	0.835	1	non_sig
mcf7	RANBP1	6.38351e-05	-0.234356	0.25	0.4	1	non_sig
mcf7	NIF3L1	6.3957e-05	-0.199541	0.125	0.248	1	non_sig
mcf7	MRPS10	6.43393e-05	-0.231135	0.253	0.4	1	non_sig
mcf7	SOCS7	6.43921e-05	-0.211495	0.168	0.313	1	non_sig
mcf7	COX8A	6.44689e-05	-0.253937	0.694	0.835	1	non_sig
mcf7	LMAN1	6.49208e-05	-0.242879	0.388	0.561	1	non_sig
mcf7	EPAS1	6.55155e-05	0.28089	0.286	0.165	1	non_sig
mcf7	SLC15A3	6.59326e-05	-0.196315	0.112	0.226	1	non_sig
mcf7	TTL	6.61327e-05	-0.183496	0.122	0.265	1	non_sig
mcf7	C1orf159	6.68822e-05	-0.21086	0.217	0.387	1	non_sig
mcf7	IL6ST	6.69186e-05	0.370111	0.901	0.891	1	non_sig
mcf7	RCC2	6.83971e-05	-0.245468	0.237	0.383	1	non_sig
mcf7	HECTD1	6.89166e-05	-0.225222	0.681	0.835	1	non_sig
mcf7	RAD51-AS1	6.9174e-05	0.178733	0.224	0.1	1	non_sig
mcf7	ETNK1	6.92348e-05	-0.278067	0.638	0.765	1	non_sig
mcf7	UCP2	7.00929e-05	-0.158628	0.079	0.191	1	non_sig
mcf7	OGN	7.03894e-05	-0.11602	0.02	0.1	1	non_sig
mcf7	MND1	7.06502e-05	-0.14747	0.056	0.157	1	non_sig
mcf7	LIMS1	7.13111e-05	-0.243665	0.322	0.5	1	non_sig
mcf7	FGD5-AS1	7.16001e-05	-0.243821	0.289	0.443	1	non_sig
mcf7	HIST2H2AC	7.18622e-05	-0.252148	0.191	0.335	1	non_sig
mcf7	HAT1	7.19921e-05	-0.242819	0.247	0.409	1	non_sig
mcf7	HMGA1	7.32079e-05	-0.157815	0.069	0.183	1	non_sig
mcf7	DCAF6	7.33424e-05	0.311764	0.855	0.765	1	non_sig
mcf7	CCNT1	7.34263e-05	-0.245305	0.303	0.439	1	non_sig
mcf7	IGF1R	7.35267e-05	0.345441	0.951	0.935	1	non_sig
mcf7	ITGAE	7.40965e-05	-0.181438	0.122	0.257	1	non_sig
mcf7	EEF1G	7.47531e-05	0.259948	0.98	0.97	1	non_sig
mcf7	AARS	7.50717e-05	-0.246318	0.303	0.465	1	non_sig
mcf7	ZSCAN31	7.52708e-05	0.14731	0.099	0.022	1	non_sig
mcf7	DNAJC24	7.53877e-05	-0.241157	0.276	0.443	1	non_sig
mcf7	CLDN1	7.57864e-05	-0.404864	0.612	0.757	1	non_sig
mcf7	FLOT1	7.65903e-05	-0.227119	0.257	0.417	1	non_sig
mcf7	QRICH1	7.70918e-05	-0.210838	0.23	0.404	1	non_sig
mcf7	ELP6	7.71216e-05	-0.188482	0.112	0.235	1	non_sig
mcf7	RAD1	7.79518e-05	-0.190284	0.138	0.278	1	non_sig
mcf7	NSA2	7.8339e-05	-0.258702	0.375	0.53	1	non_sig
mcf7	ADAM9	7.8413e-05	-0.222509	0.543	0.743	1	non_sig
mcf7	TMED10	7.86087e-05	-0.238939	0.688	0.826	1	non_sig
mcf7	ROCK2	7.8629e-05	-0.247091	0.424	0.578	1	non_sig
mcf7	XBP1	7.88798e-05	0.255946	0.961	0.952	1	non_sig
mcf7	ADAR	7.9206e-05	-0.268644	0.842	0.9	1	non_sig
mcf7	HSPA13	7.99532e-05	-0.19412	0.158	0.3	1	non_sig
mcf7	MEA1	8.0016e-05	-0.197212	0.171	0.313	1	non_sig
mcf7	CEP57	8.0317e-05	-0.229245	0.332	0.504	1	non_sig
mcf7	KIAA1841	8.0687e-05	-0.204024	0.141	0.291	1	non_sig
mcf7	CD81	8.08798e-05	-0.238208	0.395	0.561	1	non_sig
mcf7	POMT1	8.09461e-05	-0.196301	0.148	0.283	1	non_sig
mcf7	SMG6	8.11053e-05	-0.236017	0.454	0.622	1	non_sig
mcf7	NOL11	8.15186e-05	-0.234663	0.309	0.461	1	non_sig
mcf7	BAZ1B	8.1743e-05	-0.273795	0.615	0.748	1	non_sig
mcf7	PPP2R3C	8.21525e-05	-0.205101	0.148	0.274	1	non_sig
mcf7	HAUS8	8.21933e-05	-0.142983	0.056	0.161	1	non_sig
mcf7	SEC61G	8.23506e-05	-0.233213	0.461	0.639	1	non_sig
mcf7	RPN2	8.24152e-05	-0.195523	0.822	0.943	1	non_sig
mcf7	CENPH	8.28801e-05	-0.155056	0.076	0.196	1	non_sig
mcf7	ARF1	8.35854e-05	-0.258305	0.569	0.717	1	non_sig
mcf7	POLR2A	8.36097e-05	-0.208377	0.312	0.5	1	non_sig
mcf7	CIAO2A	8.37326e-05	-0.197899	0.135	0.261	1	non_sig
mcf7	PEAK1	8.39317e-05	-0.216571	0.168	0.309	1	non_sig
mcf7	MTFR1	8.40697e-05	-0.256536	0.592	0.73	1	non_sig
mcf7	CERS4	8.4122e-05	0.212601	0.289	0.152	1	non_sig
mcf7	ALG6	8.5155e-05	-0.186978	0.118	0.252	1	non_sig
mcf7	FDXR	8.55786e-05	-0.155871	0.086	0.204	1	non_sig
mcf7	SBDS	8.60486e-05	-0.240244	0.349	0.504	1	non_sig
mcf7	GPN3	8.62617e-05	-0.204024	0.161	0.296	1	non_sig
mcf7	CENPS	8.65297e-05	-0.181497	0.079	0.191	1	non_sig
mcf7	UTP6	8.65366e-05	-0.225133	0.339	0.517	1	non_sig
mcf7	LONP2	8.69798e-05	0.405389	0.641	0.543	1	non_sig
mcf7	STAM2	8.7361e-05	-0.247715	0.26	0.426	1	non_sig
mcf7	ZNF106	8.79847e-05	-0.2398	0.378	0.552	1	non_sig
mcf7	RPL35A	8.82837e-05	0.194954	1	1	1	non_sig
mcf7	CEP250	8.83735e-05	-0.218923	0.161	0.291	1	non_sig
mcf7	AC079753.2	8.85673e-05	-0.0553768	0	0.039	1	non_sig
mcf7	AC027627.1	8.85673e-05	-0.0614005	0	0.039	1	non_sig
mcf7	PLIN2	8.98662e-05	-0.133017	0.043	0.135	1	non_sig
mcf7	EBAG9	9.10435e-05	-0.216286	0.214	0.361	1	non_sig
mcf7	GON4L	9.1927e-05	-0.258195	0.464	0.622	1	non_sig
mcf7	ETFB	9.22722e-05	-0.213908	0.237	0.409	1	non_sig
mcf7	CHD2	9.24474e-05	0.385098	0.849	0.822	1	non_sig
mcf7	TTC38	9.24702e-05	-0.159804	0.062	0.161	1	non_sig
mcf7	MGAT2	9.2488e-05	-0.182171	0.105	0.226	1	non_sig
mcf7	NUP188	9.25306e-05	-0.234811	0.247	0.387	1	non_sig
mcf7	U2AF2	9.30593e-05	-0.177922	0.112	0.235	1	non_sig
mcf7	ITGB1	9.32247e-05	-0.250919	0.632	0.761	1	non_sig
mcf7	USP14	9.36126e-05	-0.230101	0.477	0.652	1	non_sig
mcf7	CDK5RAP1	9.44382e-05	-0.219177	0.253	0.404	1	non_sig
mcf7	CDKAL1	9.45518e-05	-0.217492	0.763	0.887	1	non_sig
mcf7	KIAA1217	9.54092e-05	-0.300558	0.536	0.713	1	non_sig
mcf7	LEMD3	9.54417e-05	-0.217006	0.368	0.543	1	non_sig
mcf7	MORF4L1	9.5534e-05	-0.258513	0.628	0.765	1	non_sig
mcf7	CPT1A	9.59133e-05	-0.247536	0.595	0.73	1	non_sig
mcf7	BSG	9.64624e-05	-0.277465	0.421	0.543	1	non_sig
mcf7	POLDIP2	9.95423e-05	-0.225076	0.24	0.387	1	non_sig
mcf7	WWC3	0.000100002	0.377462	0.816	0.77	1	non_sig
mcf7	H1F0	0.00010008	-0.242781	0.303	0.452	1	non_sig
mcf7	COMMD1	0.000100403	-0.238691	0.378	0.557	1	non_sig
mcf7	AC006299.1	0.000101097	0.106576	0.092	0.017	1	non_sig
mcf7	TCEA1	0.000101412	-0.228593	0.553	0.73	1	non_sig
mcf7	PBX4	0.000101611	-0.135792	0.046	0.148	1	non_sig
mcf7	RNF170	0.000102571	0.233907	0.349	0.217	1	non_sig
mcf7	ZSCAN16-AS1	0.000102622	-0.182871	0.105	0.23	1	non_sig
mcf7	KLC1	0.000102905	-0.204991	0.299	0.487	1	non_sig
mcf7	SP110	0.000103091	-0.258048	0.401	0.57	1	non_sig
mcf7	MRPL27	0.000103146	-0.227351	0.342	0.522	1	non_sig
mcf7	LPP	0.000103761	-0.301041	0.832	0.922	1	non_sig
mcf7	TARBP1	0.000104048	0.278324	0.493	0.352	1	non_sig
mcf7	RPL13	0.000104743	0.198388	1	1	1	non_sig
mcf7	SEPSECS	0.000106325	-0.158628	0.072	0.183	1	non_sig
mcf7	PSMD8	0.000106937	-0.243978	0.312	0.465	1	non_sig
mcf7	HARS	0.000107004	-0.221865	0.237	0.383	1	non_sig
mcf7	SRBD1	0.000107053	-0.227351	0.421	0.613	1	non_sig
mcf7	RPL23	0.00010759	0.246435	0.997	0.983	1	non_sig
mcf7	STARD4	0.000107915	-0.209231	0.178	0.317	1	non_sig
mcf7	ENY2	0.000107959	-0.246059	0.398	0.561	1	non_sig
mcf7	FAM72A	0.000107988	-0.0967587	0.016	0.087	1	non_sig
mcf7	CISD2	0.000109018	-0.184575	0.201	0.352	1	non_sig
mcf7	SQLE	0.000109201	-0.253149	0.539	0.709	1	non_sig
mcf7	PRPF4B	0.000109295	-0.249907	0.589	0.73	1	non_sig
mcf7	RTN4	0.000109773	-0.227154	0.632	0.791	1	non_sig
mcf7	SNX14	0.00010983	-0.211175	0.546	0.739	1	non_sig
mcf7	USP12	0.000110125	-0.199256	0.188	0.339	1	non_sig
mcf7	MALSU1	0.000112118	-0.22117	0.289	0.448	1	non_sig
mcf7	HIST1H1C	0.000112211	-0.240799	0.319	0.483	1	non_sig
mcf7	IL3RA	0.000113814	0.0649554	0.043	0	1	non_sig
mcf7	SNAPC1	0.000115033	-0.229187	0.214	0.348	1	non_sig
mcf7	AP3B1	0.000115399	-0.245514	0.664	0.791	1	non_sig
mcf7	OGA	0.000115443	-0.295945	0.73	0.813	1	non_sig
mcf7	AC141930.1	0.000116858	-0.193851	0.171	0.313	1	non_sig
mcf7	TBC1D5	0.000118432	0.278679	0.951	0.93	1	non_sig
mcf7	SP4	0.000121265	-0.178574	0.069	0.17	1	non_sig
mcf7	TOR2A	0.000121592	-0.152578	0.069	0.178	1	non_sig
mcf7	AC069277.1	0.000121741	-0.224763	0.441	0.678	1	non_sig
mcf7	CEP95	0.000121823	-0.232512	0.286	0.452	1	non_sig
mcf7	ELAVL1	0.000122109	-0.218013	0.207	0.339	1	non_sig
mcf7	KPNB1	0.000122379	-0.208218	0.714	0.857	1	non_sig
mcf7	FOXRED2	0.000122616	-0.1944	0.141	0.265	1	non_sig
mcf7	ZBTB7C	0.000123457	0.128547	0.105	0.026	1	non_sig
mcf7	ZDHHC17	0.000123753	-0.214653	0.418	0.596	1	non_sig
mcf7	MRFAP1	0.000123871	-0.229433	0.391	0.57	1	non_sig
mcf7	ELP3	0.000126145	-0.203404	0.217	0.383	1	non_sig
mcf7	PIP4K2C	0.000126451	-0.230093	0.201	0.33	1	non_sig
mcf7	ITGA3	0.000127511	-0.210956	0.164	0.278	1	non_sig
mcf7	SMS	0.000128011	-0.228477	0.477	0.652	1	non_sig
mcf7	AC021851.1	0.000128149	-0.181411	0.141	0.278	1	non_sig
mcf7	BACH1	0.000128996	0.561866	0.888	0.861	1	non_sig
mcf7	AC096996.2	0.000129132	0.173139	0.237	0.113	1	non_sig
mcf7	UQCRC1	0.000129482	-0.209792	0.326	0.504	1	non_sig
mcf7	NFATC2	0.000129515	-0.147323	0.053	0.17	1	non_sig
mcf7	SLC39A3	0.000129917	-0.167451	0.069	0.17	1	non_sig
mcf7	NEU3	0.000130153	-0.205205	0.168	0.296	1	non_sig
mcf7	PRDX2	0.000130208	-0.214171	0.526	0.713	1	non_sig
mcf7	LARS2	0.000130279	-0.283979	0.362	0.487	1	non_sig
mcf7	YES1	0.000131073	-0.234201	0.299	0.452	1	non_sig
mcf7	SRARP	0.000131201	0.12901	0.118	0.03	1	non_sig
mcf7	AL137779.1	0.000132008	-0.0686353	0.003	0.052	1	non_sig
mcf7	AC120498.4	0.000132008	-0.0686353	0.003	0.052	1	non_sig
mcf7	CCDC125	0.000132365	0.343604	0.628	0.552	1	non_sig
mcf7	ZCCHC4	0.000133984	-0.162203	0.105	0.23	1	non_sig
mcf7	UHRF2	0.000134393	-0.202738	0.276	0.448	1	non_sig
mcf7	SPTLC1	0.000134591	-0.218991	0.266	0.422	1	non_sig
mcf7	BCAP29	0.000135904	-0.228789	0.23	0.37	1	non_sig
mcf7	METAP2	0.000137317	-0.230551	0.493	0.657	1	non_sig
mcf7	CHAF1A	0.000138372	-0.140291	0.059	0.17	1	non_sig
mcf7	SNRPB2	0.000138589	-0.212467	0.375	0.557	1	non_sig
mcf7	GPR107	0.000139245	-0.23183	0.474	0.643	1	non_sig
mcf7	ENO1	0.000139565	-0.226368	0.747	0.883	1	non_sig
mcf7	LEPROTL1	0.000140217	-0.1944	0.135	0.261	1	non_sig
mcf7	ATP1B1	0.000140793	0.324819	0.451	0.326	1	non_sig
mcf7	ZNF771	0.000141033	-0.129419	0.049	0.143	1	non_sig
mcf7	SON	0.000141492	-0.224623	0.783	0.896	1	non_sig
mcf7	PIN1	0.000142003	-0.183496	0.135	0.261	1	non_sig
mcf7	PKMYT1	0.00014213	-0.118043	0.03	0.109	1	non_sig
mcf7	FZD2	0.000142446	-0.151741	0.069	0.174	1	non_sig
mcf7	TOR1A	0.000142681	-0.193491	0.158	0.287	1	non_sig
mcf7	STXBP5	0.000143393	-0.261394	0.26	0.4	1	non_sig
mcf7	AFG1L	0.000145081	-0.236759	0.293	0.448	1	non_sig
mcf7	SCAI	0.000145188	-0.220393	0.428	0.613	1	non_sig
mcf7	ASAP2	0.000147622	-0.213634	0.191	0.33	1	non_sig
mcf7	RAB6A	0.000148226	-0.243196	0.526	0.674	1	non_sig
mcf7	PLEKHA8	0.000148323	-0.209792	0.319	0.504	1	non_sig
mcf7	ESF1	0.00014963	-0.232512	0.319	0.478	1	non_sig
mcf7	MVK	0.00015125	-0.185408	0.168	0.3	1	non_sig
mcf7	PLA2R1	0.000152166	0.237306	0.26	0.152	1	non_sig
mcf7	LINC00397	0.000152168	-0.125597	0.033	0.117	1	non_sig
mcf7	KIF7	0.000152563	-0.133949	0.039	0.13	1	non_sig
mcf7	EI24	0.000152942	-0.234262	0.595	0.743	1	non_sig
mcf7	PIK3R1	0.000153373	0.395014	0.487	0.4	1	non_sig
mcf7	EIF2B3	0.000156228	-0.223061	0.263	0.409	1	non_sig
mcf7	HNRNPLL	0.000157041	-0.216024	0.237	0.396	1	non_sig
mcf7	MLXIP	0.000158148	-0.195368	0.151	0.287	1	non_sig
mcf7	S100A11	0.000158408	-0.237441	0.625	0.783	1	non_sig
mcf7	RASAL2	0.000159829	-0.291202	0.734	0.835	1	non_sig
mcf7	GINM1	0.000159956	-0.196853	0.227	0.378	1	non_sig
mcf7	ADH5	0.000160403	-0.221393	0.273	0.422	1	non_sig
mcf7	RAD51C	0.000160455	-0.202706	0.217	0.357	1	non_sig
mcf7	ZNF367	0.000160506	-0.139403	0.053	0.161	1	non_sig
mcf7	AC093206.1	0.000161614	0.136589	0.086	0.017	1	non_sig
mcf7	EPC1	0.000162094	-0.249702	0.332	0.478	1	non_sig
mcf7	SNTB2	0.000162139	-0.21432	0.27	0.426	1	non_sig
mcf7	MLPH	0.000162277	0.305554	0.753	0.678	1	non_sig
mcf7	HDAC4	0.0001626	-0.172533	0.132	0.274	1	non_sig
mcf7	CS	0.000162682	-0.220791	0.355	0.513	1	non_sig
mcf7	SPIRE1	0.00016326	-0.207709	0.24	0.396	1	non_sig
mcf7	NBPF1	0.000165351	-0.189264	0.184	0.317	1	non_sig
mcf7	DIAPH1	0.000165871	-0.240418	0.497	0.657	1	non_sig
mcf7	APOL6	0.000166477	-0.154236	0.082	0.187	1	non_sig
mcf7	ACLY	0.000167105	-0.195437	0.536	0.726	1	non_sig
mcf7	SNRNP200	0.000167239	-0.219315	0.362	0.53	1	non_sig
mcf7	PARP14	0.000167348	-0.289201	0.845	0.909	1	non_sig
mcf7	SFN	0.000167865	-0.175929	0.135	0.27	1	non_sig
mcf7	PPFIBP2	0.000168386	-0.112419	0.03	0.109	1	non_sig
mcf7	LINC02163	0.000169142	0.438456	0.753	0.709	1	non_sig
mcf7	PIK3C2A	0.000170297	-0.22531	0.428	0.609	1	non_sig
mcf7	LDHA	0.000170363	-0.265427	0.523	0.683	1	non_sig
mcf7	SLC39A9	0.000170762	-0.19555	0.414	0.622	1	non_sig
mcf7	VTI1B	0.000171915	-0.216947	0.303	0.47	1	non_sig
mcf7	CYTH3	0.000172128	-0.155056	0.079	0.187	1	non_sig
mcf7	RDX	0.000172657	-0.212683	0.572	0.743	1	non_sig
mcf7	RETREG2	0.000173418	-0.177922	0.112	0.226	1	non_sig
mcf7	VPS29	0.000173839	-0.192382	0.48	0.678	1	non_sig
mcf7	SNX5	0.000175812	-0.247301	0.378	0.526	1	non_sig
mcf7	APLP1	0.0001766	-0.0909764	0.013	0.083	1	non_sig
mcf7	UBXN7	0.00017687	-0.248109	0.398	0.561	1	non_sig
mcf7	IQCN	0.000177409	0.119515	0.086	0.017	1	non_sig
mcf7	NDUFS4	0.000178767	-0.221216	0.526	0.709	1	non_sig
mcf7	SLC35B3	0.000180153	-0.200419	0.191	0.335	1	non_sig
mcf7	ZNF670	0.000180774	-0.180758	0.095	0.209	1	non_sig
mcf7	MRPL48	0.000182136	-0.219477	0.273	0.417	1	non_sig
mcf7	TCEA2	0.000182677	-0.128473	0.046	0.135	1	non_sig
mcf7	CDKN2A	0.000183984	-0.247003	0.28	0.43	1	non_sig
mcf7	UROD	0.000184477	-0.149857	0.082	0.191	1	non_sig
mcf7	SETD3	0.000184606	-0.181507	0.411	0.617	1	non_sig
mcf7	PREX1	0.000185093	0.305673	0.773	0.657	1	non_sig
mcf7	SORD	0.00018784	-0.163735	0.112	0.235	1	non_sig
mcf7	SLC38A6	0.00018797	-0.224714	0.194	0.317	1	non_sig
mcf7	RBSN	0.000188122	-0.215122	0.22	0.365	1	non_sig
mcf7	ZNF440	0.000189585	-0.220088	0.224	0.348	1	non_sig
mcf7	PWWP2A	0.000190098	-0.245504	0.349	0.504	1	non_sig
mcf7	FDPS	0.000190753	-0.225673	0.5	0.67	1	non_sig
mcf7	ACSM3	0.000191032	-0.145721	0.046	0.135	1	non_sig
mcf7	CARF	0.000191257	-0.172222	0.109	0.222	1	non_sig
mcf7	ENOX1	0.000192792	0.178578	0.138	0.043	1	non_sig
mcf7	RBBP5	0.000194133	-0.178741	0.184	0.335	1	non_sig
mcf7	SLF1	0.000194395	-0.195416	0.224	0.374	1	non_sig
mcf7	FIBP	0.000195433	-0.201203	0.171	0.296	1	non_sig
mcf7	PRDM4	0.00019682	-0.192373	0.194	0.33	1	non_sig
mcf7	CEP89	0.000197176	-0.196601	0.168	0.296	1	non_sig
mcf7	ZNF100	0.000198782	-0.186709	0.155	0.291	1	non_sig
mcf7	MAGT1	0.000200916	-0.227451	0.349	0.53	1	non_sig
mcf7	DCXR	0.000203214	-0.195987	0.372	0.57	1	non_sig
mcf7	INO80E	0.000206266	-0.149857	0.086	0.191	1	non_sig
mcf7	KDM1A	0.000207761	-0.236344	0.306	0.448	1	non_sig
mcf7	GEM	0.000208029	-0.113441	0.033	0.113	1	non_sig
mcf7	TAF5	0.000208029	-0.113441	0.033	0.113	1	non_sig
mcf7	SIN3A	0.000209511	-0.208323	0.276	0.443	1	non_sig
mcf7	HECTD4	0.000209522	-0.271968	0.776	0.843	1	non_sig
mcf7	XRCC1	0.000209652	-0.141172	0.066	0.17	1	non_sig
mcf7	TIMP2	0.000209751	-0.217715	0.349	0.504	1	non_sig
mcf7	UBASH3B	0.000210643	-0.0956529	0.013	0.074	1	non_sig
mcf7	SLC29A3	0.000211149	0.0604115	0.039	0	1	non_sig
mcf7	JAKMIP3	0.00021115	0.0558532	0.039	0	1	non_sig
mcf7	SNX6	0.000211899	-0.208317	0.648	0.804	1	non_sig
mcf7	STK26	0.000214057	-0.195341	0.105	0.217	1	non_sig
mcf7	ANKRD17	0.000215959	0.256645	0.931	0.9	1	non_sig
mcf7	CYC1	0.000216559	-0.249028	0.365	0.504	1	non_sig
mcf7	LAP3	0.000217983	-0.22384	0.352	0.491	1	non_sig
mcf7	SAMD9	0.00021805	-0.197788	0.257	0.435	1	non_sig
mcf7	TATDN2	0.000218835	-0.181467	0.099	0.209	1	non_sig
mcf7	ADSS	0.000218858	-0.24319	0.398	0.561	1	non_sig
mcf7	UHRF1	0.000219632	-0.166279	0.102	0.248	1	non_sig
mcf7	NDUFS8	0.000220168	-0.190734	0.194	0.352	1	non_sig
mcf7	DNTTIP1	0.000220578	-0.157325	0.128	0.274	1	non_sig
mcf7	NAALADL2	0.000220635	0.276062	0.891	0.783	1	non_sig
mcf7	AKNAD1	0.00022112	-0.17238	0.122	0.248	1	non_sig
mcf7	AL023803.2	0.000221635	-0.0493277	0	0.035	1	non_sig
mcf7	USP51	0.000221635	-0.0493277	0	0.035	1	non_sig
mcf7	PHKB	0.000222028	-0.263809	0.434	0.583	1	non_sig
mcf7	CHUK	0.000222174	-0.194526	0.194	0.348	1	non_sig
mcf7	CRADD	0.000223068	-0.266018	0.411	0.6	1	non_sig
mcf7	CCDC92	0.000225997	-0.207012	0.194	0.326	1	non_sig
mcf7	TRAPPC10	0.000227197	-0.219573	0.283	0.443	1	non_sig
mcf7	YWHAH	0.000227221	-0.187559	0.211	0.365	1	non_sig
mcf7	NBPF14	0.000227369	-0.165997	0.112	0.239	1	non_sig
mcf7	METTL25	0.000228779	-0.198238	0.22	0.383	1	non_sig
mcf7	DENR	0.000229423	-0.204419	0.474	0.661	1	non_sig
mcf7	PPM1H	0.00023057	-0.225655	0.628	0.77	1	non_sig
mcf7	TUT4	0.000231166	-0.209064	0.5	0.687	1	non_sig
mcf7	FAM185A	0.000232982	-0.180045	0.099	0.204	1	non_sig
mcf7	DDX52	0.000237727	-0.195028	0.378	0.57	1	non_sig
mcf7	AC097534.1	0.000243004	-0.0898472	0.013	0.074	1	non_sig
mcf7	CRIP1	0.000244104	-0.243903	0.582	0.73	1	non_sig
mcf7	EIF3D	0.000245164	-0.190217	0.309	0.487	1	non_sig
mcf7	CIZ1	0.000245786	-0.19782	0.181	0.304	1	non_sig
mcf7	EIF4EBP2	0.000249491	-0.198782	0.151	0.274	1	non_sig
mcf7	PCDHA3	0.0002498	-0.114457	0.036	0.117	1	non_sig
mcf7	FIGNL1	0.000249833	-0.155056	0.079	0.183	1	non_sig
mcf7	NCS1	0.000251064	-0.164167	0.099	0.204	1	non_sig
mcf7	GTF3C4	0.000251096	-0.222555	0.303	0.452	1	non_sig
mcf7	TXNDC5	0.000251344	-0.183939	0.204	0.339	1	non_sig
mcf7	TTC1	0.000251943	-0.189444	0.454	0.635	1	non_sig
mcf7	NEBL	0.000252886	0.340125	0.766	0.743	1	non_sig
mcf7	NUBP1	0.000255448	-0.150691	0.086	0.191	1	non_sig
mcf7	UBE2L3	0.000256389	-0.246059	0.434	0.565	1	non_sig
mcf7	KLHL9	0.000257548	-0.174632	0.148	0.283	1	non_sig
mcf7	RWDD1	0.000259319	-0.203404	0.237	0.378	1	non_sig
mcf7	RPS4X	0.000261419	0.277446	0.961	0.952	1	non_sig
mcf7	AC073475.1	0.000261436	-0.117035	0.023	0.096	1	non_sig
mcf7	CLOCK	0.000261485	-0.223012	0.296	0.443	1	non_sig
mcf7	TMCO1	0.000261603	-0.263753	0.569	0.704	1	non_sig
mcf7	ZNF410	0.000262493	-0.219573	0.293	0.443	1	non_sig
mcf7	SLC26A2	0.000263533	-0.179342	0.122	0.23	1	non_sig
mcf7	GJC1	0.000265595	-0.154236	0.076	0.178	1	non_sig
mcf7	SEC31B	0.000266951	0.0978852	0.086	0.017	1	non_sig
mcf7	HNRNPM	0.000267133	-0.22308	0.595	0.743	1	non_sig
mcf7	ERVMER61-1	0.000267572	-0.221575	0.421	0.652	1	non_sig
mcf7	RUVBL1	0.000273446	-0.194995	0.332	0.513	1	non_sig
mcf7	TMEM183A	0.000274119	-0.206773	0.28	0.426	1	non_sig
mcf7	C9orf40	0.000274251	-0.148173	0.069	0.17	1	non_sig
mcf7	FAM192A	0.000274621	-0.184115	0.273	0.448	1	non_sig
mcf7	UTP11	0.000275329	-0.142	0.082	0.2	1	non_sig
mcf7	NRDE2	0.000276091	-0.194265	0.24	0.383	1	non_sig
mcf7	DENND1B	0.000276506	-0.227167	0.391	0.583	1	non_sig
mcf7	HIPK3	0.000277547	-0.205026	0.5	0.683	1	non_sig
mcf7	NAA30	0.000278527	-0.171456	0.164	0.313	1	non_sig
mcf7	ERAL1	0.000279805	-0.164938	0.105	0.209	1	non_sig
mcf7	CRTAP	0.000280994	-0.200804	0.332	0.496	1	non_sig
mcf7	ZNF706	0.000282741	-0.216134	0.359	0.517	1	non_sig
mcf7	DIS3L2	0.000283295	-0.221429	0.326	0.474	1	non_sig
mcf7	TANC2	0.000283927	0.366768	0.711	0.643	1	non_sig
mcf7	GEMIN2	0.00028531	-0.170197	0.122	0.235	1	non_sig
mcf7	FBXO32	0.000286584	0.37349	0.438	0.335	1	non_sig
mcf7	SPAG9	0.000286629	-0.259525	0.615	0.748	1	non_sig
mcf7	AC008269.1	0.000286714	0.126672	0.105	0.03	1	non_sig
mcf7	IQCH	0.000288794	0.276813	0.375	0.252	1	non_sig
mcf7	UBE2K	0.000290082	-0.224216	0.586	0.739	1	non_sig
mcf7	ARL6IP4	0.000290469	-0.240598	0.536	0.67	1	non_sig
mcf7	ADCY9	0.000291977	0.295269	0.664	0.526	1	non_sig
mcf7	ATM	0.000293	-0.192169	0.51	0.683	1	non_sig
mcf7	AC011246.1	0.000295267	0.218445	0.099	0.03	1	non_sig
mcf7	ADGRG6	0.000304558	-0.25855	0.329	0.478	1	non_sig
mcf7	TCTEX1D2	0.00030465	-0.21352	0.454	0.613	1	non_sig
mcf7	STK11	0.000304657	-0.157953	0.118	0.23	1	non_sig
mcf7	CSRP3-AS1	0.000304924	-0.0626614	0.003	0.048	1	non_sig
mcf7	HASPIN	0.000304924	-0.0626614	0.003	0.048	1	non_sig
mcf7	ZNF827	0.000309222	0.241626	0.299	0.191	1	non_sig
mcf7	VBP1	0.000309445	-0.207475	0.155	0.27	1	non_sig
mcf7	PHLDB3	0.000310608	-0.173813	0.141	0.257	1	non_sig
mcf7	AATF	0.000311405	-0.228789	0.408	0.561	1	non_sig
mcf7	PLCE1	0.000312192	-0.281904	0.322	0.496	1	non_sig
mcf7	PICK1	0.000313737	-0.0920973	0.02	0.087	1	non_sig
mcf7	HSD17B7	0.000313738	-0.153972	0.086	0.2	1	non_sig
mcf7	CETN3	0.000313797	-0.152342	0.082	0.191	1	non_sig
mcf7	CDCP1	0.000314632	-0.208169	0.23	0.352	1	non_sig
mcf7	MMP24	0.000314656	0.12296	0.122	0.039	1	non_sig
mcf7	PCNA	0.000314979	-0.210838	0.234	0.378	1	non_sig
mcf7	MIB1	0.000316053	-0.263524	0.444	0.57	1	non_sig
mcf7	ANXA5	0.000318988	-0.236115	0.352	0.491	1	non_sig
mcf7	CCDC85B	0.000320552	-0.202706	0.22	0.348	1	non_sig
mcf7	DCAF16	0.000321787	-0.207575	0.188	0.313	1	non_sig
mcf7	POP5	0.000327774	-0.204605	0.25	0.396	1	non_sig
mcf7	PCNX1	0.000328302	-0.229639	0.625	0.778	1	non_sig
mcf7	PPP2CB	0.000328581	-0.196554	0.237	0.383	1	non_sig
mcf7	LRRFIP2	0.000330392	-0.233973	0.582	0.713	1	non_sig
mcf7	PPP1R10	0.000332876	-0.203839	0.332	0.504	1	non_sig
mcf7	UGCG	0.000336192	0.346841	0.803	0.778	1	non_sig
mcf7	FOXK2	0.000336609	-0.218111	0.612	0.77	1	non_sig
mcf7	MSL3	0.000337323	-0.142918	0.072	0.174	1	non_sig
mcf7	LAGE3	0.000337541	-0.180045	0.194	0.33	1	non_sig
mcf7	PLK2	0.000339696	-0.285894	0.289	0.443	1	non_sig
mcf7	FH	0.000340075	-0.202597	0.26	0.404	1	non_sig
mcf7	YAF2	0.000348537	-0.198079	0.359	0.552	1	non_sig
mcf7	ZBTB10	0.000348795	-0.187353	0.168	0.291	1	non_sig
mcf7	ATPSCKMT	0.000349746	-0.15686	0.118	0.243	1	non_sig
mcf7	LDB1	0.000350545	0.177192	0.286	0.152	1	non_sig
mcf7	AC103409.1	0.000350634	-0.242397	0.164	0.313	1	non_sig
mcf7	LINC00910	0.000351813	-0.172806	0.092	0.187	1	non_sig
mcf7	EVL	0.000352901	-0.236506	0.342	0.491	1	non_sig
mcf7	EPHA8	0.00035331	0.0945417	0.053	0.004	1	non_sig
mcf7	ARID4A	0.000355535	-0.227899	0.441	0.6	1	non_sig
mcf7	AGTPBP1	0.000355548	-0.209254	0.217	0.348	1	non_sig
mcf7	RBM39	0.000356212	0.232496	0.928	0.883	1	non_sig
mcf7	ICA1	0.000357031	0.268255	0.668	0.574	1	non_sig
mcf7	BCLAF1	0.000357403	-0.216196	0.553	0.7	1	non_sig
mcf7	RPS27	0.000357561	0.15878	0.99	0.978	1	non_sig
mcf7	P2RX7	0.000359983	-0.0989466	0.023	0.091	1	non_sig
mcf7	WRAP53	0.000359983	-0.0989466	0.023	0.091	1	non_sig
mcf7	SARAF	0.000361227	-0.210228	0.408	0.565	1	non_sig
mcf7	EPSTI1	0.000362923	-0.220377	0.207	0.335	1	non_sig
mcf7	MAPT-AS1	0.00036317	0.170247	0.086	0.017	1	non_sig
mcf7	TUBB2A	0.00036364	-0.0698621	0.007	0.057	1	non_sig
mcf7	FBL	0.000365962	-0.181358	0.168	0.304	1	non_sig
mcf7	MAP4K3-DT	0.000366132	0.194803	0.28	0.148	1	non_sig
mcf7	CPEB4	0.000366205	0.312268	0.595	0.496	1	non_sig
mcf7	RNPEP	0.000366401	-0.174168	0.283	0.448	1	non_sig
mcf7	DSCAML1	0.000366439	-0.217278	0.125	0.243	1	non_sig
mcf7	SLC35F5	0.000366753	-0.215801	0.345	0.491	1	non_sig
mcf7	TXLNG	0.000367133	-0.212285	0.293	0.43	1	non_sig
mcf7	PNN	0.000370596	-0.20174	0.51	0.67	1	non_sig
mcf7	LIPA	0.000370641	-0.21026	0.339	0.487	1	non_sig
mcf7	LIG1	0.000370961	-0.145604	0.062	0.157	1	non_sig
mcf7	MAGOHB	0.000371317	-0.159511	0.115	0.23	1	non_sig
mcf7	PAPOLA	0.000372641	-0.17214	0.724	0.874	1	non_sig
mcf7	ZNF93	0.000374082	-0.171483	0.099	0.204	1	non_sig
mcf7	PRPF6	0.000374103	-0.197788	0.303	0.474	1	non_sig
mcf7	SELENOS	0.000375574	-0.21817	0.312	0.448	1	non_sig
mcf7	AR	0.000377106	0.358776	0.691	0.604	1	non_sig
mcf7	SHTN1	0.000377318	-0.206826	0.681	0.839	1	non_sig
mcf7	VRK2	0.000382436	-0.212285	0.266	0.413	1	non_sig
mcf7	PDLIM1	0.000385364	-0.148846	0.095	0.204	1	non_sig
mcf7	UGP2	0.000385374	-0.186229	0.23	0.374	1	non_sig
mcf7	RUFY2	0.000385598	-0.215918	0.401	0.552	1	non_sig
mcf7	HSPA1B	0.000387155	-0.137674	0.099	0.209	1	non_sig
mcf7	NR1D2	0.000388202	-0.199024	0.178	0.291	1	non_sig
mcf7	AK9	0.000390963	-0.150899	0.059	0.152	1	non_sig
mcf7	FAM168A	0.000391839	-0.21767	0.513	0.674	1	non_sig
mcf7	STEAP2-AS1	0.00039223	0.0604115	0.036	0	1	non_sig
mcf7	BRINP1	0.00039223	0.078502	0.036	0	1	non_sig
mcf7	COL24A1	0.00039223	0.0512805	0.036	0	1	non_sig
mcf7	TMTC2	0.000393052	0.362478	0.773	0.704	1	non_sig
mcf7	GANAB	0.000394086	-0.191964	0.336	0.504	1	non_sig
mcf7	ASMTL	0.00039527	0.125783	0.141	0.052	1	non_sig
mcf7	CACNG4	0.000396023	-0.233343	0.293	0.439	1	non_sig
mcf7	PWP1	0.000396676	-0.226588	0.319	0.452	1	non_sig
mcf7	DNASE2	0.000397337	-0.174055	0.161	0.296	1	non_sig
mcf7	GPAA1	0.000401855	-0.189359	0.22	0.361	1	non_sig
mcf7	ABHD17B	0.000401967	-0.158735	0.105	0.222	1	non_sig
mcf7	ARFGAP2	0.000402693	-0.178084	0.197	0.326	1	non_sig
mcf7	TBP	0.000404696	-0.133136	0.062	0.152	1	non_sig
mcf7	ZMYM2	0.000404749	0.279387	0.747	0.687	1	non_sig
mcf7	PIKFYVE	0.000405354	-0.187612	0.27	0.43	1	non_sig
mcf7	CPSF4	0.000405664	-0.140291	0.062	0.157	1	non_sig
mcf7	GATA3	0.000405749	0.200418	0.997	0.991	1	non_sig
mcf7	SLC25A25	0.000405758	-0.189777	0.234	0.387	1	non_sig
mcf7	RAB30	0.000409542	0.259094	0.418	0.296	1	non_sig
mcf7	UNK	0.000409567	-0.184115	0.273	0.439	1	non_sig
mcf7	ZFYVE28	0.000410849	0.141048	0.171	0.074	1	non_sig
mcf7	ARMC1	0.000411392	-0.216024	0.339	0.474	1	non_sig
mcf7	USP33	0.000413325	-0.166508	0.349	0.548	1	non_sig
mcf7	SLC44A2	0.000413474	-0.18502	0.224	0.37	1	non_sig
mcf7	INTS11	0.000417727	-0.156376	0.099	0.209	1	non_sig
mcf7	COPS3	0.00041837	-0.184491	0.204	0.343	1	non_sig
mcf7	AHNAK2	0.000418646	0.116937	0.128	0.043	1	non_sig
mcf7	HIBADH	0.000418807	-0.188507	0.507	0.7	1	non_sig
mcf7	SPTY2D1OS	0.000420206	-0.142	0.089	0.196	1	non_sig
mcf7	MMP25-AS1	0.000420229	0.129464	0.125	0.043	1	non_sig
mcf7	ANKMY2	0.000420289	-0.157167	0.109	0.217	1	non_sig
mcf7	TOMM70	0.000422131	-0.207726	0.421	0.591	1	non_sig
mcf7	CUEDC2	0.000422381	-0.197164	0.22	0.343	1	non_sig
mcf7	PPM1E	0.00042292	-0.121667	0.02	0.083	1	non_sig
mcf7	BDP1	0.000423206	-0.201675	0.605	0.77	1	non_sig
mcf7	NAE1	0.000425601	-0.183239	0.211	0.348	1	non_sig
mcf7	POLG2	0.000425952	-0.201179	0.243	0.37	1	non_sig
mcf7	ARHGAP29	0.000427903	-0.214979	0.326	0.491	1	non_sig
mcf7	TRIR	0.000428187	-0.206632	0.368	0.526	1	non_sig
mcf7	FKBPL	0.000430122	-0.0851707	0.016	0.078	1	non_sig
mcf7	FAM120A	0.000431451	-0.224534	0.609	0.752	1	non_sig
mcf7	ACTR1A	0.000431733	-0.197923	0.263	0.4	1	non_sig
mcf7	HUNK	0.0004327	-0.159925	0.109	0.243	1	non_sig
mcf7	GALM	0.000435777	-0.136801	0.082	0.196	1	non_sig
mcf7	XRCC5	0.000436433	-0.175857	0.753	0.887	1	non_sig
mcf7	DNAJC15	0.000436792	-0.199497	0.339	0.491	1	non_sig
mcf7	GINS4	0.000438991	-0.134957	0.066	0.161	1	non_sig
mcf7	TUBGCP3	0.000440856	-0.207666	0.214	0.352	1	non_sig
mcf7	PAXX	0.000441448	-0.218013	0.316	0.452	1	non_sig
mcf7	METTL23	0.000442613	-0.176818	0.201	0.335	1	non_sig
mcf7	KIF2A	0.000443438	-0.203753	0.431	0.609	1	non_sig
mcf7	AC093249.2	0.000443904	-0.112419	0.03	0.1	1	non_sig
mcf7	TTC27	0.000444051	-0.221393	0.263	0.396	1	non_sig
mcf7	PAIP2B	0.000444886	-0.112931	0.046	0.135	1	non_sig
mcf7	LANCL1	0.000446362	-0.164382	0.151	0.278	1	non_sig
mcf7	PTAR1	0.00044726	-0.169103	0.191	0.339	1	non_sig
mcf7	KIAA1143	0.000451725	-0.178716	0.164	0.291	1	non_sig
mcf7	GLOD4	0.000457826	-0.178006	0.164	0.274	1	non_sig
mcf7	MT-ND4L	0.000458587	-0.21747	1	1	1	non_sig
mcf7	SLC37A4	0.000460095	-0.143703	0.095	0.204	1	non_sig
mcf7	HSD17B10	0.000460194	-0.196736	0.342	0.5	1	non_sig
mcf7	RPL3	0.000460228	0.260231	0.944	0.93	1	non_sig
mcf7	KIAA2013	0.000464939	-0.148846	0.099	0.204	1	non_sig
mcf7	MAPK13	0.000466321	-0.15686	0.128	0.243	1	non_sig
mcf7	RASA2	0.000468659	-0.193058	0.546	0.722	1	non_sig
mcf7	MYB	0.000473685	0.241021	0.322	0.2	1	non_sig
mcf7	SLC22A23	0.000475166	0.370087	0.707	0.661	1	non_sig
mcf7	PPP1R2	0.000476618	-0.196463	0.345	0.517	1	non_sig
mcf7	NRM	0.000477135	-0.106772	0.03	0.1	1	non_sig
mcf7	DNASE1	0.000478997	-0.182825	0.319	0.487	1	non_sig
mcf7	NEDD8	0.000479843	-0.258489	0.467	0.591	1	non_sig
mcf7	VPS36	0.000480544	-0.179461	0.276	0.439	1	non_sig
mcf7	MED27	0.000483631	-0.220513	0.434	0.583	1	non_sig
mcf7	CMYA5	0.000487621	-0.193935	0.204	0.335	1	non_sig
mcf7	AGPAT3	0.000487897	-0.19319	0.319	0.474	1	non_sig
mcf7	DCBLD2	0.000489238	-0.182239	0.319	0.487	1	non_sig
mcf7	AL008633.1	0.000491135	0.296873	0.316	0.204	1	non_sig
mcf7	EXOC6	0.000493737	-0.20947	0.559	0.73	1	non_sig
mcf7	CDKN1B	0.000494121	-0.133136	0.059	0.148	1	non_sig
mcf7	NDUFA13	0.000494412	-0.240974	0.671	0.765	1	non_sig
mcf7	HLA-E	0.000496546	-0.204806	0.28	0.417	1	non_sig
mcf7	SF3B2	0.00049766	-0.22168	0.48	0.622	1	non_sig
mcf7	IFITM3	0.000499969	-0.22257	0.48	0.643	1	non_sig
mcf7	ZNF639	0.000500458	-0.202298	0.211	0.352	1	non_sig
mcf7	RALBP1	0.000500528	-0.185814	0.296	0.448	1	non_sig
mcf7	ARL17A	0.000505561	-0.210296	0.273	0.413	1	non_sig
mcf7	IVNS1ABP	0.000507465	-0.179382	0.161	0.291	1	non_sig
mcf7	H2AFY	0.00050859	-0.191177	0.579	0.735	1	non_sig
mcf7	ANKRD54	0.000510696	-0.140291	0.069	0.157	1	non_sig
mcf7	TALDO1	0.000511744	-0.21787	0.382	0.522	1	non_sig
mcf7	SGO1-AS1	0.000515033	-0.111922	0.023	0.113	1	non_sig
mcf7	SPTBN4	0.000515393	0.111524	0.095	0.026	1	non_sig
mcf7	SNRPF	0.000517333	-0.215392	0.513	0.657	1	non_sig
mcf7	UXT	0.000518669	-0.201844	0.303	0.443	1	non_sig
mcf7	DDX41	0.000519945	-0.129782	0.079	0.187	1	non_sig
mcf7	ODF2L	0.000520087	-0.197427	0.217	0.348	1	non_sig
mcf7	UGGT1	0.000525195	-0.226281	0.349	0.474	1	non_sig
mcf7	TACO1	0.000525863	-0.163318	0.138	0.248	1	non_sig
mcf7	VPS37B	0.000526926	-0.195987	0.27	0.409	1	non_sig
mcf7	INPP4B	0.000534431	0.394493	0.934	0.904	1	non_sig
mcf7	HOXC13	0.000534441	-0.13761	0.056	0.139	1	non_sig
mcf7	STUB1	0.00053537	-0.231691	0.349	0.47	1	non_sig
mcf7	MOB1B	0.000536907	-0.164979	0.191	0.326	1	non_sig
mcf7	AC079160.1	0.000537309	-0.219391	0.234	0.387	1	non_sig
mcf7	HTATIP2	0.000541603	-0.159166	0.125	0.243	1	non_sig
mcf7	TUBGCP4	0.000541805	-0.160324	0.151	0.278	1	non_sig
mcf7	HOXC9	0.000542285	-0.140275	0.089	0.187	1	non_sig
mcf7	MUC1	0.000542822	0.285682	0.898	0.87	1	non_sig
mcf7	FKBP9	0.000543252	-0.167263	0.178	0.296	1	non_sig
mcf7	AIMP1	0.000544649	-0.164541	0.283	0.461	1	non_sig
mcf7	LRP11	0.000545805	-0.197373	0.266	0.4	1	non_sig
mcf7	ZFAND2B	0.000546391	-0.0943152	0.026	0.096	1	non_sig
mcf7	ECM2	0.000546391	-0.0943152	0.026	0.096	1	non_sig
mcf7	TPI1	0.000556059	-0.222766	0.319	0.439	1	non_sig
mcf7	PARP3	0.000556687	-0.0432532	0	0.03	1	non_sig
mcf7	HMMR-AS1	0.000556687	-0.0432532	0	0.03	1	non_sig
mcf7	MET	0.000556687	-0.0432532	0	0.03	1	non_sig
mcf7	PLPP7	0.000556687	-0.0432532	0	0.03	1	non_sig
mcf7	RHEBL1	0.000556687	-0.0432532	0	0.03	1	non_sig
mcf7	B4GALNT2	0.000556687	-0.0432532	0	0.03	1	non_sig
mcf7	AC117464.1	0.000556687	-0.0493277	0	0.03	1	non_sig
mcf7	AC012073.1	0.000556687	-0.0553768	0	0.03	1	non_sig
mcf7	HSBP1	0.000562056	-0.197294	0.655	0.791	1	non_sig
mcf7	TRIP11	0.000563209	-0.223887	0.664	0.787	1	non_sig
mcf7	SELENOK	0.000564627	-0.167745	0.197	0.335	1	non_sig
mcf7	ANAPC15	0.000565506	-0.155797	0.135	0.257	1	non_sig
mcf7	CNN2	0.000566451	-0.18131	0.197	0.339	1	non_sig
[truncated: 45,934 more rows]
